# Supplementary material for: The RNA binding protein FgRbp1 regulates specific pre-mRNA splicing via interacting with U2AF23 in Fusarium
Source: Nat Commun. 2021 May 11;12:2661. doi: 10.1038/s41467-021-22917-3 (PMC8113354; doi:10.1038/s41467-021-22917-3)
Supplement: Supplementary file 3 — Supplementary Data 1 [file 41467_2021_22917_MOESM3_ESM.xlsx]

## Sheet: Sheet1
Supplementary Data 1. RRM domain-containing proteins in Fusarium graminearum.
Proteins	Other domains combined with RRM	Annotations	Functions
FGSG_00442		Related to RNA binding protein	unknown
FGSG_00760		Related to RNA binding protein	unknown
FGSG_06902		Related to RNA binding protein	unknown
FGSG_08536		Related to RNA binding protein	unknown
FGSG_10271		Related to RNA binding protein	unknown
FGSG_11064		Related to RNA binding protein	unknown
FGSG_11902		Related to RNA binding protein	unknown
FGSG_12376		Related to RNA binding protein	unknown
FGSG_13276		Related to RNA binding protein	unknown
FGSG_13028		Related to RNA binding protein	unknown
FGSG_00335		putative poly(A)-binding protein Nab3	May be required for packaging pre-mRNAs into ribonucleoprotein structures amenable to efficient nuclear RNA processing.
FGSG_00370	CSTF2_hinge, CSTF_C	polyadenylation factor subunit CstF64	One of the multiple factors required for polyadenylation and 3'-end cleavage of mammalian pre-mRNAs.
FGSG_00398		Related to Num1, hnRNP protein	Protein required for nuclear migration; component of the mitochondria-ER-cortex-ancor (MECA).
FGSG_00536		Pre-mRNA branch site p14-like protein	Necessary for the splicing of pre-mRNA.
FGSG_00836	RNA12	related to mitochondrial rRNA processing protein PRP12	Integral inner mitochondrial membrane protein; role in maintaining mitochondrial nucleoid structure and number.
FGSG_01010		related to cold sensitive U2 snRNA supressor	Putative checkpoint factor in transcription; binds to U2 snRNA and Prp11p; regulates toggling of the U2 snRNA stem II region between different structures.
FGSG_01159	YTH	YTH domain-containing family protein 2	Specifically recognizes and binds N6-methyladenosine (m6A)-containing RNAs, and regulates mRNA stability.
FGSG_01424	CTD_bind	Rpb7-binding Protein Seb1	Involved in the processing of pol II transcripts.
FGSG_01463	Smg4_UPF3	nonsense-mediated mRNA decay protein Upf3	Component of the nonsense-mediated mRNA decay (NMD) pathway; along with Nam7p and Nmd2p; involved in decay of mRNA containing nonsense codons.
FGSG_01629	R3H	RNA-binding post-transcriptional regulator Cip2	Regulates global gene expression after oxidative stress. Interacts and stabilizes mRNAs and may regulate their transition between different cytoplasmic components after oxidative stress.
FGSG_01904		TATA-binding protein associated factor 2N	RNA and ssDNA-binding protein that may play specific roles during transcription initiation at distinct promoters. Can enter the preinitiation complex together with the RNA polymerase II (Pol II)
FGSG_01968	LA	RNA-binding protein La1	Binds to the 3' poly(U) terminus of nascent RNA polymerase III transcripts, protecting them from exonuclease digestion and facilitating their folding and maturation.
FGSG_02511		Nucleolar protein NOP4	Nucleolar protein; essential for processing and maturation of 27S pre-rRNA and large ribosomal subunit biogenesis; constituent of 66S pre-ribosomal particles.
FGSG_02536	PRO8NT,PROCN,U5_2-snRNA_bdg,U6-snRNA_bdg,PRP8_domainI	Splicing factor PRP8 (U5 snRNP)	Component of U4/U6-U5 snRNP complex; involved in second catalytic step of splicing; participates in spliceosomal assembly through its interaction with U1 snRNA.
FGSG_02575		Translation initiation factor eIF-4B	Required for the binding of mRNA to ribosomes. Functions in close association with EIF4-F and EIF4-A. Binds near the 5'-terminal cap of mRNA in presence of EIF-4F and ATP.
FGSG_02610		Meiosis protein mei2	Crucial for commitment to meiosis but it is not sufficient itself for the commitment. May be a splicing regulator.
FGSG_04286		Small nuclear ribonucleoprotein snRNP U1A	Component of the spliceosomal U1 snRNP, which is essential for recognition of the pre-mRNA 5' splice-site and the subsequent assembly of the spliceosome.
FGSG_04392		Ribosomal biogenesis gar2	Helps the assembly of pre-ribosomal particles containing 18S rRNA.
FGSG_04479	Pro_isomerase	Peptidyl-prolyl cis-trans isomerase-like 4, PPIL4	PPIases accelerate the folding of proteins. It catalyzes the cis-trans isomerization of proline imidic peptide bonds in oligopeptides.
FGSG_04914		RNA-binding protein 8A	Required for pre-mRNA splicing as component of the spliceosome. Core component of the splicing-dependent multiprotein exon junction complex (EJC) deposited at splice junctions on mRNAs.
FGSG_05065	eIF3g	Eukaryotic translation initiation factor 3 subunit G	Component of the eukaryotic translation initiation factor 3 (eIF-3) complex, required for the initiation of protein synthesis.
FGSG_05138	Torus	pre-mRNA-splicing factor cwc2	Involved in the first step of pre-mRNA splicing. Plays a role in the levels of the U1, U4, U5 and U6 snRNAs and the maintenance of the U4/U6 snRNA complex.
FGSG_05165		RNA-binding protein Rsd1	3'-UTR-mediated mRNA destabilization, mRNA cis splicing, via spliceosome.
FGSG_05417		PUB1-major polyadenylated RNA-binding protein of nucleus and cytoplasm	May be associated with hnRNA within the nucleus and remains associated during nucleocytoplasmic mRNA transport.
FGSG_05444		Negative regulator of differentiation 1(Nrd1)	Negative regulator of sexual differentiation. Acts by repressing the transcription of meiosis-inducing, ste11-regulated genes until cells reach a critical level of starvation.
FGSG_05488		Nuclear cap binding protein subunit 2	Component of the cap-binding complex (CBC), which binds co-transcriptionally to the 5' cap of pre-mRNAs and is involved in various processes such as pre-mRNA splicing, translation regulation, nonsense-mediated mRNA decay and mRNA export.
FGSG_05737		mRNA binding post-transcriptional regulator Csx1	Regulates global gene expression after oxidative stress. Interacts and stabilizes atf1 and pcr1 mRNAs after oxidative stress, thus controlling their turnover.
FGSG_05777	eIF2A	Eukaryotic translation initiation factor 3 subunit B	RNA-binding component of the eukaryotic translation initiation factor 3 (eIF-3) complex, which is involved in protein synthesis of a specialized repertoire of mRNAs and, stimulates binding of mRNA and methionyl-tRNAi to the 40S ribosome.
FGSG_06266		Peptidyl-prolyl cis-trans isomerase E, PPIE	Involved in pre-mRNA splicing as component of the spliceosome. Combines RNA-binding and PPIase activities. Binds mRNA and has a preference for RNA molecules with poly-A and poly-U.
FGSG_06706	NTF2	Ras-GTPase-activating protein binding protein 2(Ntf2)	Facilitates protein transport into the nucleus. Interacts with various nucleoporins and with Ran-GDP. Combines with cytosolic factors that assemble at the pore complex during nuclear import.
FGSG_06855	FoP_duplication	RNA and export factor-binding protein 2	Export adapter involved in spliced and unspliced mRNA nuclear export. Binds mRNA which is transferred to the NXF1-NXT1 heterodimer for export (TAP/NFX1 pathway).
FGSG_06860	zf-CCCH	Splicing factor U2AF 23 kDa subunit (small subunit)	Necessary for the splicing of pre-mRNA. The SF1-U2AF59-U2AF23 complex has a role in the recognition of the branch site (5'-UACUAAC-3'), the pyrimidine tract and the 3'-splice site at the 3'-end of introns.
FGSG_07342		Spliceosome-associated protein SAP-49	Involved in pre-mRNA splicing as a component of the splicing factor SF3B complex. SF3B complex is required for 'A' complex assembly formed by the stable binding of U2 snRNP to the branchpoint sequence (BPS) in pre-mRNA.
FGSG_08365		RNA-binding protein Vip1	Lipid droplet protein, possess a major role in lipid droplet function
FGSG_08421	PABP	Polyadenylate-binding protein, Pab1, cytoplasmic and nuclear	Binds the poly(A) tail of mRNA. Appears to be an important mediator of the multiple roles of the poly(A) tail in mRNA biogenesis, stability and translation.
FGSG_08856		Nucleolar protein 6, Nop6	Predicted to be involved in rRNA processing.
FGSG_09233	Zf-RING_4	CCR4-NOT core complex subunit Not4	Acts as component of the CCR4-NOT core complex, which in the nucleus is a general transcription factor, and in the cytoplasm the major mRNA deadenylase involved in mRNA turnover.
FGSG_09419		U2 snRNP component IST3	Required for pre-mRNA splicing and spliceosome assembly. As part of the pre-mRNA retention and splicing (RES) complex, required for nuclear pre-mRNA retention and efficient splicing.
FGSG_09556		Single-stranded TG1-3 binding protein, Tcg1	Binds single-stranded telomeric sequences of the type (TG[1-3])n in vitro. Has a role in meiosis.
FGSG_09573	PWI, Zf-CCCH,	RNA-binding protein 26, RBM26	Ortholog(s) have role in regulation of heterochromatin domain assembly and NURS complex, nuclear body, nuclear chromatin localization.
FGSG_09761		Pre-rRNA processing protein ESF2	Involved in the small subunit (SSU) processome assembly and function, and in the 18S rRNA synthesis. Required for the early cleavages at sites A0, A1 and A2.
FGSG_09785		Sporulation-specific protein 5,spo5	RNA-binding protein which plays a role in sporulation. Regulates the progression of meiosis I and may function in the vicinity of the Mei2 dot.
FGSG_09864		Pre-mRNA splicing factor Srp1	Has a role in pre-mRNA splicing where it is involved in spliceosome assembly.
FGSG_09876	RRM_occluded	U4/U6 snRNA-associated splicing factor PRP24	Binds preferentially to the U4/U6 hybrid snRNAs. Can stimulate the annealing of U4 and U6. Could participate in both the formation and disassembly of the U4/U6 hybrid during splicing.
FGSG_11793		U2 small nuclear ribonucleoprotein B''	Involved in pre-mRNA splicing as component of the spliceosome. Associated with snRNP U2, where it contributes to the binding of stem loop IV of U2 snRNA.
FGSG_11852		Multiple RNA-binding domain-containing protein 1, Mrd1	Involved in pre-rRNA processing. Required for maintaining steady-state levels of 40S ribosomal subunit.
FGSG_11878		Nuclear localization sequence-binding protein Nsr1	Involved in pre-rRNA processing. Specifically binds nuclear localization sequences. Candidate for a receptor at the nucleus that may be involved in both RNA and protein transport.
FGSG_12577		Pre-mRNA splicing factor Slt-11	Involved in pre-mRNA splicing. Facilitates the cooperative formation of U2/U6 helix II in association with stem II in the spliceosome.
FGSG_13728		Heterogeneous nuclear ribonucleoprotein Hrp1	Subunit of cleavage factor I; cleavage factor I is a five-subunit complex required for the cleavage and polyadenylation of pre-mRNA 3' ends.
FGSG_16766		Pre-mRNA splicing factor U2AF large subunit	Necessary for the splicing of pre-mRNA. The SF1-U2AF59-U2AF23 complex has a role in the recognition of the branch site (5'-UACUAAC-3'), the pyrimidine tract and the 3'-splice site at the 3'-end of introns.
FGSG_16949		Meiotic activator RIM4	Positive regulator of sporulation-specific genes and of sporulation. Required for premeiotic DNA synthesis and meiotic chromosomal segregation. May act in a nutritional signaling pathway.
FGSG_17188		Pre-mRNA-splicing factor Srp2	Has a role in pre-mRNA splicing where it is involved in spliceosome assembly.
FGSG_17280		Single-strand telomeric DNA-binding protein GBP2	Binds single-stranded telomeric sequences of the type (TG[1-3])n in vitro. Also binds to RNA. Influences the localization of RAP1 in the nuclei. Involved in modulating telomere length.
FGSG_17312	G-patch	DNA-damage-repair/toleration protein DRT111	DNA repair, alternative mRNA splicing, via spliceosome, regulation of RNA splicing, regulation of alternative mRNA splicing.
FGSG_17321		Nucleolar protein 13, Nop13	Nucleolar protein found in preribosomal complexes; contains an RNA recognition motif (RRM); relative distribution to the nucleolus increases upon DNA replication stress.
FGSG_17510	FoP_duplication	mRNA export protein mlo3	Has a role in the mRNA export process. Interferes with mitotic chromosome segregation when overexpressed.
FGSG_17685	U1snRNP70_N	U1 small nuclear ribonucleoprotein 70kDa	Component of the spliceosomal U1 snRNP, which is essential for recognition of the pre-mRNA 5' splice-site and the subsequent assembly of the spliceosome.
