# Supplementary material for: The RNA binding protein FgRbp1 regulates specific pre-mRNA splicing via interacting with U2AF23 in Fusarium
Source: Nat Commun. 2021 May 11;12:2661. doi: 10.1038/s41467-021-22917-3 (PMC8113354; doi:10.1038/s41467-021-22917-3)
Supplement: Supplementary file 4 — Supplementary Data 2 [file 41467_2021_22917_MOESM4_ESM.xlsx]

## Sheet: Sheet1
Supplementary Data 2. A list of putative FgRbp1-interacting proteins identified by yeast two-hybrid screens.
Proteins	Putative functions	Homologs in Saccharomyces cerevisiae
FGSG_02204	serine carboxypeptidase s28,serine-type peptidase activity; proteolysis
FGSG_05436	Delta subunit of the coatomer complex (COPI); COPI coats Golgi-derived transport vesicles; involved in retrograde transport between Golgi and ER	RET2
FGSG_06270	Protein component of the small (40S) ribosomal subunit	RPS10A
FGSG_07130	uncharacterized protein
FGSG_09037	Nin1 (One) Binding protein，Protein involved in proteasomal and 40S ribosomal subunit biogenesis; required for cleavage of the 20S pre-rRNA to generate the mature 18S rRNA	NOB1
FGSG_10264	Glutamine synthetase (GS); synthesizes glutamine from glutamate and ammonia; with Glt1p, forms the secondary pathway for glutamate biosynthesis from ammonia	GLN1
FGSG_10922	expansin-like protein 2,defense response to other organism
FGSG_11097	Cell Wall integrity and Stress response Component，Endoplasmic reticulum (ER) membrane protein; involved in the translocation of soluble secretory proteins and insertion of membrane proteins into the ER membrane	WSC4
FGSG_11166	uncharacterized protein
FGSG_13136	Flavoprotein subunit of succinate dehydrogenase; couples the oxidation of succinate to the transfer of electrons to ubiquinone as part of the TCA cycle and the mitochondrial respiratory chain; FAD binding to Sdh1p is required for the assembly of the succinate dehydrogenase subunits	Sdh1
FGSG_15961	primary-amine oxidase,copper ion binding; P:oxidation-reduction process; F:quinone binding; F:primary amine oxidase activity; P:amine metabolic
FGSG_02978	HeXose Transporter,High-affinity glucose transporter of the major facilitator superfamily; expression is induced by low levels of glucose and repressed by high levels of glucose	Hxt2
FGSG_00049	Branched-chain Amino acid Transaminase,Mitochondrial branched-chain amino acid (BCAA) aminotransferase; preferentially involved in BCAA biosynthesis	Bat1
FGSG_00397	Alpha-tubulin, forms a heterodimer with beta-tubulin that promotes microtubule assembly	Tub1
FGSG_00415	GPI anchored serine-threonine rich protein
FGSG_00576	related to cytosolic Cu/Zn superoxide dismutase
FGSG_00638	hydroxymethylglutaryl- lyase，C:proton-transporting V-type ATPase, V1 domain; F:ATP binding; F:transferase activity; F:hydrolase activity, acting on acid
FGSG_00793	uncharacterized protein
FGSG_00865	Multifunctional enzyme containing phosphoribosyl-ATP pyrophosphatase; phosphoribosyl-AMP cyclohydrolase, and histidinol dehydrogenase activities; catalyzes the second, third, ninth and tenth steps in histidine biosynthesis	HIS4
FGSG_00921	heat shock protein SSB1	Ssb2
FGSG_01026	uncharacterized protein
FGSG_01052	Proliferating cell nuclear antigen (PCNA); functions as the sliding clamp for DNA polymerase delta; may function as a docking site for other proteins required for mitotic and meiotic chromosomal DNA replication and for DNA repair	POL30
FGSG_01279	Glucose-6-phosphate 1-dehydrogenase，G6DPH	Zwf1
FGSG_01324	uncharacterized protein
FGSG_01346	Enolase II, a phosphopyruvate hydratase; catalyzes conversion of 2-phosphoglycerate to phosphoenolpyruvate during glycolysis and the reverse reaction during gluconeogenesis; expression induced in response to glucose	Eno2
FGSG_01351	Cell wall protein related to glucanases; possibly involved in cell wall septation; member of the SUN family	Sun4
FGSG_01397	Methionine aminopeptidase; catalyzes the cotranslational removal of N-terminal methionine from nascent polypeptides; function is partially redundant with that of Map2p	MAP1
FGSG_02022	Beta-1,3-glucanosyltransferase; required for cell wall assembly and also has a role in transcriptional silencing; localizes to cell surface via a glycosylphosphatidylinositol (GPI) anchor; also found at nuclear periphery	GAS1
FGSG_02050	uncharacterized protein
FGSG_02075	Putative oxidoreductase C26H5.09c	YMR315W
FGSG_02504	Mitochondrial malate dehydrogenase; catalyzes interconversion of malate and oxaloacetate; involved in the tricarboxylic acid (TCA) cycle; phosphorylated	MDH1
FGSG_02506	Enzyme of the 'de novo' purine nucleotide biosynthetic pathway; contains aminoimidazole ribotide synthetase and glycinamide ribotide synthetase activities	ADE5
FGSG_02530	Mitochondrial aminopeptidase; cleaves the N termini of at least 38 imported proteins after cleavage by the mitochondrial processing peptidase (MPP), thereby increasing their stability; member of the aminopeptidase P family	ICP55
FGSG_02770	Fructose 1,6-bisphosphate aldolase; required for glycolysis and gluconeogenesis; catalyzes conversion of fructose 1,6 bisphosphate to glyceraldehyde-3-P and dihydroxyacetone-P	Fba1
FGSG_02771	One of seven members of the yeast oxysterol binding protein family; involved in negative regulation of Sec14p-dependent Golgi complex secretory functions, peripheral membrane protein that localizes to the Golgi complex	KES1
FGSG_02780	Essential beta-coat protein of the COPI coatomer; involved in ER-to-Golgi protein trafficking and maintenance of normal ER morphology	Sec26
FGSG_02899	uncharacterized protein
FGSG_03028	uncharacterized protein
FGSG_03300	acetyl-coenzyme a synthetase,C:nucleus; C:cytoplasm; F:acetate-CoA ligase activity; F:ATP binding; F:AMP binding; P:acetyl-CoA biosynthetic process from
FGSG_03569	galactose oxidase precursor
FGSG_03655	Putative oxidoreductase yteT	YMR315W
FGSG_03692	Putative ferric reductase with similarity to Fre2p; expression induced by low copper levels	FRE7
FGSG_04171	Ortholog(s) have pyruvate dehydrogenase (acetyl-transferring) activity, role in pyruvate catabolic process and pyruvate dehydrogenase complex localization	Lat1
FGSG_04176	Mucin family member that functions as an osmosensor in the HOG pathway; large, highly glycosylated protein that functions redundantly with Msb2p in Sho1p-mediated osmostresss induction of the HOG signaling pathway	Hkr1
FGSG_04298	AdoMet-dependent tRNA methyltransferase; also involved in methoxycarbonylation; required for the synthesis of wybutosine (yW), a modified guanosine found at the 3'-position adjacent to the anticodon of phe-tRNA	PPM2
FGSG_04429	Mannoprotein that is incorporated into the cell wall; incorporated via a glycosylphosphatidylinositol (GPI) anchor; involved in the retention of siderophore-iron in the cell wall	FIT1
FGSG_04546	Vacuolar carboxypeptidase Y (proteinase C, CPY); broad-specificity C-terminal exopeptidase involved in non-specific protein degradation in the vacuole; member of the serine carboxypeptidase family	PRC1
FGSG_04597	uncharacterized protein
FGSG_05003	Mitochondrial bifunctional enzyme with N-acetyl-gamma-glutamyl-phosphate reductase and acetylglutamate kinase activity, catalyzes the second and third step in arginine biosynthesis	ARG5,6
FGSG_05407	uncharacterized protein
FGSG_05446	Arginase, catabolizes arginine to ornithine and urea; expression responds to both induction by arginine and nitrogen catabolite repression; disruption decreases production of carcinogen ethyl carbamate during wine fermentation and also enhances freeze tolerance	CAR1
FGSG_05797	Putative serine type carboxypeptidase; role in phytochelatin synthesis; green fluorescent protein (GFP)-fusion protein localizes to the vacuole; expression induced by nitrogen limitation in a GLN3, GAT1-independent manner	YBR139W
FGSG_05997	Ortholog(s) have UDP-galactopyranose mutase activity, role in fungal-type cell wall polysaccharide biosynthetic process, fungal-type cell wall organization, hyphal growth, galactose metabolic process
FGSG_06306	Subunit of the cytosolic chaperonin Cct ring complex; related to Tcp1p, required for the assembly of actin and tubulins in vivo; mutant has increased aneuploidy tolerance	CCT7
FGSG_06572	Vacuolar proteinase B (yscB) with H3 N-terminal endopeptidase activity; serine protease of the subtilisin family; involved in protein degradation in the vacuole and required for full protein degradation during sporulation	PRB1
FGSG_06860	U2 auxillary factor (U2AF) small subunit
FGSG_06951	Capping Enzyme Guanylyltransferase,Guanylyltransferase involved in mRNA 5' capping; subunit of mRNA capping enzyme	CEG1
FGSG_07130	uncharacterized protein
FGSG_07775	Aspartyl protease; secreted into the periplasmic space of mating type a cell; helps cells find mating partners; cleaves and inactivates alpha factor allowing cells to recover from alpha-factor-induced cell cycle arrest	BAR1
FGSG_07892	endoglucanase i precursor,cellulase activity; P:polysaccharide catabolic process; P:starch metabolic process; P:sucrose metabolic process
FGSG_07939	Alpha subunit of COPI vesicle coatomer complex; complex surrounds transport vesicles in the early secretory pathway	COP1
FGSG_08192	lipase esterase,metabolic process; F:hydrolase activity
FGSG_08196	peptidase a4 family protein,aspartic-type endopeptidase activity; P:proteolysis
FGSG_08448	rod1-o- and zinc resistance protein,F:ligase activity; P:metabolic process
FGSG_08448	Arrestin domains and PY motif-containing protein with homology to Saccharomyces cerevisiae Rod1p and Rog3p proteins	ROG3
FGSG_09035	S-adenosylmethionine decarboxylase; required for the biosynthesis of spermidine and spermine	SPE2
FGSG_09266	3-hydroxy-3-methylglutaryl-CoA (HMG-CoA) synthase; catalyzes the formation of HMG-CoA from acetyl-CoA and acetoacetyl-CoA; involved in the second step in mevalonate biosynthesis	ERG13
FGSG_09909	transcriptional coactivator HFI1/ADA1, have transcription coactivator activity, role in histone acetylation, transcription from RNA polymerase II promoter and Ada2/Gcn5/Ada3 transcription activator complex	HFI1
FGSG_10010	Ribosomal 60S subunit protein L5; homologous to mammalian ribosomal protein L5 and bacterial L18; binds 5S rRNA and is required for 60S subunit assembly	RPL5
FGSG_10232	uncharacterized protein
FGSG_10235	rasp f 7 allergen
FGSG_10313	Serine/threonine MAP kinase; involved in regulating maintenance of cell wall integrity, cell cycle progression, and nuclear mRNA retention in heat shock	SLT2
FGSG_10320	Methionine aminopeptidase; catalyzes the cotranslational removal of N-terminal methionine from nascent polypeptides; function is partially redundant with that of Map1p	MAP2
FGSG_10885	Beta subunit of succinyl-CoA ligase; succinyl-CoA ligase is a mitochondrial enzyme of the TCA cycle that catalyzes the nucleotide-dependent conversion of succinyl-CoA to succinate	LSC2
FGSG_10905	Ribosomal 40S subunit protein S0A; required for maturation of 18S rRNA	RPS0A
FGSG_11166	uncharacterized protein
FGSG_11472	Vacuolar proteinase B (yscB) with H3 N-terminal endopeptidase activity; serine protease of the subtilisin family; involved in protein degradation in the vacuole and required for full protein degradation during sporulation	PRB1
FGSG_11540	uncharacterized protein
FGSG_12028	Ribosomal 60S subunit protein L12B	RPL12B
FGSG_12851	Allantoicase; converts allantoate to urea and ureidoglycolate in the second step of allantoin degradation; expression sensitive to nitrogen catabolite repression and induced by allophanate, an intermediate in allantoin degradation	DAL2
FGSG_13947	Major stress-induced structural GPI-cell wall glycoprotein; associates with translating ribosomes, possible role in mitochondrial genome maintenance	SED1
FGSG_16533	uncharacterized protein
FGSG_16627	Glyceraldehyde-3-phosphate dehydrogenase (GAPDH), isozyme 2; involved in glycolysis and gluconeogenesis; tetramer that catalyzes reaction of glyceraldehyde-3-phosphate to 1,3 bis-phosphoglycerate	TDH2
FGSG_17193	Elongation factor 2 (EF-2), also encoded by EFT1; catalyzes ribosomal translocation during protein synthesis; contains diphthamide, the unique posttranslationally modified histidine residue specifically ADP-ribosylated by diphtheria toxin	EFT2
FGSG_17643	Phosphatidylethanolamine methyltransferase (PEMT); catalyzes the first step in the conversion of phosphatidylethanolamine to phosphatidylcholine during the methylation pathway of phosphatidylcholine biosynthesis	CHO2
FGSG_17664	Transcriptional activator; binds specific gene recruitment sequences and is required for DNA zip code-mediated targeting of genes to nuclear periphery; regulates proline utilization genes	PUT3
