# Supplementary material for: The RNA binding protein FgRbp1 regulates specific pre-mRNA splicing via interacting with U2AF23 in Fusarium
Source: Nat Commun. 2021 May 11;12:2661. doi: 10.1038/s41467-021-22917-3 (PMC8113354; doi:10.1038/s41467-021-22917-3)
Supplement: Supplementary file 5 — Supplementary Data 3 [file 41467_2021_22917_MOESM5_ESM.xls]

## Sheet: a
Supplementary Data 3. Intron retention genes in ∆FgRbp1
(a) List of all intron retention genes in ∆FgRbp1
Intron id	Gene id	Description	GO_term	kegg_term	Intron expression (FPKM) ΔFgRbp1	Gene expression (FPKM) ΔFgRbp1	Intron retention rate ΔFgRbp1	Intron expression (FPKM) PH-1	Gene expression (FPKM) PH-1	Intron retention rate PH-1	Fold change intron retention rate
23547539_1	FGSG_00018	hypothetical protein	-	-	0.232277	16.8404	0.0137928	0.706303	145.162	0.00486562	2.83476
23547574_1	FGSG_00059	hypothetical protein	cellular_component|biological_process|molecular_function	-	3.79933	48.8595	0.0777602	3.25802	225.285	0.0144617	5.37696
23547581_1	FGSG_00066	hypothetical protein	biological_process|molecular_function|cellular_component	-	0.0662962	5.1254	0.0129348	0.0663908	53.6055	0.00123851	10.4439
23547596_2	FGSG_00081	hypothetical protein	nucleus|sporocarp development involved in sexual reproduction|metabolic process|sequence-specific DNA binding RNA polymerase II transcription factor activity|DNA binding|acetyltransferase activity|zinc ion binding|regulation of transcription, DNA-templated|transcription, DNA-templated	-	0.102224	1.14411	0.0893482	0	1.14341	0	#DIV/0!
23547618_1	FGSG_00107	quinate permease	substrate-specific transmembrane transporter activity|membrane|integral component of membrane|quinate catabolic process|transmembrane transporter activity|transmembrane transport	-	0.0598564	2.00158	0.0299046	0.0127674	2.38546	0.00535217	5.58737
23547635_1	FGSG_00125	hypothetical protein	nucleus|regulation of transcription, DNA-templated|zinc ion binding|sequence-specific DNA binding RNA polymerase II transcription factor activity	-	0.171479	2.85641	0.0600329	0.0812175	4.41425	0.0183989	3.26285
23547635_2	FGSG_00125	hypothetical protein	nucleus|regulation of transcription, DNA-templated|zinc ion binding|sequence-specific DNA binding RNA polymerase II transcription factor activity	-	0.0594512	2.85641	0.0208132	0.0376795	4.41425	0.00853588	2.43833
23547647_2	FGSG_00138	hypothetical protein	biological_process|molecular_function|cellular_component	-	0.0446999	3.85439	0.0115972	0	1.76568	0	#DIV/0!
23547647_3	FGSG_00138	hypothetical protein	biological_process|molecular_function|cellular_component	-	0.0617114	3.85439	0.0160107	0	1.76568	0	#DIV/0!
23547648_1	FGSG_00139	aldehyde dehydrogenase	cellular_component	Metabolic pathways|Biosynthesis of secondary metabolites|Microbial metabolism in diverse environments|Glycolysis / Gluconeogenesis|Tyrosine metabolism|Histidine metabolism|Phenylalanine metabolism|beta-Alanine metabolism|Pantothenate and CoA biosynthesis|Metabolism of xenobiotics by cytochrome P450|Drug metabolism - cytochrome P450	0.0355028	5.60997	0.00632852	0	4.22252	0	#DIV/0!
23547653_3	FGSG_00144	hypothetical protein	transcription cofactor activity|sequence-specific DNA binding RNA polymerase II transcription factor activity|nucleus|regulation of transcription, DNA-templated|zinc ion binding|regulation of arginine metabolic process	-	0.0193963	2.58429	0.00750547	0	2.28096	0	#DIV/0!
23547659_1	FGSG_00152	hypothetical protein	mycelium development	-	0.334225	32.2486	0.010364	0.0368659	79.6993	0.000462562	22.4057
23547672_1	FGSG_00168	40S ribosomal protein MRP2	cellular response to starvation|filamentous growth of a population of unicellular organisms in response to biotic stimulus|cellular response to biotic stimulus|mitochondrial small ribosomal subunit|filamentous growth of a population of unicellular organisms in response to starvation|structural constituent of ribosome|translation	Ribosome	4.55287	176.442	0.0258038	0.237349	104.088	0.00228027	11.3161
23547672_2	FGSG_00168	40S ribosomal protein MRP2	cellular response to starvation|filamentous growth of a population of unicellular organisms in response to biotic stimulus|cellular response to biotic stimulus|mitochondrial small ribosomal subunit|filamentous growth of a population of unicellular organisms in response to starvation|structural constituent of ribosome|translation	Ribosome	1.68226	176.442	0.00953433	0.217783	104.088	0.0020923	4.55687
23547674_1	FGSG_00170	Rho3 protein	plasma membrane|establishment of cell polarity|GTPase activity|hyphal growth	-	22.1193	70.6072	0.313272	1.06548	29.5886	0.0360098	8.69965
23547674_2	FGSG_00170	Rho3 protein	plasma membrane|establishment of cell polarity|GTPase activity|hyphal growth	-	0.714515	70.6072	0.0101196	0.0342736	29.5886	0.00115834	8.73631
23547674_3	FGSG_00170	Rho3 protein	plasma membrane|establishment of cell polarity|GTPase activity|hyphal growth	-	3.18213	70.6072	0.0450681	0.546577	29.5886	0.0184725	2.43974
23547677_2	FGSG_00173	hypothetical protein	cellular_component	-	0.101449	49.5362	0.00204799	0.019082	43.0299	0.00044346	4.6182
23547680_1	FGSG_00176	isocitrate lyase	cellular_component	Metabolic pathways|Biosynthesis of secondary metabolites|Microbial metabolism in diverse environments|Carbon metabolism|Glyoxylate and dicarboxylate metabolism	0.0394314	37.1194	0.00106229	0	19.3183	0	#DIV/0!
23547681_1	FGSG_00177	hypothetical protein	cellular_component	-	0.244321	56.3175	0.00433827	0	29.9715	0	#DIV/0!
23547682_1	FGSG_00179	hypothetical protein	cellular_component|molecular_function|biological_process	-	0.509587	23.788	0.021422	0.0662243	13.7633	0.00481164	4.45212
23547685_2	FGSG_00182	COP9 signalosome complex subunit 2	molecular_function|biological_process	-	0.436953	72.1634	0.00605505	0.0108807	39.2387	0.000277294	21.8362
23547686_1	FGSG_00183	hypothetical protein	molecular_function	-	0.170739	8.2798	0.0206211	0	5.43713	0	#DIV/0!
23547686_3	FGSG_00183	hypothetical protein	molecular_function	-	0.0541429	8.2798	0.00653915	0	5.43713	0	#DIV/0!
23547688_1	FGSG_00185	hypothetical protein	cellular_component|biological_process|molecular_function	-	1.98439	35.649	0.0556648	0.393327	39.7409	0.00989729	5.62425
23547688_2	FGSG_00185	hypothetical protein	cellular_component|biological_process|molecular_function	-	0.254516	35.649	0.0071395	0.120075	39.7409	0.00302144	2.36295
23547691_1	FGSG_00189	hypothetical protein	endoplasmic reticulum|protein N-linked glycosylation via asparagine|dolichyl-diphosphooligosaccharide-protein glycotransferase activity|endoplasmic reticulum membrane	Metabolic pathways|Protein processing in endoplasmic reticulum|N-Glycan biosynthesis|Various types of N-glycan biosynthesis	0.0887188	73.3314	0.00120983	0	52.5042	0	#DIV/0!
23547691_3	FGSG_00189	hypothetical protein	endoplasmic reticulum|protein N-linked glycosylation via asparagine|dolichyl-diphosphooligosaccharide-protein glycotransferase activity|endoplasmic reticulum membrane	Metabolic pathways|Protein processing in endoplasmic reticulum|N-Glycan biosynthesis|Various types of N-glycan biosynthesis	0.632178	73.3314	0.00862084	0.0233259	52.5042	0.000444266	19.4047
23547692_1	FGSG_00190	hypothetical protein	biological_process	-	6.22499	170.146	0.0365863	0.784668	128.194	0.00612093	5.97725
23547692_2	FGSG_00190	hypothetical protein	biological_process	-	3.66645	170.146	0.0215489	0.531759	128.194	0.00414807	5.19493
23547693_1	FGSG_00192	cerevisin precursor	proteolysis|mycelium development	Autophagy - yeast	0.0679518	56.5624	0.00120136	0.0232465	55.0967	0.000421922	2.84735
23547697_4	FGSG_00196	hypothetical protein	sequence-specific DNA binding RNA polymerase II transcription factor activity|zinc ion binding|regulation of transcription, DNA-templated|nucleus	-	0.0798804	7.08211	0.0112792	0	5.55248	0	#DIV/0!
23547701_2	FGSG_00200	hypothetical protein	conidiophore development|oxidation-reduction process|choline dehydrogenase activity|flavin adenine dinucleotide binding|intracellular|alcohol metabolic process|oxidoreductase activity, acting on CH-OH group of donors	Metabolic pathways|Glycine, serine and threonine metabolism	0.0245184	3.07979	0.00796107	0	10.6336	0	#DIV/0!
23547702_2	FGSG_00201	hypothetical protein	biological_process|molecular_function|cellular_component	-	0.0302181	1.3051	0.0231538	0	1.50886	0	#DIV/0!
23547708_1	FGSG_00209	hypothetical protein	cellular_component|cellular nitrogen compound biosynthetic process|molecular_function	-	0.303865	96.1545	0.00316017	0.0218354	73.1017	0.000298699	10.5798
23547708_2	FGSG_00209	hypothetical protein	cellular_component|cellular nitrogen compound biosynthetic process|molecular_function	-	0.273181	96.1545	0.00284106	0.0329304	73.1017	0.000450474	6.30684
23547716_1	FGSG_00217	hypothetical protein	DNA binding|sequence-specific DNA binding RNA polymerase II transcription factor activity|regulation of glycogen metabolic process|transcription, DNA-templated|regulation of transcription, DNA-templated|zinc ion binding|hyphal growth|nucleus	-	0.159013	40.2836	0.00394735	0	3.7722	0	#DIV/0!
23547716_2	FGSG_00217	hypothetical protein	DNA binding|sequence-specific DNA binding RNA polymerase II transcription factor activity|regulation of glycogen metabolic process|transcription, DNA-templated|regulation of transcription, DNA-templated|zinc ion binding|hyphal growth|nucleus	-	0.271102	40.2836	0.00672984	0	3.7722	0	#DIV/0!
23547724_1	FGSG_00226	hypothetical protein	molecular_function	-	0.0357874	9.70176	0.00368876	0	1.22099	0	#DIV/0!
23547724_2	FGSG_00226	hypothetical protein	molecular_function	-	0.0635979	9.70176	0.00655529	0	1.22099	0	#DIV/0!
23547725_1	FGSG_00227	hypothetical protein	nucleus|transcription, DNA-templated|regulation of transcription, DNA-templated|zinc ion binding|sequence-specific DNA binding RNA polymerase II transcription factor activity|DNA binding	-	0.0155939	6.19233	0.00251826	0	1.45435	0	#DIV/0!
23547725_2	FGSG_00227	hypothetical protein	nucleus|transcription, DNA-templated|regulation of transcription, DNA-templated|zinc ion binding|sequence-specific DNA binding RNA polymerase II transcription factor activity|DNA binding	-	0.351027	6.19233	0.0566875	0.00719528	1.45435	0.00494741	11.458
23547725_3	FGSG_00227	hypothetical protein	nucleus|transcription, DNA-templated|regulation of transcription, DNA-templated|zinc ion binding|sequence-specific DNA binding RNA polymerase II transcription factor activity|DNA binding	-	0.0606957	6.19233	0.00980176	0	1.45435	0	#DIV/0!
23547726_1	FGSG_00229	hypothetical protein	molecular_function|biological_process|cellular_component	-	0.0521982	6.87377	0.00759383	0	2.09973	0	#DIV/0!
23547734_3	FGSG_00237	hypothetical protein	chanoclavine-I biosynthetic process|emericellamide A biosynthetic process|transferase activity, transferring acyl groups|cellular_component|emericellamide biosynthetic process|ergot alkaloid biosynthetic process	-	0.209299	3.71846	0.0562865	0	0.780016	0	#DIV/0!
23547738_1	FGSG_00243	hypothetical protein	biological_process|molecular_function|cellular_component	-	54.6	269.466	0.202623	6.12571	162.026	0.0378069	5.35941
23547738_5	FGSG_00243	hypothetical protein	biological_process|molecular_function|cellular_component	-	53.4232	269.466	0.198256	6.16904	162.026	0.0380743	5.20706
23547738_6	FGSG_00243	hypothetical protein	biological_process|molecular_function|cellular_component	-	11.4573	269.466	0.0425183	0.413047	162.026	0.00254926	16.6787
23547752_1	FGSG_00259	hypothetical protein	biological_process|cellular_component	-	0.0567807	6.3168	0.00898884	0.0116316	5.2056	0.00223443	4.02287
23547754_1	FGSG_00261	hypothetical protein	molecular_function|cellular_component	-	0.074108	68.8652	0.00107613	0.0166682	55.9071	0.000298141	3.60948
23547756_1	FGSG_00263	hypothetical protein	molecular_function|biological_process|cellular_component	-	0.05284	25.883	0.0020415	0.00834558	18.2107	0.00045828	4.4547
23547757_1	FGSG_00264	hypothetical protein	L-cysteine desulfurase complex|cysteine desulfurase activity|mitochondrial matrix|iron-sulfur cluster assembly|extrinsic component of mitochondrial inner membrane|nucleus	-	1.349	257.048	0.00524804	0.329733	177.681	0.00185575	2.82798
23547757_3	FGSG_00264	hypothetical protein	L-cysteine desulfurase complex|cysteine desulfurase activity|mitochondrial matrix|iron-sulfur cluster assembly|extrinsic component of mitochondrial inner membrane|nucleus	-	2.85465	257.048	0.0111055	0.625446	177.681	0.00352004	3.15493
23547758_2	FGSG_00265	hypothetical protein	molecular_function	-	0.0904546	15.7164	0.00575542	0	7.66161	0	#DIV/0!
23547761_1	FGSG_00268	hypothetical protein	vacuolar transport|arginine transport|integral component of organelle membrane|vacuole|vacuole organization|regulation of intracellular pH	Lysosome	0.994665	5.44787	0.182578	0.078348	2.21294	0.0354045	5.15692
23547762_1	FGSG_00269	hypothetical protein	cellular_component	Metabolic pathways|Nicotinate and nicotinamide metabolism	0.285853	56.0638	0.00509871	0.0583146	29.0156	0.00200977	2.53697
23547762_2	FGSG_00269	hypothetical protein	cellular_component	Metabolic pathways|Nicotinate and nicotinamide metabolism	0.15158	56.0638	0.0027037	0.0306972	29.0156	0.00105795	2.55559
23547763_1	FGSG_00270	hypothetical protein	biological_process|molecular_function	Ribosome biogenesis in eukaryotes	0.0338618	83.2576	0.000406711	0	35.4377	0	#DIV/0!
23547764_1	FGSG_00271	PNG1 protein	biological_process|cellular_component	Protein processing in endoplasmic reticulum	0.242342	52.4549	0.00462	0.0787437	57.3121	0.00137394	3.36258
23547768_1	FGSG_00275	hypothetical protein	molecular_function|biological_process|cellular_component	-	0.251475	26.1691	0.0096096	0.0292517	7.09754	0.00412138	2.33164
23547769_1	FGSG_00276	hypothetical protein	biological_process|molecular_function	-	0.557702	57.9985	0.0096158	0.0594212	32.1342	0.00184916	5.2001
23547771_1	FGSG_00278	biotin synthase	biotin synthase activity|coenzyme biosynthetic process|biotin biosynthetic process	Metabolic pathways|Biotin metabolism	4.30356	95.3292	0.0451442	0.594443	129.535	0.00458906	9.83737
23547773_1	FGSG_00280	histone acetyltransferase GCN5	cellular_component|biological_process	RNA degradation|Glycine, serine and threonine metabolism|Base excision repair|Notch signaling pathway	0.171049	16.6981	0.0102436	0	17.0198	0	#DIV/0!
23547773_2	FGSG_00280	histone acetyltransferase GCN5	cellular_component|biological_process	RNA degradation|Glycine, serine and threonine metabolism|Base excision repair|Notch signaling pathway	0.0383947	16.6981	0.00229934	0.0134843	17.0198	0.000792276	2.90219
23547774_1	FGSG_00281	hypothetical protein	molecular_function	Cell cycle - yeast|Meiosis - yeast	0.180912	21.8494	0.00827994	0.0633158	19.0385	0.00332568	2.4897
23547774_3	FGSG_00281	hypothetical protein	molecular_function	Cell cycle - yeast|Meiosis - yeast	0.615318	21.8494	0.0281618	0.135452	19.0385	0.00711463	3.95829
23547776_1	FGSG_00283	hypothetical protein	cellular_component|biological_process	-	0.0570387	11.1426	0.00511897	0	7.40678	0	#DIV/0!
23547779_1	FGSG_00286	eukaryotic translation initiation factor 4E-2	translational initiation|translation initiation factor activity|nucleus|cytosol	RNA transport|mTOR signaling pathway|PI3K-Akt signaling pathway|Glycolysis / Gluconeogenesis|Longevity regulating pathway|HIF-1 signaling pathway|EGFR tyrosine kinase inhibitor resistance	0.122188	309.336	0.000395002	0.0275795	255.961	0.000107749	3.66595
23547779_2	FGSG_00286	eukaryotic translation initiation factor 4E-2	translational initiation|translation initiation factor activity|nucleus|cytosol	RNA transport|mTOR signaling pathway|PI3K-Akt signaling pathway|Glycolysis / Gluconeogenesis|Longevity regulating pathway|HIF-1 signaling pathway|EGFR tyrosine kinase inhibitor resistance	0.948189	309.336	0.00306524	0.0696297	255.961	0.000272032	11.2679
23547780_1	FGSG_00287	hypothetical protein	cellular_component	Valine, leucine and isoleucine degradation	0.405748	16.1465	0.0251291	0.0661295	10.9279	0.00605144	4.15258
23547780_2	FGSG_00287	hypothetical protein	cellular_component	Valine, leucine and isoleucine degradation	0.218141	16.1465	0.0135101	0.047385	10.9279	0.00433615	3.11568
23547783_1	FGSG_00291	hypothetical protein	ESCRT I complex|telomere maintenance|protein targeting to vacuole|protein targeting to membrane|endosome|ubiquitin-dependent protein catabolic process via the multivesicular body sorting pathway	Endocytosis	1.28978	35.0397	0.0368092	0.283561	43.3191	0.00654587	5.62327
23547786_1	FGSG_00294	hypothetical protein	biological_process|cellular_component	-	0.543002	13.3527	0.040666	0.0556448	10.3201	0.00539189	7.54207
23547788_1	FGSG_00296	threonine dehydratase	mitochondrion|threonine catabolic process|valine biosynthetic process|isoleucine biosynthetic process|L-threonine ammonia-lyase activity	Metabolic pathways|Biosynthesis of secondary metabolites|Biosynthesis of antibiotics|Biosynthesis of amino acids|Carbon metabolism|Glycine, serine and threonine metabolism|Valine, leucine and isoleucine biosynthesis	0.236483	42.8684	0.00551648	0.0492239	66.9138	0.000735632	7.49897
23547789_1	FGSG_00297	hypothetical protein	biological_process	-	0.0478692	23.2542	0.00205852	0	14.4721	0	#DIV/0!
23547790_1	FGSG_00298	hypothetical protein	cellular_component	Biosynthesis of secondary metabolites|Terpenoid backbone biosynthesis	0.481551	50.5864	0.00951938	0.0932509	92.8478	0.00100434	9.47823
23547790_2	FGSG_00298	hypothetical protein	cellular_component	Biosynthesis of secondary metabolites|Terpenoid backbone biosynthesis	0.520609	50.5864	0.0102915	0.0738543	92.8478	0.000795434	12.9382
23547791_2	FGSG_00299	hypothetical protein	mannosyl-oligosaccharide glucosidase activity|oligosaccharide metabolic process|cytoplasm|catalytic activity	-	0.051107	98.6197	0.000518223	0.00537929	105.314	5.11e-05	10.1456
23547791_4	FGSG_00299	hypothetical protein	mannosyl-oligosaccharide glucosidase activity|oligosaccharide metabolic process|cytoplasm|catalytic activity	-	0.179323	98.6197	0.00181833	0.0177189	105.314	0.000168248	10.8074
23547791_7	FGSG_00299	hypothetical protein	mannosyl-oligosaccharide glucosidase activity|oligosaccharide metabolic process|cytoplasm|catalytic activity	-	0.0689733	98.6197	0.000699386	0.0123396	105.314	0.00011717	5.96901
23547792_1	FGSG_00300	ATP synthase subunit 5	generation of precursor metabolites and energy|proton-transporting ATPase activity, rotational mechanism	Metabolic pathways|Protein processing in endoplasmic reticulum|Oxidative phosphorylation|Peroxisome|mRNA surveillance pathway	2.22081	437.707	0.00507374	0.480463	418.458	0.00114817	4.41896
23547792_2	FGSG_00300	ATP synthase subunit 5	generation of precursor metabolites and energy|proton-transporting ATPase activity, rotational mechanism	Metabolic pathways|Protein processing in endoplasmic reticulum|Oxidative phosphorylation|Peroxisome|mRNA surveillance pathway	16.9587	437.707	0.0387445	2.1611	418.458	0.00516444	7.50217
23547792_3	FGSG_00300	ATP synthase subunit 5	generation of precursor metabolites and energy|proton-transporting ATPase activity, rotational mechanism	Metabolic pathways|Protein processing in endoplasmic reticulum|Oxidative phosphorylation|Peroxisome|mRNA surveillance pathway	248.7	437.707	0.568189	12.6097	418.458	0.0301337	18.8556
23547793_1	FGSG_00301	maintenance of ploidy protein mob1	cellular_component|biological_process	Cell cycle - yeast|Hippo signaling pathway|Hippo signaling pathway - fly|Hippo signaling pathway -multiple species	0.144252	24.9653	0.00577808	0	15.3887	0	#DIV/0!
23547793_2	FGSG_00301	maintenance of ploidy protein mob1	cellular_component|biological_process	Cell cycle - yeast|Hippo signaling pathway|Hippo signaling pathway - fly|Hippo signaling pathway -multiple species	0.267816	24.9653	0.0107275	0.0243331	15.3887	0.00158123	6.78429
23547793_3	FGSG_00301	maintenance of ploidy protein mob1	cellular_component|biological_process	Cell cycle - yeast|Hippo signaling pathway|Hippo signaling pathway - fly|Hippo signaling pathway -multiple species	0.24611	24.9653	0.00985807	0	15.3887	0	#DIV/0!
23547794_1	FGSG_00302	hypothetical protein	mRNA splicing, via spliceosome|RNA lariat debranching enzyme activity|nucleus|RNA phosphodiester bond hydrolysis, endonucleolytic	-	0.208362	39.7642	0.00523994	0.00989316	21.5356	0.000459386	11.4064
23547794_2	FGSG_00302	hypothetical protein	mRNA splicing, via spliceosome|RNA lariat debranching enzyme activity|nucleus|RNA phosphodiester bond hydrolysis, endonucleolytic	-	0.164278	39.7642	0.00413131	0.0294664	21.5356	0.00136826	3.01938
23547796_2	FGSG_00304	cell division control protein 42	actomyosin contractile ring assembly|regulation of actomyosin contractile ring contraction	Endocytosis|MAPK signaling pathway - yeast|mTOR signaling pathway|Glycine, serine and threonine metabolism|Nucleotide excision repair|Glyoxylate and dicarboxylate metabolism|Tight junction|Sphingolipid signaling pathway|Regulation of actin cytoskeleton|Ras signaling pathway|Butanoate metabolism|Tyrosine metabolism|Terpenoid backbone biosynthesis|Nicotinate and nicotinamide metabolism|Wnt signalin…	0.2212	68.9488	0.00320817	0	53.5631	0	#DIV/0!
23547797_1	FGSG_00305	hypothetical protein	cellular_component	-	0.708018	112.427	0.0062976	0.131814	58.0352	0.00227129	2.7727
23547798_1	FGSG_00306	26S proteasome non-ATPase regulatory subunit 11	molecular_function|biological_process	Autophagy - yeast|Proteasome	0.380405	140.301	0.00271135	0.0965694	125.062	0.000772173	3.51133
23547798_2	FGSG_00306	26S proteasome non-ATPase regulatory subunit 11	molecular_function|biological_process	Autophagy - yeast|Proteasome	0.959336	140.301	0.00683771	0.14721	125.062	0.00117709	5.80897
23547800_1	FGSG_00308	hypothetical protein	biological_process|molecular_function	Peroxisome	0.121306	26.9057	0.00450857	0	17.5705	0	#DIV/0!
23547800_2	FGSG_00308	hypothetical protein	biological_process|molecular_function	Peroxisome	0.0996123	26.9057	0.00370228	0	17.5705	0	#DIV/0!
23547801_1	FGSG_00309	hypothetical protein	nucleus|N-terminal protein amino acid acetylation|peptide alpha-N-acetyltransferase activity|cytosol|NatC complex	-	0.572035	25.7736	0.0221946	0.122928	22.3723	0.00549464	4.03933
23547801_2	FGSG_00309	hypothetical protein	nucleus|N-terminal protein amino acid acetylation|peptide alpha-N-acetyltransferase activity|cytosol|NatC complex	-	0.0265614	25.7736	0.00103056	0	22.3723	0	#DIV/0!
23547801_3	FGSG_00309	hypothetical protein	nucleus|N-terminal protein amino acid acetylation|peptide alpha-N-acetyltransferase activity|cytosol|NatC complex	-	0.0495205	25.7736	0.00192136	0.0141248	22.3723	0.000631351	3.04326
23547801_6	FGSG_00309	hypothetical protein	nucleus|N-terminal protein amino acid acetylation|peptide alpha-N-acetyltransferase activity|cytosol|NatC complex	-	0.0360154	25.7736	0.00139738	0	22.3723	0	#DIV/0!
23547802_1	FGSG_00310	hypothetical protein	cellular_component|biological_process|molecular_function	-	83.4762	440.649	0.189439	21.4762	409.994	0.0523818	3.61651
23547802_2	FGSG_00310	hypothetical protein	cellular_component|biological_process|molecular_function	-	130.382	440.649	0.295886	15.9892	409.994	0.0389985	7.5871
23547808_2	FGSG_00316	hypothetical protein	cellular_component	-	0.433596	22.4977	0.0192729	0.061762	15.7081	0.00393186	4.90173
23547809_1	FGSG_00317	hypothetical protein	molecular_function	-	23.1802	75.3556	0.30761	15.6866	139.212	0.112682	2.7299
23547810_1	FGSG_00318	hypothetical protein	cellular_component|biological_process	-	2.27147	26.4621	0.0858383	0.19942	23.517	0.00847981	10.1227
23547812_1	FGSG_00320	hypothetical protein	biological_process|cellular_component	Pentose and glucuronate interconversions|Metabolism of xenobiotics by cytochrome P450	0.140151	62.3902	0.00224635	0.0592775	83.6897	0.000708301	3.17147
23547812_2	FGSG_00320	hypothetical protein	biological_process|cellular_component	Pentose and glucuronate interconversions|Metabolism of xenobiotics by cytochrome P450	0.0911119	62.3902	0.00146035	0.0136563	83.6897	0.000163178	8.94944
23547816_3	FGSG_00324	hypothetical protein	biological_process|cellular_component	-	0.00794494	26.5815	0.000298889	0	19.7318	0	#DIV/0!
23547817_1	FGSG_00325	hypothetical protein	molecular_function	-	0.142455	46.936	0.00303509	0.0500307	43.77	0.00114303	2.65529
23547817_2	FGSG_00325	hypothetical protein	molecular_function	-	2.6353	46.936	0.0561467	0.468409	43.77	0.0107016	5.24658
23547819_1	FGSG_00327	replication factor C subunit 1	Elg1 RFC-like complex|DNA replication factor C complex|mitotic cell cycle DNA replication|DNA strand elongation involved in DNA replication|nucleus|UV-damage excision repair|DNA binding|DNA clamp loader activity|nucleoside-triphosphatase activity|nucleotide binding|ATP binding	Nucleotide excision repair|DNA replication|Mismatch repair	0.0191748	26.4624	0.000724605	0	11.3705	0	#DIV/0!
23547819_4	FGSG_00327	replication factor C subunit 1	Elg1 RFC-like complex|DNA replication factor C complex|mitotic cell cycle DNA replication|DNA strand elongation involved in DNA replication|nucleus|UV-damage excision repair|DNA binding|DNA clamp loader activity|nucleoside-triphosphatase activity|nucleotide binding|ATP binding	Nucleotide excision repair|DNA replication|Mismatch repair	0.2575	26.4624	0.00973081	0.0425237	11.3705	0.00373981	2.60195
23547820_1	FGSG_00328	60S ribosomal protein L16	structural constituent of ribosome|mitochondrial large ribosomal subunit|mitochondrial translation|rRNA binding	-	3.04554	224.765	0.0135499	0.812649	128.929	0.00630309	2.14972
23547820_2	FGSG_00328	60S ribosomal protein L16	structural constituent of ribosome|mitochondrial large ribosomal subunit|mitochondrial translation|rRNA binding	-	2.37429	224.765	0.0105635	0.141141	128.929	0.00109472	9.64944
23547821_1	FGSG_00329	replication factor C subunit 5	biological_process|cellular_component	Nucleotide excision repair|DNA replication|Mismatch repair	0.055432	42.9153	0.00129166	0	20.1162	0	#DIV/0!
23547822_1	FGSG_00330	acetyl-coenzyme A synthetase	AMP binding|nucleolus|histone acetylation|extracellular region|acetate-CoA ligase activity|acetate catabolic process|acid-ammonia (or amide) ligase activity|carbon utilization|acetyl-CoA biosynthetic process|cytosol|acetyl-CoA biosynthetic process from acetate|replicative cell aging	Metabolic pathways|Biosynthesis of secondary metabolites|Biosynthesis of antibiotics|Microbial metabolism in diverse environments|Carbon metabolism|Pyruvate metabolism|Glycolysis / Gluconeogenesis|Propanoate metabolism|Methane metabolism	0.0661674	33.059	0.0020015	0	8.35256	0	#DIV/0!
23547822_2	FGSG_00330	acetyl-coenzyme A synthetase	AMP binding|nucleolus|histone acetylation|extracellular region|acetate-CoA ligase activity|acetate catabolic process|acid-ammonia (or amide) ligase activity|carbon utilization|acetyl-CoA biosynthetic process|cytosol|acetyl-CoA biosynthetic process from acetate|replicative cell aging	Metabolic pathways|Biosynthesis of secondary metabolites|Biosynthesis of antibiotics|Microbial metabolism in diverse environments|Carbon metabolism|Pyruvate metabolism|Glycolysis / Gluconeogenesis|Propanoate metabolism|Methane metabolism	9.21804	33.059	0.278836	0.22749	8.35256	0.027236	10.2378
23547822_4	FGSG_00330	acetyl-coenzyme A synthetase	AMP binding|nucleolus|histone acetylation|extracellular region|acetate-CoA ligase activity|acetate catabolic process|acid-ammonia (or amide) ligase activity|carbon utilization|acetyl-CoA biosynthetic process|cytosol|acetyl-CoA biosynthetic process from acetate|replicative cell aging	Metabolic pathways|Biosynthesis of secondary metabolites|Biosynthesis of antibiotics|Microbial metabolism in diverse environments|Carbon metabolism|Pyruvate metabolism|Glycolysis / Gluconeogenesis|Propanoate metabolism|Methane metabolism	0.0910613	33.059	0.00275451	0.00741452	8.35256	0.000887695	3.10299
23547822_5	FGSG_00330	acetyl-coenzyme A synthetase	AMP binding|nucleolus|histone acetylation|extracellular region|acetate-CoA ligase activity|acetate catabolic process|acid-ammonia (or amide) ligase activity|carbon utilization|acetyl-CoA biosynthetic process|cytosol|acetyl-CoA biosynthetic process from acetate|replicative cell aging	Metabolic pathways|Biosynthesis of secondary metabolites|Biosynthesis of antibiotics|Microbial metabolism in diverse environments|Carbon metabolism|Pyruvate metabolism|Glycolysis / Gluconeogenesis|Propanoate metabolism|Methane metabolism	0.0898008	33.059	0.00271638	0	8.35256	0	#DIV/0!
23547823_1	FGSG_00331	hypothetical protein	-	-	0.57669	15.227	0.0378728	0.0839002	7.44549	0.0112686	3.36092
23547823_2	FGSG_00331	hypothetical protein	-	-	0.87383	15.227	0.0573869	0.13818	7.44549	0.0185589	3.09215
23547824_3	FGSG_00332	hypothetical protein	molecular_function	Wnt signaling pathway|MAPK signaling pathway - fly	8.07204	54.739	0.147464	0.183848	24.8199	0.00740728	19.908
23547824_4	FGSG_00332	hypothetical protein	molecular_function	Wnt signaling pathway|MAPK signaling pathway - fly	0.312581	54.739	0.00571039	0.0478297	24.8199	0.00192707	2.96324
23547824_5	FGSG_00332	hypothetical protein	molecular_function	Wnt signaling pathway|MAPK signaling pathway - fly	0.15016	54.739	0.0027432	0.0197653	24.8199	0.00079635	3.44472
23547826_1	FGSG_00334	hypothetical protein	cellular_component	-	0.0809093	9.32607	0.00867561	0.0187215	5.88957	0.00317875	2.72925
23547827_1	FGSG_00335	hypothetical protein	biological_process|cellular_component	-	0.135251	14.3331	0.00943627	0.02897	11.3542	0.00255148	3.69835
23547828_2	FGSG_00336	hypothetical protein	mitochondrial inner membrane|mitochondrial large ribosomal subunit|translation release factor activity|translational termination	-	0.294854	12.7797	0.0230721	0.149859	13.5741	0.01104	2.08986
23547829_1	FGSG_00337	calcium/calmodulin-dependent protein kinase type I	cellular_component	Butanoate metabolism|Aldosterone synthesis and secretion	3.37419	42.0703	0.0802036	0.144046	42.2318	0.00341083	23.5144
23547830_1	FGSG_00338	hypothetical protein	inositol phosphoceramide synthase activity|membrane|establishment of cell polarity|mitotic G1 phase|sphingolipid biosynthetic process|cellular response to drug|Golgi apparatus	-	1.0901	160.116	0.00680821	0.0667337	352.25	0.00018945	35.9367
23547831_1	FGSG_00339	hypothetical protein	-	-	0.1039	68.2729	0.00152183	0.0077248	34.1649	0.000226104	6.73066
23547832_1	FGSG_00340	GRC3 protein	rRNA processing|polynucleotide 5'-hydroxyl-kinase activity	-	0.0495365	19.5859	0.00252919	0.00750563	9.43526	0.000795488	3.17942
23547832_2	FGSG_00340	GRC3 protein	rRNA processing|polynucleotide 5'-hydroxyl-kinase activity	-	0.0836131	19.5859	0.00426904	0.0172173	9.43526	0.00182478	2.33948
23547832_4	FGSG_00340	GRC3 protein	rRNA processing|polynucleotide 5'-hydroxyl-kinase activity	-	0.0359701	19.5859	0.00183653	0	9.43526	0	#DIV/0!
23547833_1	FGSG_00342	hypothetical protein	RNA polymerase II core promoter proximal region sequence-specific DNA binding|nucleic acid binding|metal ion binding|nucleus|regulation of transcription, DNA-templated	-	0.220487	4.4976	0.0490233	0.0844796	7.94078	0.0106387	4.60801
23547837_1	FGSG_00346	saccharopine dehydrogenase	cellular_component	Metabolic pathways|Biosynthesis of secondary metabolites|Biosynthesis of antibiotics|Biosynthesis of amino acids|Lysine biosynthesis	0.0693574	145.163	0.000477789	0	146.424	0	#DIV/0!
23547837_2	FGSG_00346	saccharopine dehydrogenase	cellular_component	Metabolic pathways|Biosynthesis of secondary metabolites|Biosynthesis of antibiotics|Biosynthesis of amino acids|Lysine biosynthesis	0.135688	145.163	0.000934728	0	146.424	0	#DIV/0!
23547837_3	FGSG_00346	saccharopine dehydrogenase	cellular_component	Metabolic pathways|Biosynthesis of secondary metabolites|Biosynthesis of antibiotics|Biosynthesis of amino acids|Lysine biosynthesis	0.0842382	145.163	0.0005803	0.0118698	146.424	8.11e-05	7.1585
23547837_4	FGSG_00346	saccharopine dehydrogenase	cellular_component	Metabolic pathways|Biosynthesis of secondary metabolites|Biosynthesis of antibiotics|Biosynthesis of amino acids|Lysine biosynthesis	0.0554858	145.163	0.000382231	0	146.424	0	#DIV/0!
23547837_5	FGSG_00346	saccharopine dehydrogenase	cellular_component	Metabolic pathways|Biosynthesis of secondary metabolites|Biosynthesis of antibiotics|Biosynthesis of amino acids|Lysine biosynthesis	0.0713759	145.163	0.000491694	0	146.424	0	#DIV/0!
23547837_6	FGSG_00346	saccharopine dehydrogenase	cellular_component	Metabolic pathways|Biosynthesis of secondary metabolites|Biosynthesis of antibiotics|Biosynthesis of amino acids|Lysine biosynthesis	0.192183	145.163	0.00132391	0.0275247	146.424	0.000187979	7.04285
23547837_8	FGSG_00346	saccharopine dehydrogenase	cellular_component	Metabolic pathways|Biosynthesis of secondary metabolites|Biosynthesis of antibiotics|Biosynthesis of amino acids|Lysine biosynthesis	0.0852469	145.163	0.000587249	0.0156549	146.424	0.000106915	5.49269
23547840_1	FGSG_00349	mRNA 3\'-end processing protein RNA14	molecular_function	mRNA surveillance pathway	0.0394356	40.7429	0.000967912	0	26.7611	0	#DIV/0!
23547840_2	FGSG_00349	mRNA 3\'-end processing protein RNA14	molecular_function	mRNA surveillance pathway	0.0528847	40.7429	0.00129801	0	26.7611	0	#DIV/0!
23547840_3	FGSG_00349	mRNA 3\'-end processing protein RNA14	molecular_function	mRNA surveillance pathway	0.0376115	40.7429	0.000923142	0.00536401	26.7611	0.000200441	4.60556
23547841_1	FGSG_00350	hypothetical protein	chromatin silencing at silent mating-type cassette|DNA replication-independent nucleosome assembly|nucleosome disassembly|regulation of transcription from RNA polymerase II promoter in response to stress|nucleus|histone binding|histone acetylation|chromatin silencing at telomere|DNA replication-dependent nucleosome assembly|positive regulation of transcription elongation from RNA polymerase II pr…	-	0.210839	196.764	0.00107153	0.0191189	106.53	0.000179469	5.97059
23547841_2	FGSG_00350	hypothetical protein	chromatin silencing at silent mating-type cassette|DNA replication-independent nucleosome assembly|nucleosome disassembly|regulation of transcription from RNA polymerase II promoter in response to stress|nucleus|histone binding|histone acetylation|chromatin silencing at telomere|DNA replication-dependent nucleosome assembly|positive regulation of transcription elongation from RNA polymerase II pr…	-	0.447273	196.764	0.00227315	0.0445426	106.53	0.000418121	5.43657
23547841_3	FGSG_00350	hypothetical protein	chromatin silencing at silent mating-type cassette|DNA replication-independent nucleosome assembly|nucleosome disassembly|regulation of transcription from RNA polymerase II promoter in response to stress|nucleus|histone binding|histone acetylation|chromatin silencing at telomere|DNA replication-dependent nucleosome assembly|positive regulation of transcription elongation from RNA polymerase II pr…	-	0.614638	196.764	0.00312373	0.0191189	106.53	0.000179469	17.4054
23547844_1	FGSG_00353	hypothetical protein	biological_process	Peroxisome	0.898537	248.355	0.00361795	0.140393	220.879	0.000635611	5.69208
23547844_2	FGSG_00353	hypothetical protein	biological_process	Peroxisome	1.99148	248.355	0.00801867	0.746399	220.879	0.00337921	2.37294
23547844_3	FGSG_00353	hypothetical protein	biological_process	Peroxisome	2.22016	248.355	0.00893946	0.244047	220.879	0.00110489	8.09082
23547846_1	FGSG_00355	hypothetical protein	positive regulation of GTPase activity|actin filament organization|cytosol|signal transduction involved in conjugation with cellular fusion|GTPase activator activity|hyphal tip|small GTPase mediated signal transduction|cell septum|plasma membrane|negative regulation of Ras protein signal transduction|nucleus	Regulation of actin cytoskeleton	0.085499	42.5562	0.00200909	0.0375052	38.4845	0.000974553	2.06155
23547846_2	FGSG_00355	hypothetical protein	positive regulation of GTPase activity|actin filament organization|cytosol|signal transduction involved in conjugation with cellular fusion|GTPase activator activity|hyphal tip|small GTPase mediated signal transduction|cell septum|plasma membrane|negative regulation of Ras protein signal transduction|nucleus	Regulation of actin cytoskeleton	0.109215	42.5562	0.00256637	0	38.4845	0	#DIV/0!
23547846_3	FGSG_00355	hypothetical protein	positive regulation of GTPase activity|actin filament organization|cytosol|signal transduction involved in conjugation with cellular fusion|GTPase activator activity|hyphal tip|small GTPase mediated signal transduction|cell septum|plasma membrane|negative regulation of Ras protein signal transduction|nucleus	Regulation of actin cytoskeleton	0.0925986	42.5562	0.00217592	0.0375052	38.4845	0.000974553	2.23273
23547846_4	FGSG_00355	hypothetical protein	positive regulation of GTPase activity|actin filament organization|cytosol|signal transduction involved in conjugation with cellular fusion|GTPase activator activity|hyphal tip|small GTPase mediated signal transduction|cell septum|plasma membrane|negative regulation of Ras protein signal transduction|nucleus	Regulation of actin cytoskeleton	0.0237157	42.5562	0.00055728	0.00718667	38.4845	0.000186742	2.98423
23547848_1	FGSG_00358	small nuclear ribonucleoprotein Sm D1	molecular_function	Spliceosome|Inflammatory mediator regulation of TRP channels	0.986114	215.19	0.00458252	0.0843037	153.475	0.000549299	8.34249
23547848_2	FGSG_00358	small nuclear ribonucleoprotein Sm D1	molecular_function	Spliceosome|Inflammatory mediator regulation of TRP channels	2.02325	215.19	0.00940215	0.126456	153.475	0.000823949	11.4111
23547849_1	FGSG_00359	hypothetical protein	cellular_component|molecular_function	Ubiquitin mediated proteolysis|Hedgehog signaling pathway	0.0908877	27.4261	0.00331391	0	11.243	0	#DIV/0!
23547849_2	FGSG_00359	hypothetical protein	cellular_component|molecular_function	Ubiquitin mediated proteolysis|Hedgehog signaling pathway	0.126886	27.4261	0.00462648	0.0214503	11.243	0.00190787	2.42494
23547850_2	FGSG_00360	hypothetical protein	nucleus|5'-3' exonuclease activity|damaged DNA binding|interstrand cross-link repair	-	4.62114	32.7088	0.141281	0.433766	26.5514	0.0163369	8.648
23547850_3	FGSG_00360	hypothetical protein	nucleus|5'-3' exonuclease activity|damaged DNA binding|interstrand cross-link repair	-	2.77361	32.7088	0.0847969	0.700034	26.5514	0.0263653	3.21623
23547853_1	FGSG_00363	hypothetical protein	molecular_function	mTOR signaling pathway|Fanconi anemia pathway	0.0350862	17.2364	0.00203558	0.0071173	10.4212	0.000682964	2.98052
23547853_2	FGSG_00363	hypothetical protein	molecular_function	mTOR signaling pathway|Fanconi anemia pathway	0.0415092	17.2364	0.00240822	0.00539646	10.4212	0.000517835	4.65056
23547854_1	FGSG_00364	NEDD8-activating enzyme E1 catalytic subunit	nucleus|ATP binding|small protein activating enzyme activity|cellular protein modification process|acid-amino acid ligase activity|cytosol|protein neddylation	Ubiquitin mediated proteolysis	2.3271	53.0097	0.0438994	0.272976	37.3472	0.00730914	6.00611
23547854_3	FGSG_00364	NEDD8-activating enzyme E1 catalytic subunit	nucleus|ATP binding|small protein activating enzyme activity|cellular protein modification process|acid-amino acid ligase activity|cytosol|protein neddylation	Ubiquitin mediated proteolysis	0.0453418	53.0097	0.000855349	0.0123348	37.3472	0.000330272	2.58983
23547855_1	FGSG_00365	DNA-directed RNA polymerases I and III 40 kDa polypeptide	DNA-directed RNA polymerase III complex|cytosol|transcription from RNA polymerase I promoter|protein dimerization activity|RNA polymerase III activity|RNA polymerase I activity|DNA-directed RNA polymerase I complex|tRNA transcription from RNA polymerase III promoter	Metabolic pathways|Purine metabolism|Pyrimidine metabolism|Autophagy - yeast|RNA polymerase|Aminobenzoate degradation	0.515442	111.945	0.00460443	0.0280277	47.4543	0.000590624	7.79588
23547856_3	FGSG_00366	hypothetical protein	biological_process|molecular_function	-	0.0182123	69.205	0.000263164	0	39.7815	0	#DIV/0!
23547857_1	FGSG_00367	proteasome component PUP1 precursor	proteasomal ubiquitin-independent protein catabolic process|threonine-type endopeptidase activity|proteasome core complex, beta-subunit complex|proteasome storage granule|proteasome-mediated ubiquitin-dependent protein catabolic process|endopeptidase activity|nuclear envelope	Proteasome	3.4212	163.484	0.0209269	0.171274	141.582	0.00120971	17.299
23547858_2	FGSG_00368	hypothetical protein	cellular_component|biological_process	-	0.0350478	11.9611	0.00293015	0	7.64762	0	#DIV/0!
23547859_1	FGSG_00369	hypothetical protein	biological_process|molecular_function	-	0.089447	57.319	0.00156051	0.0121666	62.3737	0.000195059	8.00021
23547860_1	FGSG_00370	hypothetical protein	biological_process|cellular_component	mRNA surveillance pathway	0.0651633	45.9113	0.00141933	0.0181467	26.6202	0.000681691	2.08207
23547860_2	FGSG_00370	hypothetical protein	biological_process|cellular_component	mRNA surveillance pathway	0.983234	45.9113	0.0214159	0.11526	26.6202	0.00432979	4.94619
23547861_1	FGSG_00371	hypothetical protein	cellular magnesium ion homeostasis|magnesium ion transport|magnesium ion transmembrane transporter activity|||fungal-type vacuole membrane	-	0.178029	27.0591	0.00657929	0.0553847	30.5422	0.00181338	3.62819
23547862_1	FGSG_00372	hypothetical protein	cellular_component|biological_process	-	0.103122	57.6024	0.00179023	0.0198226	29.9382	0.000662117	2.7038
23547863_1	FGSG_00373	ATP synthase subunit 4	proton-transporting ATPase activity, rotational mechanism|generation of precursor metabolites and energy	Metabolic pathways|Protein processing in endoplasmic reticulum|Oxidative phosphorylation|Peroxisome|mRNA surveillance pathway	28.7896	503.349	0.0571961	1.16785	497.771	0.00234615	24.3787
23547863_2	FGSG_00373	ATP synthase subunit 4	proton-transporting ATPase activity, rotational mechanism|generation of precursor metabolites and energy	Metabolic pathways|Protein processing in endoplasmic reticulum|Oxidative phosphorylation|Peroxisome|mRNA surveillance pathway	2.10643	503.349	0.00418482	0.264604	497.771	0.000531578	7.87246
23547863_3	FGSG_00373	ATP synthase subunit 4	proton-transporting ATPase activity, rotational mechanism|generation of precursor metabolites and energy	Metabolic pathways|Protein processing in endoplasmic reticulum|Oxidative phosphorylation|Peroxisome|mRNA surveillance pathway	1.61445	503.349	0.00320742	0.491689	497.771	0.000987782	3.24709
23547864_1	FGSG_00374	hypothetical protein	molecular_function	-	1.31059	51.4918	0.0254525	0.13603	36.1172	0.00376634	6.75789
23547865_1	FGSG_00375	hypothetical protein	secondary metabolite biosynthetic process|monooxygenase activity|ubiquinone biosynthetic process|mitochondrion	Metabolic pathways|Biosynthesis of secondary metabolites|Ubiquinone and other terpenoid-quinone biosynthesis	1.01183	65.4682	0.0154553	0.372506	50.656	0.00735363	2.10172
23547866_1	FGSG_00376	NADH dehydrogenase iron-sulfur protein 2	mitochondrion|oxidation-reduction process|mitochondrial respiratory chain complex I assembly|quinone binding|oxidoreductase activity, acting on NAD(P)H|plasma membrane|NAD binding	Metabolic pathways|Protein processing in endoplasmic reticulum|Oxidative phosphorylation|Peroxisome|mRNA surveillance pathway|Nucleotide excision repair	0.282554	147.544	0.00191505	0.0346155	126.481	0.000273681	6.99737
23547866_2	FGSG_00376	NADH dehydrogenase iron-sulfur protein 2	mitochondrion|oxidation-reduction process|mitochondrial respiratory chain complex I assembly|quinone binding|oxidoreductase activity, acting on NAD(P)H|plasma membrane|NAD binding	Metabolic pathways|Protein processing in endoplasmic reticulum|Oxidative phosphorylation|Peroxisome|mRNA surveillance pathway|Nucleotide excision repair	1.19034	147.544	0.00806767	0.254385	126.481	0.00201124	4.01128
23547868_1	FGSG_00378	hypothetical protein	sequence-specific DNA binding RNA polymerase II transcription factor activity|zinc ion binding|nucleus|regulation of transcription, DNA-templated	-	2.51026	31.2217	0.0804011	0.468589	13.5206	0.0346575	2.31988
23547868_2	FGSG_00378	hypothetical protein	sequence-specific DNA binding RNA polymerase II transcription factor activity|zinc ion binding|nucleus|regulation of transcription, DNA-templated	-	3.15796	31.2217	0.101146	0.122638	13.5206	0.00907045	11.1512
23547868_3	FGSG_00378	hypothetical protein	sequence-specific DNA binding RNA polymerase II transcription factor activity|zinc ion binding|nucleus|regulation of transcription, DNA-templated	-	0.860926	31.2217	0.0275746	0.109091	13.5206	0.0080685	3.41756
23547868_4	FGSG_00378	hypothetical protein	sequence-specific DNA binding RNA polymerase II transcription factor activity|zinc ion binding|nucleus|regulation of transcription, DNA-templated	-	0.351323	31.2217	0.0112525	0.0142392	13.5206	0.00105315	10.6846
23547869_1	FGSG_00379	hypothetical protein	biological_process	-	0.122746	11.481	0.0106913	0	7.99935	0	#DIV/0!
23547873_2	FGSG_00383	hypothetical protein	cellular_component|molecular_function|biological_process	-	0.104996	12.1034	0.00867497	0.0301725	8.57652	0.00351803	2.46586
23547875_1	FGSG_00385	hypothetical protein	cellular_component	-	131.63	236.678	0.556157	6.55252	217.067	0.0301866	18.4239
23547875_2	FGSG_00385	hypothetical protein	cellular_component	-	21.0713	236.678	0.0890292	3.11443	217.067	0.0143478	6.20509
23547875_3	FGSG_00385	hypothetical protein	cellular_component	-	1.7575	236.678	0.00742571	0.544425	217.067	0.0025081	2.96069
23547876_1	FGSG_00386	hypothetical protein	cellular_component|biological_process|molecular_function	-	0.468225	7.9208	0.0591133	0.14651	11.6179	0.0126107	4.68754
23547876_2	FGSG_00386	hypothetical protein	cellular_component|biological_process|molecular_function	-	0.140574	7.9208	0.0177475	0	11.6179	0	#DIV/0!
23547876_3	FGSG_00386	hypothetical protein	cellular_component|biological_process|molecular_function	-	0.0575883	7.9208	0.00727052	0	11.6179	0	#DIV/0!
23547876_4	FGSG_00386	hypothetical protein	cellular_component|biological_process|molecular_function	-	0.10409	7.9208	0.0131413	0	11.6179	0	#DIV/0!
23547876_7	FGSG_00386	hypothetical protein	cellular_component|biological_process|molecular_function	-	0.0590197	7.9208	0.00745122	0	11.6179	0	#DIV/0!
23547876_8	FGSG_00386	hypothetical protein	cellular_component|biological_process|molecular_function	-	0.102659	7.9208	0.0129606	0.034035	11.6179	0.00292954	4.42412
23547877_1	FGSG_00387	phosphoglucomutase	cellular_component	Metabolic pathways|Biosynthesis of secondary metabolites|Biosynthesis of antibiotics|Microbial metabolism in diverse environments|Purine metabolism|Amino sugar and nucleotide sugar metabolism|Glycolysis / Gluconeogenesis|Starch and sucrose metabolism|Pentose phosphate pathway|Galactose metabolism|Streptomycin biosynthesis	0.0492774	139.139	0.000354159	0.0224073	156.481	0.000143195	2.47327
23547877_3	FGSG_00387	phosphoglucomutase	cellular_component	Metabolic pathways|Biosynthesis of secondary metabolites|Biosynthesis of antibiotics|Microbial metabolism in diverse environments|Purine metabolism|Amino sugar and nucleotide sugar metabolism|Glycolysis / Gluconeogenesis|Starch and sucrose metabolism|Pentose phosphate pathway|Galactose metabolism|Streptomycin biosynthesis	0.0564624	139.139	0.000405798	0.0193259	156.481	0.000123503	3.28573
23547877_4	FGSG_00387	phosphoglucomutase	cellular_component	Metabolic pathways|Biosynthesis of secondary metabolites|Biosynthesis of antibiotics|Microbial metabolism in diverse environments|Purine metabolism|Amino sugar and nucleotide sugar metabolism|Glycolysis / Gluconeogenesis|Starch and sucrose metabolism|Pentose phosphate pathway|Galactose metabolism|Streptomycin biosynthesis	1.39083	139.139	0.00999596	0.0583986	156.481	0.000373199	26.7845
23547878_1	FGSG_00388	hypothetical protein	3'-5'-exoribonuclease activity|RNA phosphodiester bond hydrolysis, exonucleolytic|nucleic acid phosphodiester bond hydrolysis|mitochondrion	Ribosome biogenesis in eukaryotes	0.225919	137.043	0.00164852	0.0247837	103.74	0.000238903	6.90037
23547880_1	FGSG_00390	hypothetical protein	cellular_component|molecular_function|biological_process	-	0.0519294	50.0281	0.00103801	0.0130714	79.4583	0.000164506	6.30982
23547880_2	FGSG_00390	hypothetical protein	cellular_component|molecular_function|biological_process	-	0.660513	50.0281	0.0132028	0.387223	79.4583	0.00487328	2.70923
23547883_1	FGSG_00393	hypothetical protein	biological_process	-	34.381	318.915	0.107806	1.93776	237.353	0.00816404	13.205
23547885_1	FGSG_00395	40S ribosomal protein S15	mycelium development	Ribosome	11.6157	2941.21	0.00394929	4.39638	3651.38	0.00120403	3.28005
23547885_2	FGSG_00395	40S ribosomal protein S15	mycelium development	Ribosome	158.032	2941.21	0.0537304	5.07066	3651.38	0.0013887	38.6912
23547885_3	FGSG_00395	40S ribosomal protein S15	mycelium development	Ribosome	744.883	2941.21	0.253257	9.55208	3651.38	0.00261602	96.8102
23547886_1	FGSG_00396	hypothetical protein	-	-	0.257775	27.0159	0.00954159	0.090561	22.172	0.00408448	2.33606
23547887_1	FGSG_00397	tubulin alpha chain	GTPase activity|meiotic nuclear division|microtubule-based process|protein complex|microtubule|structural constituent of cytoskeleton|ascospore formation|protein polymerization|GTP binding	Tight junction|Apoptosis|VEGF signaling pathway|Gap junction	8.54278	454.025	0.0188157	0.303075	444.55	0.000681756	27.5988
23547887_2	FGSG_00397	tubulin alpha chain	GTPase activity|meiotic nuclear division|microtubule-based process|protein complex|microtubule|structural constituent of cytoskeleton|ascospore formation|protein polymerization|GTP binding	Tight junction|Apoptosis|VEGF signaling pathway|Gap junction	0.987645	454.025	0.00217531	0.14577	444.55	0.000327905	6.63397
23547887_3	FGSG_00397	tubulin alpha chain	GTPase activity|meiotic nuclear division|microtubule-based process|protein complex|microtubule|structural constituent of cytoskeleton|ascospore formation|protein polymerization|GTP binding	Tight junction|Apoptosis|VEGF signaling pathway|Gap junction	0.936774	454.025	0.00206327	0.0393909	444.55	8.86e-05	23.2852
23547888_2	FGSG_00398	nucleolar protein 12	biological_process	-	0.0631718	160.643	0.000393242	0.00955944	75.2147	0.000127095	3.09407
23547889_2	FGSG_00399	hypothetical protein	biological_process|molecular_function|cellular_component	-	0.0235955	25.5373	0.000923963	0	13.0562	0	#DIV/0!
23547890_1	FGSG_00401	hypothetical protein	molecular_function	-	0.376362	7.77307	0.0484188	0	5.50869	0	#DIV/0!
23547891_1	FGSG_00402	hypothetical protein	cellular_component|molecular_function|biological_process	-	13.2345	21.3198	0.620763	2.52082	8.92799	0.28235	2.19856
23547893_3	FGSG_00404	hypothetical protein	DNA binding|sequence-specific DNA binding RNA polymerase II transcription factor activity|nucleus|transcription, DNA-templated|regulation of transcription, DNA-templated|zinc ion binding	-	0.0864593	15.1715	0.00569878	0.00782017	24.4611	0.000319699	17.8255
23547893_5	FGSG_00404	hypothetical protein	DNA binding|sequence-specific DNA binding RNA polymerase II transcription factor activity|nucleus|transcription, DNA-templated|regulation of transcription, DNA-templated|zinc ion binding	-	0.704837	15.1715	0.0464578	0.0697094	24.4611	0.00284981	16.3021
23547893_6	FGSG_00404	hypothetical protein	DNA binding|sequence-specific DNA binding RNA polymerase II transcription factor activity|nucleus|transcription, DNA-templated|regulation of transcription, DNA-templated|zinc ion binding	-	3.07018	15.1715	0.202364	0.178014	24.4611	0.00727745	27.807
23547894_1	FGSG_00405	hypothetical protein	molecular_function	-	0.2537	14.8764	0.0170538	0.0280277	9.46288	0.00296185	5.75783
23547894_2	FGSG_00405	hypothetical protein	molecular_function	-	0.157417	14.8764	0.0105816	0.0470179	9.46288	0.00496866	2.12967
23547894_3	FGSG_00405	hypothetical protein	molecular_function	-	0.429776	14.8764	0.0288898	0.0188885	9.46288	0.00199606	14.4734
23547895_1	FGSG_00406	hypothetical protein	cellular_component|biological_process	-	0.412212	214.671	0.0019202	0.0112464	171.778	6.55e-05	29.3292
23547897_1	FGSG_00408	hypothetical protein	activation of protein kinase activity|MAP kinase kinase kinase activity|stress-activated MAPK cascade|cytoplasm|activation of MAPKK activity|regulation of mitotic cell cycle|regulation of apoptotic process	MAPK signaling pathway - yeast|Two-component system	0.00898435	42.3258	0.000212266	0	25.6345	0	#DIV/0!
23547898_1	FGSG_00409	hypothetical protein	cytidine deaminase activity|cytidine deamination|deoxycytidine catabolic process|zinc ion binding|cytosol|nucleus|pyrimidine-containing compound salvage|cytidine catabolic process	Metabolic pathways|Pyrimidine metabolism|Drug metabolism - other enzymes	3.41861	33.2481	0.102821	0.370647	30.8025	0.012033	8.54491
23547903_1	FGSG_00414	hypothetical protein	cellular_component|molecular_function|mycelium development	-	0.310074	21.8984	0.0141597	0.0328422	16.1732	0.00203065	6.97296
23547905_1	FGSG_00416	hypothetical protein	nitrite transport|integral component of membrane|nitrate transmembrane transporter activity|nitrate transport|nitrite uptake transmembrane transporter activity|transmembrane transport	Nitrogen metabolism	0.0562105	1.57703	0.0356432	0	0.670149	0	#DIV/0!
23547906_1	FGSG_00417	methylenetetrahydrofolate dehydrogenase	cellular_component	Metabolic pathways|One carbon pool by folate	2.72051	68.6648	0.0396202	0.337858	39.6915	0.00851212	4.65457
23547906_2	FGSG_00417	methylenetetrahydrofolate dehydrogenase	cellular_component	Metabolic pathways|One carbon pool by folate	0.249305	68.6648	0.00363075	0.047718	39.6915	0.00120222	3.02003
23547907_1	FGSG_00418	hypothetical protein	molecular_function|biological_process|cellular_component	-	0.0297611	11.087	0.00268432	0	4.11466	0	#DIV/0!
23547909_1	FGSG_00420	transcription factor FET5	cellular_component|biological_process|mycelium development	-	1.44763	21.8962	0.0661131	0.154523	13.553	0.0114014	5.79869
23547910_1	FGSG_00421	S-adenosylmethionine synthetase	intracellular	Metabolic pathways|Biosynthesis of secondary metabolites|Biosynthesis of amino acids|Cysteine and methionine metabolism	2.19647	506.221	0.00433895	0.474849	590.079	0.00080472	5.39187
23547910_2	FGSG_00421	S-adenosylmethionine synthetase	intracellular	Metabolic pathways|Biosynthesis of secondary metabolites|Biosynthesis of amino acids|Cysteine and methionine metabolism	30.0465	506.221	0.0593546	0.332529	590.079	0.000563532	105.326
23547910_3	FGSG_00421	S-adenosylmethionine synthetase	intracellular	Metabolic pathways|Biosynthesis of secondary metabolites|Biosynthesis of amino acids|Cysteine and methionine metabolism	0.344352	506.221	0.000680241	0.0884626	590.079	0.000149916	4.53746
23547914_1	FGSG_00425	hypothetical protein	cellular_component|biological_process	-	5.04036	17.7283	0.284312	0.628554	25.2359	0.0249072	11.4149
23547917_1	FGSG_00428	hypothetical protein	molecular_function|mycelium development	Phagosome|Wnt signaling pathway|Arachidonic acid metabolism	0.957468	35.2537	0.0271594	0.17434	31.8721	0.00547	4.96515
23547918_1	FGSG_00429	hypothetical protein	cristae formation|proton-transporting ATP synthase activity, rotational mechanism|ATP synthesis coupled proton transport|mitochondrial proton-transporting ATP synthase complex, coupling factor F(o)|structural molecule activity|protein complex oligomerization	Oxidative phosphorylation	140.028	457.679	0.305953	12.8472	333.306	0.0385447	7.93763
23547918_2	FGSG_00429	hypothetical protein	cristae formation|proton-transporting ATP synthase activity, rotational mechanism|ATP synthesis coupled proton transport|mitochondrial proton-transporting ATP synthase complex, coupling factor F(o)|structural molecule activity|protein complex oligomerization	Oxidative phosphorylation	49.9821	457.679	0.109208	5.36318	333.306	0.0160908	6.78696
23547919_1	FGSG_00430	hypothetical protein	dolichyl-diphosphooligosaccharide-protein glycotransferase activity|oligosaccharyltransferase complex|protein N-linked glycosylation|plasma membrane	Metabolic pathways|Protein processing in endoplasmic reticulum|N-Glycan biosynthesis|Various types of N-glycan biosynthesis	1.68044	58.4681	0.0287412	0.036309	36.7945	0.000986804	29.1256
23547919_3	FGSG_00430	hypothetical protein	dolichyl-diphosphooligosaccharide-protein glycotransferase activity|oligosaccharyltransferase complex|protein N-linked glycosylation|plasma membrane	Metabolic pathways|Protein processing in endoplasmic reticulum|N-Glycan biosynthesis|Various types of N-glycan biosynthesis	0.0676061	58.4681	0.00115629	0	36.7945	0	#DIV/0!
23547922_2	FGSG_00433	hypothetical protein	DNA damage checkpoint|protein tyrosine kinase activity|ATP binding|nucleus|protein kinase activity|protein phosphorylation	Cell cycle - yeast|Meiosis - yeast	0.378184	23.5258	0.0160753	0.023398	12.7004	0.00184231	8.72561
23547922_3	FGSG_00433	hypothetical protein	DNA damage checkpoint|protein tyrosine kinase activity|ATP binding|nucleus|protein kinase activity|protein phosphorylation	Cell cycle - yeast|Meiosis - yeast	0.536975	23.5258	0.0228249	0.0088704	12.7004	0.000698435	32.6801
23547923_1	FGSG_00434	hypothetical protein	cellular_component|biological_process	RNA degradation	0.0440679	59.1352	0.000745205	0.00968317	90.7475	0.000106705	6.98382
23547923_2	FGSG_00434	hypothetical protein	cellular_component|biological_process	RNA degradation	2.03031	59.1352	0.0343333	0.0777352	90.7475	0.00085661	40.0805
23547924_1	FGSG_00435	hypothetical protein	biological_process|cellular_component	-	0.241494	23.0958	0.0104562	0.0140138	23.4369	0.00059794	17.487
23547925_1	FGSG_00436	hypothetical protein	molecular_function|small-subunit processome|nucleolus|rRNA processing	-	1.00567	113.627	0.00885058	0.052106	68.0935	0.000765212	11.5662
23547926_1	FGSG_00437	hypothetical protein	molecular_function|biological_process	-	0.0320825	32.1367	0.000998312	0	23.8948	0	#DIV/0!
23547927_1	FGSG_00438	hypothetical protein	biological_process|molecular_function|cellular_component	-	0.136849	61.1638	0.00223741	0.059435	119.826	0.000496011	4.51081
23547928_1	FGSG_00439	hypothetical protein	molecular_function|biological_process	-	0.242006	38.6795	0.00625669	0	36.942	0	#DIV/0!
23547928_2	FGSG_00439	hypothetical protein	molecular_function|biological_process	-	0.81945	38.6795	0.0211856	0	36.942	0	#DIV/0!
23547928_3	FGSG_00439	hypothetical protein	molecular_function|biological_process	-	0.228074	38.6795	0.00589649	0	36.942	0	#DIV/0!
23547931_1	FGSG_00442	hypothetical protein	biological_process	-	6.38921	17.1095	0.373431	1.99268	22.4159	0.0888958	4.20078
23547931_3	FGSG_00442	hypothetical protein	biological_process	-	1.28934	17.1095	0.0753581	0.539471	22.4159	0.0240664	3.13126
23547931_4	FGSG_00442	hypothetical protein	biological_process	-	3.55178	17.1095	0.207591	0.586684	22.4159	0.0261726	7.93163
23547932_1	FGSG_00443	hypothetical protein	glutathione catabolic process|nucleus|gamma-glutamylcyclotransferase activity|cytosol	-	0.470459	21.7538	0.0216265	0.135773	28.1655	0.00482055	4.4863
23547932_2	FGSG_00443	hypothetical protein	glutathione catabolic process|nucleus|gamma-glutamylcyclotransferase activity|cytosol	-	0.622427	21.7538	0.0286123	0.283576	28.1655	0.0100682	2.84185
23547933_1	FGSG_00444	hypothetical protein	biological_process|cellular_component	-	6.82014	42.4076	0.160823	1.48061	57.1173	0.0259222	6.20407
23547933_2	FGSG_00444	hypothetical protein	biological_process|cellular_component	-	4.56739	42.4076	0.107702	0.924871	57.1173	0.0161925	6.65136
23547933_3	FGSG_00444	hypothetical protein	biological_process|cellular_component	-	0.69794	42.4076	0.0164579	0.0865062	57.1173	0.00151454	10.8666
23547935_1	FGSG_00446	hypothetical protein	molecular_function|biological_process|cellular_component	-	0.14178	18.0802	0.00784174	0.0306604	16.99	0.00180461	4.34539
23547935_2	FGSG_00446	hypothetical protein	molecular_function|biological_process|cellular_component	-	0.98538	18.0802	0.0545005	0.151654	16.99	0.00892605	6.10577
23547936_3	FGSG_00447	hypothetical protein	cellular_component|molecular_function|biological_process	Microbial metabolism in diverse environments|Pyruvate metabolism|Aminobenzoate degradation	0.145894	6.82756	0.0213684	0.0588213	8.42269	0.00698368	3.05977
23547938_1	FGSG_00449	hypothetical protein	mycelium development|molecular_function|cellular_component	-	0.231903	217.25	0.00106745	0.0329953	92.4956	0.000356723	2.99237
23547944_1	FGSG_00455	hypothetical protein	molecular_function|biological_process|cellular_component	-	7.10083	31.1809	0.22773	1.05221	90.067	0.0116825	19.4932
23547944_2	FGSG_00455	hypothetical protein	molecular_function|biological_process|cellular_component	-	1.23317	31.1809	0.039549	0.166445	90.067	0.00184801	21.4009
23547944_3	FGSG_00455	hypothetical protein	molecular_function|biological_process|cellular_component	-	1.77786	31.1809	0.0570176	0.58473	90.067	0.00649217	8.78251
23547947_2	FGSG_00458	hypothetical protein	molecular_function	RNA degradation	7.81156	116.006	0.0673377	1.48417	100.448	0.0147755	4.55738
23547955_1	FGSG_00466	hypothetical protein	U4/U6 x U5 tri-snRNP complex|U6 snRNP|RNA binding|mRNA splicing, via spliceosome|precatalytic spliceosome	Spliceosome|RNA degradation	0.344659	63.5844	0.00542049	0	30.0407	0	#DIV/0!
23547955_2	FGSG_00466	hypothetical protein	U4/U6 x U5 tri-snRNP complex|U6 snRNP|RNA binding|mRNA splicing, via spliceosome|precatalytic spliceosome	Spliceosome|RNA degradation	0.701817	63.5844	0.0110376	0.0541156	30.0407	0.00180141	6.12718
23547956_1	FGSG_00467	hypothetical protein	molecular_function|cellular_component	-	0.827589	29.6662	0.0278967	0.172047	22.1783	0.00775747	3.59612
23547960_1	FGSG_00471	hypothetical protein	cellular_component|molecular_function	-	4.90336	583.348	0.00840555	0.1498	486.413	0.000307969	27.2935
23547960_2	FGSG_00471	hypothetical protein	cellular_component|molecular_function	-	115.303	583.348	0.197658	11.0038	486.413	0.0226224	8.73727
23547963_1	FGSG_00474	hypothetical protein	cellular_component|molecular_function|biological_process	-	0.786114	25.6801	0.0306118	0.0192582	12.6414	0.00152342	20.0941
23547965_2	FGSG_00476	hypothetical protein	cellular_component|biological_process|molecular_function	-	0.320199	11.9074	0.0268908	0.103036	11.9221	0.00864243	3.11148
23547965_3	FGSG_00476	hypothetical protein	cellular_component|biological_process|molecular_function	-	2.73191	11.9074	0.229429	0.9327	11.9221	0.078233	2.93264
23547966_1	FGSG_00477	hypothetical protein	cellular_component|biological_process|molecular_function	-	0.254166	36.0251	0.00705526	0.0577174	22.3415	0.00258341	2.73099
23547967_1	FGSG_00478	phospho-2-dehydro-3-deoxyheptonate aldolase	cellular_component|mycelium development	Metabolic pathways|Biosynthesis of secondary metabolites|Biosynthesis of antibiotics|Biosynthesis of amino acids|Phenylalanine, tyrosine and tryptophan biosynthesis|Quorum sensing	0.612698	128.565	0.00476568	0.0527899	55.9832	0.000942961	5.05395
23547967_2	FGSG_00478	phospho-2-dehydro-3-deoxyheptonate aldolase	cellular_component|mycelium development	Metabolic pathways|Biosynthesis of secondary metabolites|Biosynthesis of antibiotics|Biosynthesis of amino acids|Phenylalanine, tyrosine and tryptophan biosynthesis|Quorum sensing	0.79992	128.565	0.00622192	0.0290942	55.9832	0.000519695	11.9723
23547967_3	FGSG_00478	phospho-2-dehydro-3-deoxyheptonate aldolase	cellular_component|mycelium development	Metabolic pathways|Biosynthesis of secondary metabolites|Biosynthesis of antibiotics|Biosynthesis of amino acids|Phenylalanine, tyrosine and tryptophan biosynthesis|Quorum sensing	0.183842	128.565	0.00142996	0.0290942	55.9832	0.000519695	2.75153
23547969_1	FGSG_00480	hypothetical protein	cellular_component|mycelium development	-	0.0431584	26.7174	0.00161537	0.00870026	16.2655	0.000534889	3.02001
23547971_1	FGSG_00482	hypothetical protein	molecular_function	-	0.108622	12.1904	0.00891041	0	12.3915	0	#DIV/0!
23547971_2	FGSG_00482	hypothetical protein	molecular_function	-	0.75371	12.1904	0.0618281	0	12.3915	0	#DIV/0!
23547975_1	FGSG_00486	hypothetical protein	biological_process	Pyrimidine metabolism	0.0177688	23.0524	0.000770801	0	39.7251	0	#DIV/0!
23547975_3	FGSG_00486	hypothetical protein	biological_process	Pyrimidine metabolism	0.258513	23.0524	0.0112142	0.128571	39.7251	0.00323653	3.46488
23547978_1	FGSG_00489	hypothetical protein	cellular_component|mycelium development	Microbial metabolism in diverse environments|Aminobenzoate degradation|Toluene degradation	0.458263	79.8111	0.00574184	0.105605	128.7	0.000820552	6.99753
23547978_2	FGSG_00489	hypothetical protein	cellular_component|mycelium development	Microbial metabolism in diverse environments|Aminobenzoate degradation|Toluene degradation	0.332955	79.8111	0.00417178	0.0868564	128.7	0.000674875	6.18157
23547978_3	FGSG_00489	hypothetical protein	cellular_component|mycelium development	Microbial metabolism in diverse environments|Aminobenzoate degradation|Toluene degradation	0.879419	79.8111	0.0110187	0.108195	128.7	0.000840679	13.107
23547980_1	FGSG_00491	hypothetical protein	mycelium development	Protein processing in endoplasmic reticulum|RNA degradation|Phagosome|Non-homologous end-joining|NF-kappa B signaling pathway	0.0777839	220.775	0.000352322	0.0220491	185.241	0.00011903	2.95995
23547980_2	FGSG_00491	hypothetical protein	mycelium development	Protein processing in endoplasmic reticulum|RNA degradation|Phagosome|Non-homologous end-joining|NF-kappa B signaling pathway	0.627929	220.775	0.0028442	0.0506781	185.241	0.00027358	10.3962
23547981_1	FGSG_00492	hypothetical protein	mycelium development|molecular_function|cellular_component	-	2.4334	391.51	0.00621542	1.51291	873.081	0.00173284	3.58683
23547982_2	FGSG_00493	hypothetical protein	L-methionine salvage from methylthioadenosine|cytosol|nucleus|metal ion binding|methylthioribulose 1-phosphate dehydratase activity	Metabolic pathways|Cysteine and methionine metabolism	0.123484	11.9515	0.010332	0.06317	22.2695	0.00283661	3.64239
23547983_1	FGSG_00494	hypothetical protein	molecular_function|biological_process|cellular_component	-	1.38322	39.5028	0.0350159	0.36074	52.9826	0.00680865	5.14285
23547984_1	FGSG_00495	hypothetical protein	molecular_function|biological_process	-	3.37644	147.57	0.0228802	0.219096	73.4927	0.00298119	7.67484
23547985_1	FGSG_00496	inorganic pyrophosphatase	hyphal cell wall|phosphate-containing compound metabolic process|nucleus|cytosol|inorganic diphosphatase activity|magnesium ion binding|mitochondrion|establishment or maintenance of cell polarity	Oxidative phosphorylation	0.155181	555.358	0.000279425	0.0367923	616.428	5.97e-05	4.68155
23547985_3	FGSG_00496	inorganic pyrophosphatase	hyphal cell wall|phosphate-containing compound metabolic process|nucleus|cytosol|inorganic diphosphatase activity|magnesium ion binding|mitochondrion|establishment or maintenance of cell polarity	Oxidative phosphorylation	0.430761	555.358	0.000775646	0.128376	616.428	0.000208258	3.72444
23547985_4	FGSG_00496	inorganic pyrophosphatase	hyphal cell wall|phosphate-containing compound metabolic process|nucleus|cytosol|inorganic diphosphatase activity|magnesium ion binding|mitochondrion|establishment or maintenance of cell polarity	Oxidative phosphorylation	6.76111	555.358	0.0121743	0.448379	616.428	0.000727383	16.7372
23547986_1	FGSG_00497	hypothetical protein	biological_process|cell cortex|cytoplasm|molecular_function	-	0.123786	2.87782	0.0430138	0	1.33646	0	#DIV/0!
23547987_1	FGSG_00499	hypothetical protein	plasma membrane|integral component of membrane|oligosaccharyltransferase complex|protein N-linked glycosylation via asparagine|dolichyl-diphosphooligosaccharide-protein glycotransferase activity	Metabolic pathways|Protein processing in endoplasmic reticulum|N-Glycan biosynthesis	0.583702	68.5259	0.00851798	0.0907383	63.2747	0.00143404	5.93986
23547987_2	FGSG_00499	hypothetical protein	plasma membrane|integral component of membrane|oligosaccharyltransferase complex|protein N-linked glycosylation via asparagine|dolichyl-diphosphooligosaccharide-protein glycotransferase activity	Metabolic pathways|Protein processing in endoplasmic reticulum|N-Glycan biosynthesis	0.0253283	68.5259	0.000369616	0	63.2747	0	#DIV/0!
23547988_1	FGSG_00500	hexokinase	glucose 6-phosphate metabolic process|glucokinase activity|carbohydrate phosphorylation|fructokinase activity	Metabolic pathways|Biosynthesis of secondary metabolites|Biosynthesis of antibiotics|Microbial metabolism in diverse environments|Carbon metabolism|Amino sugar and nucleotide sugar metabolism|Glycolysis / Gluconeogenesis|Starch and sucrose metabolism|Fructose and mannose metabolism|Galactose metabolism|HIF-1 signaling pathway|Carbon fixation in photosynthetic organisms|Streptomycin biosynthesis|N…	20.1604	270.177	0.074619	6.21207	360.326	0.0172402	4.32821
23547988_3	FGSG_00500	hexokinase	glucose 6-phosphate metabolic process|glucokinase activity|carbohydrate phosphorylation|fructokinase activity	Metabolic pathways|Biosynthesis of secondary metabolites|Biosynthesis of antibiotics|Microbial metabolism in diverse environments|Carbon metabolism|Amino sugar and nucleotide sugar metabolism|Glycolysis / Gluconeogenesis|Starch and sucrose metabolism|Fructose and mannose metabolism|Galactose metabolism|HIF-1 signaling pathway|Carbon fixation in photosynthetic organisms|Streptomycin biosynthesis|N…	0.377923	270.177	0.0013988	0.228151	360.326	0.000633179	2.20916
23547988_4	FGSG_00500	hexokinase	glucose 6-phosphate metabolic process|glucokinase activity|carbohydrate phosphorylation|fructokinase activity	Metabolic pathways|Biosynthesis of secondary metabolites|Biosynthesis of antibiotics|Microbial metabolism in diverse environments|Carbon metabolism|Amino sugar and nucleotide sugar metabolism|Glycolysis / Gluconeogenesis|Starch and sucrose metabolism|Fructose and mannose metabolism|Galactose metabolism|HIF-1 signaling pathway|Carbon fixation in photosynthetic organisms|Streptomycin biosynthesis|N…	0.252872	270.177	0.000935948	0.100956	360.326	0.000280179	3.34054
23547988_5	FGSG_00500	hexokinase	glucose 6-phosphate metabolic process|glucokinase activity|carbohydrate phosphorylation|fructokinase activity	Metabolic pathways|Biosynthesis of secondary metabolites|Biosynthesis of antibiotics|Microbial metabolism in diverse environments|Carbon metabolism|Amino sugar and nucleotide sugar metabolism|Glycolysis / Gluconeogenesis|Starch and sucrose metabolism|Fructose and mannose metabolism|Galactose metabolism|HIF-1 signaling pathway|Carbon fixation in photosynthetic organisms|Streptomycin biosynthesis|N…	1.02325	270.177	0.00378734	0.313725	360.326	0.000870672	4.34991
23547989_1	FGSG_00501	arginine N-methyltransferase 2	biological_process	-	0.0830427	16.4028	0.0050627	0	35.1165	0	#DIV/0!
23547990_1	FGSG_00502	vacuolar transporter chaperone 4	cellular_component	-	0.0367957	42.0129	0.00087582	0	23.9921	0	#DIV/0!
23547990_2	FGSG_00502	vacuolar transporter chaperone 4	cellular_component	-	0.0264437	42.0129	0.00062942	0	23.9921	0	#DIV/0!
23547992_2	FGSG_00504	DNA replication licensing factor mcm4	nuclear pre-replicative complex|single-stranded DNA-dependent ATP-dependent DNA helicase activity|rDNA protrusion|MCM core complex|ATP-dependent 3'-5' DNA helicase activity|DNA replication origin binding|DNA replication initiation involved in mitotic DNA replication|MCM complex|single-stranded DNA binding|replication fork protection complex|double-strand break repair via break-induced replication…	Cell cycle - yeast|Meiosis - yeast|Cell cycle|DNA replication	0.0267382	34.2716	0.000780186	0.00530026	22.5467	0.000235079	3.31883
23547993_1	FGSG_00505	hypothetical protein	molecular_function	-	0.779577	235.951	0.00330398	0.278406	222.768	0.00124976	2.6437
23547995_1	FGSG_00507	hypothetical protein	cellular_component	-	0.582334	81.0767	0.0071825	0.115605	60.1073	0.0019233	3.73446
23547996_1	FGSG_00508	calcium-transporting ATPase 1	manganese-transporting ATPase activity|calcium-transporting ATPase activity|generation of precursor metabolites and energy|Golgi membrane|integral component of plasma membrane|cellular calcium ion homeostasis|calcium ion transmembrane transport|fungal-type cell wall organization	-	0.0722207	29.3201	0.00246318	0.0100512	21.6868	0.00046347	5.31464
23547996_2	FGSG_00508	calcium-transporting ATPase 1	manganese-transporting ATPase activity|calcium-transporting ATPase activity|generation of precursor metabolites and energy|Golgi membrane|integral component of plasma membrane|cellular calcium ion homeostasis|calcium ion transmembrane transport|fungal-type cell wall organization	-	0.13605	29.3201	0.00464016	0.0101056	21.6868	0.000465979	9.95787
23547996_3	FGSG_00508	calcium-transporting ATPase 1	manganese-transporting ATPase activity|calcium-transporting ATPase activity|generation of precursor metabolites and energy|Golgi membrane|integral component of plasma membrane|cellular calcium ion homeostasis|calcium ion transmembrane transport|fungal-type cell wall organization	-	0.0391895	29.3201	0.00133661	0.0065923	21.6868	0.000303977	4.39706
23548000_1	FGSG_00512	hypothetical protein	nuclear chromatin||zinc ion binding|nuclear-transcribed mRNA catabolic process, meiosis-specific transcripts|nucleic acid binding|nuclear body	-	0.503515	41.5697	0.0121125	0.0122782	35.9435	0.000341597	35.4585
23548000_3	FGSG_00512	hypothetical protein	nuclear chromatin||zinc ion binding|nuclear-transcribed mRNA catabolic process, meiosis-specific transcripts|nucleic acid binding|nuclear body	-	0.49856	41.5697	0.0119933	0.187692	35.9435	0.00522186	2.29675
23548000_4	FGSG_00512	hypothetical protein	nuclear chromatin||zinc ion binding|nuclear-transcribed mRNA catabolic process, meiosis-specific transcripts|nucleic acid binding|nuclear body	-	7.46505	41.5697	0.179579	2.48446	35.9435	0.0691212	2.59803
23548002_1	FGSG_00514	hypothetical protein	biological_process|cellular_component	-	5.47349	14.0935	0.388368	0.830581	14.2632	0.0582326	6.66926
23548002_2	FGSG_00514	hypothetical protein	biological_process|cellular_component	-	0.191691	14.0935	0.0136013	0	14.2632	0	#DIV/0!
23548002_3	FGSG_00514	hypothetical protein	biological_process|cellular_component	-	0.0535465	14.0935	0.00379936	0	14.2632	0	#DIV/0!
23548002_4	FGSG_00514	hypothetical protein	biological_process|cellular_component	-	7.99243	14.0935	0.567099	3.11422	14.2632	0.21834	2.59732
23548003_1	FGSG_00515	hypothetical protein	ascospore release from ascus|regulation of transcription, DNA-templated|conidiophore development|DNA binding|conidium formation|sequence-specific DNA binding transcription factor activity|sporocarp development involved in sexual reproduction|nucleus|hyphal growth|sequence-specific DNA binding	-	0.0932377	146.164	0.000637898	0.0179714	184.979	9.72e-05	6.56589
23548006_1	FGSG_00518	hypothetical protein	kinase binding|regulation of kinase activity|establishment or maintenance of cell polarity|conidiophore development|asexual sporulation|hyphal tip|hyphal growth|cytoplasm	Cell cycle - yeast|Hippo signaling pathway|Hippo signaling pathway - fly|Hippo signaling pathway -multiple species	0.694057	90.3954	0.00767801	0.0360862	62.2072	0.000580096	13.2358
23548006_2	FGSG_00518	hypothetical protein	kinase binding|regulation of kinase activity|establishment or maintenance of cell polarity|conidiophore development|asexual sporulation|hyphal tip|hyphal growth|cytoplasm	Cell cycle - yeast|Hippo signaling pathway|Hippo signaling pathway - fly|Hippo signaling pathway -multiple species	28.139	90.3954	0.311288	5.78354	62.2072	0.0929721	3.34819
23548007_1	FGSG_00519	hypothetical protein	nucleus|positive regulation of transcription elongation from RNA polymerase II promoter|molecular_function|RNA polymerase II C-terminal domain phosphoserine binding	-	0.438178	79.6129	0.00550385	0.0398434	54.171	0.000735511	7.48303
23548008_1	FGSG_00520	hypothetical protein	triglyceride lipase activity|cell budding|triglyceride catabolic process|triglyceride mobilization|lysophosphatidylethanolamine acyltransferase activity|lipid particle	Metabolic pathways|Glycerolipid metabolism	0.848347	21.8753	0.0387811	0.0758628	9.67477	0.0078413	4.94575
23548011_1	FGSG_00523	hypothetical protein	biological_process|molecular_function|cellular_component	-	6.2989	263.993	0.0238601	0.076753	390.437	0.000196582	121.375
23548011_2	FGSG_00523	hypothetical protein	biological_process|molecular_function|cellular_component	-	13.0175	263.993	0.04931	4.92857	390.437	0.0126232	3.90629
23548012_1	FGSG_00524	UTP-glucose-1-phosphate uridylyltransferase	cellular_component	Metabolic pathways|Biosynthesis of antibiotics|Amino sugar and nucleotide sugar metabolism|Starch and sucrose metabolism|Galactose metabolism|Pentose and glucuronate interconversions	0.315963	230.934	0.0013682	0.0270512	215.057	0.000125786	10.8772
23548012_3	FGSG_00524	UTP-glucose-1-phosphate uridylyltransferase	cellular_component	Metabolic pathways|Biosynthesis of antibiotics|Amino sugar and nucleotide sugar metabolism|Starch and sucrose metabolism|Galactose metabolism|Pentose and glucuronate interconversions	49.9208	230.934	0.216169	1.97622	215.057	0.00918927	23.524
23548013_1	FGSG_00525	hypothetical protein	cellular_component|molecular_function|biological_process	-	0.101618	3.1829	0.0319262	0	2.86116	0	#DIV/0!
23548015_2	FGSG_00527	hypothetical protein	biological_process	-	0.143564	38.3191	0.00374653	0	9.08262	0	#DIV/0!
23548018_1	FGSG_00530	hypothetical protein	cellular_component|biological_process	Metabolic pathways|Microbial metabolism in diverse environments|Aminobenzoate degradation|Riboflavin metabolism|Thiamine metabolism	0.753667	8.34571	0.0903059	0.0835086	14.6103	0.00571575	15.7995
23548019_1	FGSG_00531	hypothetical protein	cellular_component	-	0.248039	12.0156	0.0206431	0.0511316	7.42225	0.00688897	2.99655
23548019_3	FGSG_00531	hypothetical protein	cellular_component	-	0.045557	12.0156	0.0037915	0	7.42225	0	#DIV/0!
23548020_1	FGSG_00532	hypothetical protein	cellular_component|biological_process|molecular_function	-	1.97702	69.7341	0.0283509	0.147167	55.051	0.00267328	10.6053
23548020_4	FGSG_00532	hypothetical protein	cellular_component|biological_process|molecular_function	-	0.998706	69.7341	0.0143216	0.308851	55.051	0.00561026	2.55276
23548021_1	FGSG_00533	hypothetical protein	pathogenesis|beta-N-acetylglucosaminidase activity|N-acetylglucosamine catabolic process|extracellular region|cell wall-bounded periplasmic space|carbohydrate metabolic process	-	0.786711	24.2555	0.0324343	0.210111	25.419	0.00826589	3.92388
23548024_1	FGSG_00536	hypothetical protein	cellular_component|biological_process	Spliceosome	6.89386	216.351	0.0318642	0.578236	183.201	0.0031563	10.0954
23548024_2	FGSG_00536	hypothetical protein	cellular_component|biological_process	Spliceosome	16.6304	216.351	0.0768676	1.433	183.201	0.00782202	9.82708
23548024_3	FGSG_00536	hypothetical protein	cellular_component|biological_process	Spliceosome	16.606	216.351	0.076755	0.226789	183.201	0.00123793	62.0028
23548024_4	FGSG_00536	hypothetical protein	cellular_component|biological_process	Spliceosome	91.154	216.351	0.421324	1.29127	183.201	0.0070484	59.7759
23548026_1	FGSG_00538	hypothetical protein	integral component of membrane|ER to Golgi vesicle-mediated transport|ER to Golgi transport vesicle|Golgi apparatus|endoplasmic reticulum|COPII adaptor activity|plasma membrane	-	3.88054	81.7133	0.0474897	1.40665	77.2987	0.0181976	2.60967
23548026_2	FGSG_00538	hypothetical protein	integral component of membrane|ER to Golgi vesicle-mediated transport|ER to Golgi transport vesicle|Golgi apparatus|endoplasmic reticulum|COPII adaptor activity|plasma membrane	-	2.65259	81.7133	0.0324622	0.38306	77.2987	0.00495559	6.55062
23548026_3	FGSG_00538	hypothetical protein	integral component of membrane|ER to Golgi vesicle-mediated transport|ER to Golgi transport vesicle|Golgi apparatus|endoplasmic reticulum|COPII adaptor activity|plasma membrane	-	0.586007	81.7133	0.00717149	0	77.2987	0	#DIV/0!
23548031_2	FGSG_00543	hypothetical protein	cellular_component	Cell cycle - yeast|Meiosis - yeast|Cell cycle	2.86825	48.7651	0.0588177	0.025331	20.8454	0.00121518	48.4022
23548033_1	FGSG_00545	hypothetical protein	cellular_component	-	0.203253	32.2633	0.00629981	0.0245329	22.9425	0.00106932	5.89141
23548036_1	FGSG_00549	hypothetical protein	biological_process|molecular_function|cellular_component	-	21.0032	161.063	0.130404	0.511118	116.684	0.00438035	29.7702
23548037_1	FGSG_00550	hypothetical protein	molecular_function|biological_process|cellular_component	-	0.0495021	17.0594	0.00290175	0	2.64725	0	#DIV/0!
23548037_4	FGSG_00550	hypothetical protein	molecular_function|biological_process|cellular_component	-	0.0162935	17.0594	0.000955107	0	2.64725	0	#DIV/0!
23548042_1	FGSG_00555	hypothetical protein	cellular_component|hydrolase activity|biological_process	-	0.131115	40.9473	0.00320204	0.0486068	42.12	0.00115401	2.77471
23548042_2	FGSG_00555	hypothetical protein	cellular_component|hydrolase activity|biological_process	-	0.416507	40.9473	0.0101718	0.149015	42.12	0.00353788	2.87511
23548042_3	FGSG_00555	hypothetical protein	cellular_component|hydrolase activity|biological_process	-	1.40311	40.9473	0.0342663	0.448959	42.12	0.0106591	3.21476
23548043_1	FGSG_00556	hypothetical protein	copper chaperone activity|mitochondrial respiratory chain complex IV assembly|nucleus|mitochondrial intermembrane space|intracellular copper ion transport|cytosol	Metabolic pathways|Oxidative phosphorylation	3.95898	221.976	0.0178352	0.738071	108.72	0.00678874	2.62717
23548045_1	FGSG_00558	T-complex protein 1 subunit delta	cellular_component|mycelium development	-	0.282678	197.248	0.00143311	0.0100587	170.377	5.9e-05	24.2746
23548045_2	FGSG_00558	T-complex protein 1 subunit delta	cellular_component|mycelium development	-	0.526028	197.248	0.00266684	0.113168	170.377	0.000664223	4.01498
23548045_3	FGSG_00558	T-complex protein 1 subunit delta	cellular_component|mycelium development	-	0.117129	197.248	0.000593818	0.029851	170.377	0.000175206	3.38926
23548046_1	FGSG_00559	26S protease regulatory subunit 7	positive regulation of protein catabolic process|hydrolase activity|nucleus|positive regulation of RNA polymerase II transcriptional preinitiation complex assembly|proteasome regulatory particle, base subcomplex|nucleoside-triphosphatase activity|proteasome regulatory particle assembly|ATP binding|nucleotide binding|ubiquitin-dependent protein catabolic process|cytosol	Autophagy - yeast|Proteasome	0.173328	113.396	0.00152853	0	93.6628	0	#DIV/0!
23548046_2	FGSG_00559	26S protease regulatory subunit 7	positive regulation of protein catabolic process|hydrolase activity|nucleus|positive regulation of RNA polymerase II transcriptional preinitiation complex assembly|proteasome regulatory particle, base subcomplex|nucleoside-triphosphatase activity|proteasome regulatory particle assembly|ATP binding|nucleotide binding|ubiquitin-dependent protein catabolic process|cytosol	Autophagy - yeast|Proteasome	0.221308	113.396	0.00195165	0.0603008	93.6628	0.000643807	3.03142
23548046_3	FGSG_00559	26S protease regulatory subunit 7	positive regulation of protein catabolic process|hydrolase activity|nucleus|positive regulation of RNA polymerase II transcriptional preinitiation complex assembly|proteasome regulatory particle, base subcomplex|nucleoside-triphosphatase activity|proteasome regulatory particle assembly|ATP binding|nucleotide binding|ubiquitin-dependent protein catabolic process|cytosol	Autophagy - yeast|Proteasome	0.733547	113.396	0.00646893	0.173819	93.6628	0.00185579	3.4858
23548048_1	FGSG_00561	cytochrome c1	cellular_component	Metabolic pathways|Protein processing in endoplasmic reticulum|Oxidative phosphorylation|Peroxisome|mRNA surveillance pathway|Nucleotide excision repair|Two-component system|Endocrine resistance	3.06833	1021.51	0.00300371	0.386124	874.343	0.000441617	6.80163
23548048_2	FGSG_00561	cytochrome c1	cellular_component	Metabolic pathways|Protein processing in endoplasmic reticulum|Oxidative phosphorylation|Peroxisome|mRNA surveillance pathway|Nucleotide excision repair|Two-component system|Endocrine resistance	25.8431	1021.51	0.0252989	3.34767	874.343	0.00382879	6.60753
23548048_3	FGSG_00561	cytochrome c1	cellular_component	Metabolic pathways|Protein processing in endoplasmic reticulum|Oxidative phosphorylation|Peroxisome|mRNA surveillance pathway|Nucleotide excision repair|Two-component system|Endocrine resistance	52.6942	1021.51	0.0515845	2.43504	874.343	0.002785	18.5223
23548049_1	FGSG_00562	hypothetical protein	mycelium development|cellular_component	RNA transport	1.62956	183.308	0.00888974	0.0383765	138.364	0.00027736	32.0513
23548051_2	FGSG_00564	proteasome component C1	cytoplasm|proteasome core complex|proteasomal ubiquitin-independent protein catabolic process|proteasome-mediated ubiquitin-dependent protein catabolic process|endopeptidase activity	Proteasome	1.10606	252.471	0.00438095	0.229163	212.626	0.00107778	4.0648
23548052_1	FGSG_00565	hypothetical protein	protein serine/threonine phosphatase activity|mitotic M phase|positive regulation of cyclin-dependent protein serine/threonine kinase activity involved in G2/M transition of mitotic cell cycle|cytosol|peptidyl-tyrosine dephosphorylation involved in activation of protein kinase activity|positive regulation of mitosis|mitotic DNA replication checkpoint|protein tyrosine phosphatase activity|signal t…	Cell cycle - yeast|MAPK signaling pathway - yeast	0.0205706	26.172	0.000785979	0	8.93072	0	#DIV/0!
23548052_2	FGSG_00565	hypothetical protein	protein serine/threonine phosphatase activity|mitotic M phase|positive regulation of cyclin-dependent protein serine/threonine kinase activity involved in G2/M transition of mitotic cell cycle|cytosol|peptidyl-tyrosine dephosphorylation involved in activation of protein kinase activity|positive regulation of mitosis|mitotic DNA replication checkpoint|protein tyrosine phosphatase activity|signal t…	Cell cycle - yeast|MAPK signaling pathway - yeast	0.089545	26.172	0.00342141	0.00959497	8.93072	0.00107438	3.18455
23548052_3	FGSG_00565	hypothetical protein	protein serine/threonine phosphatase activity|mitotic M phase|positive regulation of cyclin-dependent protein serine/threonine kinase activity involved in G2/M transition of mitotic cell cycle|cytosol|peptidyl-tyrosine dephosphorylation involved in activation of protein kinase activity|positive regulation of mitosis|mitotic DNA replication checkpoint|protein tyrosine phosphatase activity|signal t…	Cell cycle - yeast|MAPK signaling pathway - yeast	0.722817	26.172	0.027618	0.00949164	8.93072	0.00106281	25.9858
23548054_1	FGSG_00567	hypothetical protein	cellular_component|mycelium development	-	0.0044147	43.7235	0.000100969	0	15.7476	0	#DIV/0!
23548057_1	FGSG_00570	hypothetical protein	molecular_function	-	0.0775904	47.8003	0.00162322	0	35.096	0	#DIV/0!
23548058_1	FGSG_00571	exoglucanase 1 precursor	interaction with host via protein secreted by type II secretion system	-	0.0226157	0.823067	0.0274773	0	0.852598	0	#DIV/0!
23548060_1	FGSG_00573	hypothetical protein	zinc ion binding|transcription, DNA-templated|nucleus|regulation of transcription, DNA-templated|DNA binding|sequence-specific DNA binding RNA polymerase II transcription factor activity	-	0.0274971	21.5265	0.00127736	0	19.7647	0	#DIV/0!
23548060_2	FGSG_00573	hypothetical protein	zinc ion binding|transcription, DNA-templated|nucleus|regulation of transcription, DNA-templated|DNA binding|sequence-specific DNA binding RNA polymerase II transcription factor activity	-	0.0302305	21.5265	0.00140434	0	19.7647	0	#DIV/0!
23548060_4	FGSG_00573	hypothetical protein	zinc ion binding|transcription, DNA-templated|nucleus|regulation of transcription, DNA-templated|DNA binding|sequence-specific DNA binding RNA polymerase II transcription factor activity	-	0.102818	21.5265	0.00477634	0.0212023	19.7647	0.00107273	4.4525
23548060_5	FGSG_00573	hypothetical protein	zinc ion binding|transcription, DNA-templated|nucleus|regulation of transcription, DNA-templated|DNA binding|sequence-specific DNA binding RNA polymerase II transcription factor activity	-	0.105551	21.5265	0.00490331	0.0106011	19.7647	0.000536366	9.14173
23548061_3	FGSG_00574	hypothetical protein	zinc ion binding|regulation of transcription, DNA-templated|transcription, DNA-templated|nucleus|DNA binding|sequence-specific DNA binding RNA polymerase II transcription factor activity|hyphal growth	-	0.0771727	17.5943	0.00438623	0	13.0035	0	#DIV/0!
23548062_1	FGSG_00576	hypothetical protein	cellular_component	-	0.311313	23.8854	0.0130336	0.0201251	20.0503	0.00100373	12.9852
23548063_1	FGSG_00577	hypothetical protein	cellular_component|molecular_function|biological_process	Longevity regulating pathway - worm	5.26077	72.5507	0.0725116	2.2028	65.5154	0.0336227	2.15663
23548063_2	FGSG_00577	hypothetical protein	cellular_component|molecular_function|biological_process	Longevity regulating pathway - worm	2.01642	72.5507	0.0277933	0.686584	65.5154	0.0104797	2.6521
23548064_2	FGSG_00578	general stress protein 39	cytosol|metabolic process|oxidoreductase activity|nucleus	-	1.52435	61.1903	0.0249116	0.059811	36.583	0.00163494	15.2371
23548064_3	FGSG_00578	general stress protein 39	cytosol|metabolic process|oxidoreductase activity|nucleus	-	0.209232	61.1903	0.00341937	0.0358079	36.583	0.000978812	3.49338
23548066_2	FGSG_00581	hypothetical protein	cellular_component|molecular_function|biological_process	-	0.285177	31.1685	0.00914954	0.0322014	17.1044	0.00188263	4.85997
23548066_3	FGSG_00581	hypothetical protein	cellular_component|molecular_function|biological_process	-	0.0261135	31.1685	0.000837817	0	17.1044	0	#DIV/0!
23548068_1	FGSG_00583	hypothetical protein	biological_process|molecular_function|cellular_component	-	0.0475934	24.4837	0.00194389	0	18.8681	0	#DIV/0!
23548071_1	FGSG_00586	hypothetical protein	nucleus|regulation of transcription, DNA-templated|zinc ion binding|sequence-specific DNA binding RNA polymerase II transcription factor activity	-	0.0949943	16.8598	0.00563435	0.0657204	31.1037	0.00211295	2.66658
23548073_1	FGSG_00588	hypothetical protein	cellular_component	-	4.25744	36.9646	0.115176	0.499846	30.064	0.016626	6.92744
23548077_1	FGSG_00592	hypothetical protein	ascospore formation|pathogenesis|molecular_function|spore germination|cellular_component	-	0.702706	93.1614	0.00754289	0	95.1765	0	#DIV/0!
23548080_1	FGSG_00595	hypothetical protein	cation-transporting ATPase activity|intracellular protein transport|phospholipid-translocating ATPase activity|magnesium ion binding|response to pheromone involved in conjugation with cellular fusion|trans-Golgi network transport vesicle|cation transport|nucleotide binding|ATP binding|mating projection tip membrane|integral component of membrane|trans-Golgi network|metal ion binding|phospholipid …	-	0.0189056	20.2595	0.000933172	0.00374762	13.7375	0.000272802	3.42069
23548080_2	FGSG_00595	hypothetical protein	cation-transporting ATPase activity|intracellular protein transport|phospholipid-translocating ATPase activity|magnesium ion binding|response to pheromone involved in conjugation with cellular fusion|trans-Golgi network transport vesicle|cation transport|nucleotide binding|ATP binding|mating projection tip membrane|integral component of membrane|trans-Golgi network|metal ion binding|phospholipid …	-	0.0158338	20.2595	0.00078155	0.00374762	13.7375	0.000272802	2.8649
23548083_1	FGSG_00598	hypothetical protein	cellular_component	Metabolic pathways|Biosynthesis of secondary metabolites|Biosynthesis of antibiotics|Biosynthesis of amino acids|Phenylalanine, tyrosine and tryptophan biosynthesis	0.747919	58.5157	0.0127815	0.047267	51.3143	0.000921128	13.8759
23548085_1	FGSG_00600	hypothetical protein	cellular_component	-	0.04875	12.0796	0.00403572	0	14.0545	0	#DIV/0!
23548085_2	FGSG_00600	hypothetical protein	cellular_component	-	0.0446221	12.0796	0.00369399	0.0245422	14.0545	0.00174621	2.11543
23548089_2	FGSG_00604	hypothetical protein	cytosol|asparagine synthase (glutamine-hydrolyzing) activity|nucleus|asparagine biosynthetic process	-	0.848581	32.4265	0.0261694	0.0919984	18.6717	0.00492715	5.31126
23548092_1	FGSG_00607	hypothetical protein	molecular_function|biological_process|cellular_component	-	0.240284	23.0113	0.010442	0.0130887	17.2553	0.000758533	13.766
23548092_2	FGSG_00607	hypothetical protein	molecular_function|biological_process|cellular_component	-	0.348751	23.0113	0.0151556	0.104427	17.2553	0.0060519	2.50427
23548093_1	FGSG_00608	dolichyl-phosphate-mannose-protein mannosyltransferase 4	hyphal growth|cellular protein modification process	Metabolic pathways|Other types of O-glycan biosynthesis|Mannose type O-glycan biosynthesis	0.329881	75.5085	0.00436879	0.041811	58.0851	0.000719822	6.06926
23548094_2	FGSG_00609	hypothetical protein	2-oxobutyrate biosynthetic process|deaminase activity	-	0.946066	70.1323	0.0134897	0.098521	101.582	0.000969866	13.9089
23548094_4	FGSG_00609	hypothetical protein	2-oxobutyrate biosynthetic process|deaminase activity	-	0.577754	70.1323	0.00823805	0.240453	101.582	0.00236709	3.48025
23548095_1	FGSG_00610	hypothetical protein	molecular_function	Endocytosis|Regulation of actin cytoskeleton|Fanconi anemia pathway|Wnt signaling pathway|cAMP signaling pathway|VEGF signaling pathway	0.154682	163.918	0.000943657	0.0588273	162.721	0.000361522	2.61023
23548095_2	FGSG_00610	hypothetical protein	molecular_function	Endocytosis|Regulation of actin cytoskeleton|Fanconi anemia pathway|Wnt signaling pathway|cAMP signaling pathway|VEGF signaling pathway	0.351558	163.918	0.00214472	0.151281	162.721	0.000929692	2.30691
23548097_1	FGSG_00612	mannosyl-oligosaccharide 1,2-alpha-mannosidase	cellular protein catabolic process	Metabolic pathways|Protein processing in endoplasmic reticulum|N-Glycan biosynthesis|Various types of N-glycan biosynthesis	0.731258	44.966	0.0162625	0.0801227	25.8076	0.00310461	5.23817
23548097_2	FGSG_00612	mannosyl-oligosaccharide 1,2-alpha-mannosidase	cellular protein catabolic process	Metabolic pathways|Protein processing in endoplasmic reticulum|N-Glycan biosynthesis|Various types of N-glycan biosynthesis	0.0987011	44.966	0.00219502	0	25.8076	0	#DIV/0!
23548098_1	FGSG_00613	general amino-acid permease GAP1	polyamine transmembrane transporter activity|||medial membrane band|polyamine transport|multivesicular body|ER to Golgi transport vesicle|L-proline transmembrane transporter activity|fungal-type vacuole lumen|arginine transmembrane transporter activity|integral component of plasma membrane|plasma membrane of cell tip|L-lysine transmembrane transporter activity	-	0.0444446	1.55481	0.0285853	0	1.62732	0	#DIV/0!
23548099_1	FGSG_00614	hypothetical protein	biological_process|molecular_function|cellular_component	-	0.120508	36.0594	0.00334192	0	38.2122	0	#DIV/0!
23548100_1	FGSG_00615	hypothetical protein	biological_process|molecular_function	-	0.0177543	44.5957	0.000398117	0	34.9352	0	#DIV/0!
23548102_1	FGSG_00617	hypothetical protein	molecular_function|biological_process|cellular_component	-	0.0852407	12.7228	0.00669983	0	7.59163	0	#DIV/0!
23548102_3	FGSG_00617	hypothetical protein	molecular_function|biological_process|cellular_component	-	0.016017	12.7228	0.00125892	0	7.59163	0	#DIV/0!
23548102_5	FGSG_00617	hypothetical protein	molecular_function|biological_process|cellular_component	-	0.0287757	12.7228	0.00226174	0.00645771	7.59163	0.000850635	2.65888
23548103_1	FGSG_00618	hypothetical protein	biological_process|molecular_function|cellular_component	-	1.86906	17.7148	0.105508	0.0475951	5.59307	0.00850965	12.3987
23548105_3	FGSG_00620	ammonium transporter MEP2	high affinity secondary active ammonium transmembrane transporter activity|Golgi apparatus|invasive growth in response to glucose limitation|membrane|nitrogen utilization|methylammonium transmembrane transporter activity|methylammonium transmembrane transport	-	0.055679	18.3886	0.0030279	0	7.94027	0	#DIV/0!
23548107_1	FGSG_00622	hypothetical protein	cellular_component|molecular_function|biological_process	Peroxisome	0.186084	5.76148	0.0322979	0	4.45338	0	#DIV/0!
23548107_2	FGSG_00622	hypothetical protein	cellular_component|molecular_function|biological_process	Peroxisome	0.0548779	5.76148	0.00952497	0	4.45338	0	#DIV/0!
23548107_3	FGSG_00622	hypothetical protein	cellular_component|molecular_function|biological_process	Peroxisome	0.170622	5.76148	0.0296142	0.0469586	4.45338	0.0105445	2.8085
23548108_1	FGSG_00623	hypothetical protein	biological_process|molecular_function	-	0.139145	54.7402	0.00254191	0.0335409	38.0001	0.000882653	2.87985
23548111_1	FGSG_00626	hypothetical protein	cellular_component	Fanconi anemia pathway|Homologous recombination	0.806359	16.3911	0.0491949	0.202917	12.0707	0.0168108	2.92639
23548111_2	FGSG_00626	hypothetical protein	cellular_component	Fanconi anemia pathway|Homologous recombination	0.0685313	16.3911	0.004181	0	12.0707	0	#DIV/0!
23548111_3	FGSG_00626	hypothetical protein	cellular_component	Fanconi anemia pathway|Homologous recombination	0.0499255	16.3911	0.00304589	0	12.0707	0	#DIV/0!
23548112_1	FGSG_00627	hypothetical protein	biological_process|cellular_component	-	0.176423	12.8351	0.0137453	0	4.36155	0	#DIV/0!
23548114_1	FGSG_00629	hypothetical protein	oxidoreductase activity, acting on the CH-CH group of donors|oxidoreductase activity|very long-chain fatty acid metabolic process|endoplasmic reticulum membrane|integral component of membrane	Biosynthesis of secondary metabolites|Fatty acid metabolism|Biosynthesis of unsaturated fatty acids|Fatty acid elongation	0.384677	83.7319	0.00459415	0.0925244	62.8341	0.00147252	3.11992
23548114_2	FGSG_00629	hypothetical protein	oxidoreductase activity, acting on the CH-CH group of donors|oxidoreductase activity|very long-chain fatty acid metabolic process|endoplasmic reticulum membrane|integral component of membrane	Biosynthesis of secondary metabolites|Fatty acid metabolism|Biosynthesis of unsaturated fatty acids|Fatty acid elongation	7.72445	83.7319	0.0922522	0.2256	62.8341	0.0035904	25.6941
23548116_1	FGSG_00631	40S ribosomal protein S8-B	90S preribosome|cytosolic small ribosomal subunit|maturation of SSU-rRNA from tricistronic rRNA transcript (SSU-rRNA, 5.8S rRNA, LSU-rRNA)|cell surface|translation|structural constituent of ribosome	Ribosome	198.883	1503.13	0.132313	25.6687	2048.34	0.0125314	10.5585
23548116_2	FGSG_00631	40S ribosomal protein S8-B	90S preribosome|cytosolic small ribosomal subunit|maturation of SSU-rRNA from tricistronic rRNA transcript (SSU-rRNA, 5.8S rRNA, LSU-rRNA)|cell surface|translation|structural constituent of ribosome	Ribosome	41.4206	1503.13	0.0275563	13.7205	2048.34	0.00669833	4.1139
23548117_2	FGSG_00633	hypothetical protein	cytoplasm|protein ubiquitination involved in ubiquitin-dependent protein catabolic process|ubiquitin protein ligase activity	Ubiquitin mediated proteolysis	0.0171246	63.2372	0.0002708	0.0026966	36.1057	7.47e-05	3.62583
23548117_3	FGSG_00633	hypothetical protein	cytoplasm|protein ubiquitination involved in ubiquitin-dependent protein catabolic process|ubiquitin protein ligase activity	Ubiquitin mediated proteolysis	0.0174666	63.2372	0.000276208	0.0026966	36.1057	7.47e-05	3.69824
23548118_2	FGSG_00634	40S ribosomal protein S6-B	cytosolic small ribosomal subunit|rRNA processing|ribosomal small subunit biogenesis	Ribosome|mTOR signaling pathway|PI3K-Akt signaling pathway|Glycolysis / Gluconeogenesis|Apelin signaling pathway|Tyrosine metabolism|EGFR tyrosine kinase inhibitor resistance	281.887	2235.52	0.126094	20.5603	2777.3	0.00740297	17.033
23548118_3	FGSG_00634	40S ribosomal protein S6-B	cytosolic small ribosomal subunit|rRNA processing|ribosomal small subunit biogenesis	Ribosome|mTOR signaling pathway|PI3K-Akt signaling pathway|Glycolysis / Gluconeogenesis|Apelin signaling pathway|Tyrosine metabolism|EGFR tyrosine kinase inhibitor resistance	55.0555	2235.52	0.0246276	1.62532	2777.3	0.000585214	42.083
23548118_4	FGSG_00634	40S ribosomal protein S6-B	cytosolic small ribosomal subunit|rRNA processing|ribosomal small subunit biogenesis	Ribosome|mTOR signaling pathway|PI3K-Akt signaling pathway|Glycolysis / Gluconeogenesis|Apelin signaling pathway|Tyrosine metabolism|EGFR tyrosine kinase inhibitor resistance	16.8138	2235.52	0.00752118	2.45677	2777.3	0.000884588	8.50246
23548120_1	FGSG_00636	diphthamide biosynthesis protein 1	peptidyl-diphthamide biosynthetic process from peptidyl-histidine	-	0.542445	41.4501	0.0130867	0.115246	32.3386	0.00356374	3.67219
23548121_1	FGSG_00637	vacuolar ATP synthase subunit B	plasma membrane|autophagy|transmembrane transport|cellular calcium ion homeostasis||vacuolar proton-transporting V-type ATPase, V1 domain|vacuolar acidification|pathogenesis|fungal-type vacuole membrane|ATP hydrolysis coupled proton transport|ATP binding|proteasome storage granule assembly|ATP metabolic process|proton-transporting ATPase activity, rotational mechanism|proton transport	Metabolic pathways|Oxidative phosphorylation|mTOR signaling pathway|Phagosome|Propanoate metabolism|Two-component system|Phenylalanine metabolism|Ubiquinone and other terpenoid-quinone biosynthesis|Endocrine resistance	0.18506	202.749	0.000912755	0.0105695	187.584	5.63e-05	16.1994
23548121_2	FGSG_00637	vacuolar ATP synthase subunit B	plasma membrane|autophagy|transmembrane transport|cellular calcium ion homeostasis||vacuolar proton-transporting V-type ATPase, V1 domain|vacuolar acidification|pathogenesis|fungal-type vacuole membrane|ATP hydrolysis coupled proton transport|ATP binding|proteasome storage granule assembly|ATP metabolic process|proton-transporting ATPase activity, rotational mechanism|proton transport	Metabolic pathways|Oxidative phosphorylation|mTOR signaling pathway|Phagosome|Propanoate metabolism|Two-component system|Phenylalanine metabolism|Ubiquinone and other terpenoid-quinone biosynthesis|Endocrine resistance	0.877315	202.749	0.0043271	0.0907686	187.584	0.000483882	8.94246
23548121_5	FGSG_00637	vacuolar ATP synthase subunit B	plasma membrane|autophagy|transmembrane transport|cellular calcium ion homeostasis||vacuolar proton-transporting V-type ATPase, V1 domain|vacuolar acidification|pathogenesis|fungal-type vacuole membrane|ATP hydrolysis coupled proton transport|ATP binding|proteasome storage granule assembly|ATP metabolic process|proton-transporting ATPase activity, rotational mechanism|proton transport	Metabolic pathways|Oxidative phosphorylation|mTOR signaling pathway|Phagosome|Propanoate metabolism|Two-component system|Phenylalanine metabolism|Ubiquinone and other terpenoid-quinone biosynthesis|Endocrine resistance	0.0271043	202.749	0.000133684	0	187.584	0	#DIV/0!
23548121_6	FGSG_00637	vacuolar ATP synthase subunit B	plasma membrane|autophagy|transmembrane transport|cellular calcium ion homeostasis||vacuolar proton-transporting V-type ATPase, V1 domain|vacuolar acidification|pathogenesis|fungal-type vacuole membrane|ATP hydrolysis coupled proton transport|ATP binding|proteasome storage granule assembly|ATP metabolic process|proton-transporting ATPase activity, rotational mechanism|proton transport	Metabolic pathways|Oxidative phosphorylation|mTOR signaling pathway|Phagosome|Propanoate metabolism|Two-component system|Phenylalanine metabolism|Ubiquinone and other terpenoid-quinone biosynthesis|Endocrine resistance	0.0655386	202.749	0.00032325	0.0104556	187.584	5.57e-05	5.79941
23548122_1	FGSG_00638	hypothetical protein	cellular_component	Metabolic pathways|Peroxisome|Valine, leucine and isoleucine degradation|Butanoate metabolism|Geraniol degradation	0.438824	119.364	0.00367635	0.0469084	115.733	0.000405316	9.07035
23548123_1	FGSG_00639	tubulin alpha chain	cellular response to drug|nucleus|cytoplasmic microtubule|GTPase activity|GTP binding|kinetochore microtubule|establishment or maintenance of cell polarity regulating cell shape|tubulin complex|mitochondrion distribution|cytoplasmic microtubule organization|cytosol|structural constituent of cytoskeleton|nuclear division|microtubule polymerization	Phagosome|Tight junction|Apoptosis|VEGF signaling pathway|Gap junction	0.262378	435.987	0.000601803	0.0118962	353.461	3.37e-05	17.8809
23548123_2	FGSG_00639	tubulin alpha chain	cellular response to drug|nucleus|cytoplasmic microtubule|GTPase activity|GTP binding|kinetochore microtubule|establishment or maintenance of cell polarity regulating cell shape|tubulin complex|mitochondrion distribution|cytoplasmic microtubule organization|cytosol|structural constituent of cytoskeleton|nuclear division|microtubule polymerization	Phagosome|Tight junction|Apoptosis|VEGF signaling pathway|Gap junction	0.325821	435.987	0.000747318	0.0237924	353.461	6.73e-05	11.1022
23548123_3	FGSG_00639	tubulin alpha chain	cellular response to drug|nucleus|cytoplasmic microtubule|GTPase activity|GTP binding|kinetochore microtubule|establishment or maintenance of cell polarity regulating cell shape|tubulin complex|mitochondrion distribution|cytoplasmic microtubule organization|cytosol|structural constituent of cytoskeleton|nuclear division|microtubule polymerization	Phagosome|Tight junction|Apoptosis|VEGF signaling pathway|Gap junction	2.41193	435.987	0.0055321	0.11793	353.461	0.000333645	16.5808
23548123_4	FGSG_00639	tubulin alpha chain	cellular response to drug|nucleus|cytoplasmic microtubule|GTPase activity|GTP binding|kinetochore microtubule|establishment or maintenance of cell polarity regulating cell shape|tubulin complex|mitochondrion distribution|cytoplasmic microtubule organization|cytosol|structural constituent of cytoskeleton|nuclear division|microtubule polymerization	Phagosome|Tight junction|Apoptosis|VEGF signaling pathway|Gap junction	0.888481	435.987	0.00203786	0.0275859	353.461	7.8e-05	26.1113
23548123_5	FGSG_00639	tubulin alpha chain	cellular response to drug|nucleus|cytoplasmic microtubule|GTPase activity|GTP binding|kinetochore microtubule|establishment or maintenance of cell polarity regulating cell shape|tubulin complex|mitochondrion distribution|cytoplasmic microtubule organization|cytosol|structural constituent of cytoskeleton|nuclear division|microtubule polymerization	Phagosome|Tight junction|Apoptosis|VEGF signaling pathway|Gap junction	0.0952934	435.987	0.000218569	0.0237924	353.461	6.73e-05	3.24708
23548123_6	FGSG_00639	tubulin alpha chain	cellular response to drug|nucleus|cytoplasmic microtubule|GTPase activity|GTP binding|kinetochore microtubule|establishment or maintenance of cell polarity regulating cell shape|tubulin complex|mitochondrion distribution|cytoplasmic microtubule organization|cytosol|structural constituent of cytoskeleton|nuclear division|microtubule polymerization	Phagosome|Tight junction|Apoptosis|VEGF signaling pathway|Gap junction	2.67104	435.987	0.00612642	0.0396116	353.461	0.000112068	54.6672
23548124_1	FGSG_00640	hypothetical protein	cellular_component|molecular_function|biological_process	-	0.419886	15.4892	0.0271083	0	11.4531	0	#DIV/0!
23548125_1	FGSG_00641	hypothetical protein	molecular_function|biological_process|cellular_component	-	0.558068	80.0823	0.00696869	0.213905	61.972	0.00345164	2.01895
23548125_2	FGSG_00641	hypothetical protein	molecular_function|biological_process|cellular_component	-	0.284476	80.0823	0.0035523	0.07693	61.972	0.00124137	2.8616
23548127_2	FGSG_00643	hypothetical protein	poly(A) RNA binding|regulation of cytoplasmic mRNA processing body assembly|cytoplasmic stress granule|stress granule assembly	-	0.210257	107.624	0.00195362	0	60.0084	0	#DIV/0!
23548128_1	FGSG_00644	hypothetical protein	conidium formation|mitochondrion|regulation of growth rate|metal ion binding	Metabolic pathways|Protein processing in endoplasmic reticulum|Oxidative phosphorylation|Peroxisome|mRNA surveillance pathway|Nucleotide excision repair|Endocrine resistance	1.08747	755.67	0.00143908	0.1333	676.17	0.00019714	7.29978
23548128_2	FGSG_00644	hypothetical protein	conidium formation|mitochondrion|regulation of growth rate|metal ion binding	Metabolic pathways|Protein processing in endoplasmic reticulum|Oxidative phosphorylation|Peroxisome|mRNA surveillance pathway|Nucleotide excision repair|Endocrine resistance	4.49236	755.67	0.00594487	0.976931	676.17	0.0014448	4.11466
23548128_3	FGSG_00644	hypothetical protein	conidium formation|mitochondrion|regulation of growth rate|metal ion binding	Metabolic pathways|Protein processing in endoplasmic reticulum|Oxidative phosphorylation|Peroxisome|mRNA surveillance pathway|Nucleotide excision repair|Endocrine resistance	0.179745	755.67	0.000237861	0.0509417	676.17	7.53e-05	3.15723
23548129_1	FGSG_00645	hypothetical protein	cellular_component|hyphal growth|conidium formation|pathogenesis	Metabolic pathways|Purine metabolism|Pyrimidine metabolism|Autophagy - yeast|RNA polymerase|Aminobenzoate degradation	0.753837	153.157	0.00492198	0.025343	60.0016	0.000422372	11.6532
23548129_2	FGSG_00645	hypothetical protein	cellular_component|hyphal growth|conidium formation|pathogenesis	Metabolic pathways|Purine metabolism|Pyrimidine metabolism|Autophagy - yeast|RNA polymerase|Aminobenzoate degradation	0.735777	153.157	0.00480406	0.0420856	60.0016	0.000701408	6.84917
23548130_1	FGSG_00646	hypothetical protein	mitochondrial membrane|transmembrane transport|plasma membrane|guanine nucleotide transmembrane transporter activity|guanine nucleotide transport|cellular iron ion homeostasis|mitochondrial genome maintenance	-	19.2002	193.257	0.0993504	0.160693	122.966	0.00130681	76.0252
23548130_2	FGSG_00646	hypothetical protein	mitochondrial membrane|transmembrane transport|plasma membrane|guanine nucleotide transmembrane transporter activity|guanine nucleotide transport|cellular iron ion homeostasis|mitochondrial genome maintenance	-	11.3411	193.257	0.0586842	0.176686	122.966	0.00143687	40.8418
23548130_3	FGSG_00646	hypothetical protein	mitochondrial membrane|transmembrane transport|plasma membrane|guanine nucleotide transmembrane transporter activity|guanine nucleotide transport|cellular iron ion homeostasis|mitochondrial genome maintenance	-	1.09076	193.257	0.0056441	0.094862	122.966	0.00077145	7.31622
23548130_5	FGSG_00646	hypothetical protein	mitochondrial membrane|transmembrane transport|plasma membrane|guanine nucleotide transmembrane transporter activity|guanine nucleotide transport|cellular iron ion homeostasis|mitochondrial genome maintenance	-	0.490016	193.257	0.00253557	0.0942831	122.966	0.000766743	3.30693
23548130_6	FGSG_00646	hypothetical protein	mitochondrial membrane|transmembrane transport|plasma membrane|guanine nucleotide transmembrane transporter activity|guanine nucleotide transport|cellular iron ion homeostasis|mitochondrial genome maintenance	-	0.939728	193.257	0.00486258	0.0710974	122.966	0.000578189	8.41003
23548133_1	FGSG_00649	hypothetical protein	mitochondrial small ribosomal subunit|structural constituent of ribosome	Ribosome	0.397552	283.186	0.00140386	0.0319171	191.471	0.000166694	8.42175
23548135_1	FGSG_00653	hypothetical protein	biological_process	-	0.195198	17.1042	0.0114123	0	9.78122	0	#DIV/0!
23548136_1	FGSG_00654	hypothetical protein	molecular_function	-	0.306561	93.0689	0.00329391	0.0462974	58.4106	0.000792621	4.15573
23548138_1	FGSG_00656	hypothetical protein	mitochondrial proton-transporting ATP synthase complex, coupling factor F(o)|protein complex oligomerization|ATP synthesis coupled proton transport|proton-transporting ATP synthase activity, rotational mechanism|cristae formation	-	3.24087	391.803	0.00827167	0.239704	342.398	0.000700075	11.8154
23548138_2	FGSG_00656	hypothetical protein	mitochondrial proton-transporting ATP synthase complex, coupling factor F(o)|protein complex oligomerization|ATP synthesis coupled proton transport|proton-transporting ATP synthase activity, rotational mechanism|cristae formation	-	12.455	391.803	0.0317888	0.686752	342.398	0.00200571	15.8491
23548139_2	FGSG_00657	hypothetical protein	cellular_component|molecular_function|biological_process	-	1.00743	7.54808	0.133469	0.378264	6.78256	0.05577	2.3932
23548139_4	FGSG_00657	hypothetical protein	cellular_component|molecular_function|biological_process	-	0.150437	7.54808	0.0199305	0	6.78256	0	#DIV/0!
23548140_1	FGSG_00658	hypothetical protein	mycelium development	Glycine, serine and threonine metabolism|Basal transcription factors	1.76263	101.236	0.0174112	0.228099	102.81	0.00221864	7.8477
23548143_2	FGSG_00661	hypothetical protein	cellular_component|mycelium development	Starch and sucrose metabolism|Longevity regulating pathway - worm	0.0809248	12.1351	0.00666865	0	10.0252	0	#DIV/0!
23548146_1	FGSG_00665	hypothetical protein	cellular_component	-	0.0182598	24.5869	0.000742662	0	14.8977	0	#DIV/0!
23548146_2	FGSG_00665	hypothetical protein	cellular_component	-	0.0481923	24.5869	0.00196008	0.0070438	14.8977	0.000472811	4.1456
23548147_1	FGSG_00666	hypothetical protein	fatty acid metabolic process|protein targeting to peroxisome|peroxisomal membrane|protein import into peroxisome matrix	Peroxisome	0.0774033	69.1724	0.00111899	0.0131989	34.6086	0.000381377	2.93408
23548147_2	FGSG_00666	hypothetical protein	fatty acid metabolic process|protein targeting to peroxisome|peroxisomal membrane|protein import into peroxisome matrix	Peroxisome	10.2142	69.1724	0.147662	0.166288	34.6086	0.00480481	30.7322
23548148_2	FGSG_00667	hypothetical protein	cytosol|nucleosome assembly||regulation of transcription, DNA-templated|chromatin binding|CAF-1 complex|nuclear replication fork|mitotic sister chromatid segregation|heterochromatin maintenance|regulation of phenotypic switching|chromatin modification	-	0.0358358	25.3748	0.00141226	0.0076112	23.0025	0.000330885	4.26813
23548151_1	FGSG_00670	hypothetical protein	cellular_component|biological_process|molecular_function	-	0.352355	111.035	0.00317337	0	52.4296	0	#DIV/0!
23548152_1	FGSG_00671	40S ribosomal protein S11	ribosomal small subunit assembly|translation|structural constituent of ribosome|maturation of SSU-rRNA from tricistronic rRNA transcript (SSU-rRNA, 5.8S rRNA, LSU-rRNA)|cytosolic small ribosomal subunit|nucleus|90S preribosome	Ribosome	2.73484	1887.02	0.00144929	0.526934	2066.28	0.000255015	5.68315
23548152_2	FGSG_00671	40S ribosomal protein S11	ribosomal small subunit assembly|translation|structural constituent of ribosome|maturation of SSU-rRNA from tricistronic rRNA transcript (SSU-rRNA, 5.8S rRNA, LSU-rRNA)|cytosolic small ribosomal subunit|nucleus|90S preribosome	Ribosome	320.316	1887.02	0.169747	27.64	2066.28	0.0133767	12.6897
23548152_3	FGSG_00671	40S ribosomal protein S11	ribosomal small subunit assembly|translation|structural constituent of ribosome|maturation of SSU-rRNA from tricistronic rRNA transcript (SSU-rRNA, 5.8S rRNA, LSU-rRNA)|cytosolic small ribosomal subunit|nucleus|90S preribosome	Ribosome	9.55267	1887.02	0.0050623	3.85759	2066.28	0.00186692	2.71157
23548153_1	FGSG_00672	hypothetical protein	cellular_component|molecular_function|biological_process	-	0.286456	7.77582	0.0368394	0	2.65151	0	#DIV/0!
23548153_2	FGSG_00672	hypothetical protein	cellular_component|molecular_function|biological_process	-	0.0328866	7.77582	0.00422934	0	2.65151	0	#DIV/0!
23548156_1	FGSG_00675	hypothetical protein	biological_process|molecular_function|cellular_component	-	0.159197	15.5101	0.0102641	0.0353197	8.81346	0.00400747	2.56124
23548157_1	FGSG_00677	casein kinase II subunit alpha	circadian regulation of gene expression|regulation of growth rate|TORC1 complex|protein phosphorylation|cytosol|conidium formation|protein kinase activity|TORC2 complex|ATP binding|establishment or maintenance of bipolar cell polarity regulating cell shape|temperature compensation of the circadian clock|nucleolus|protein tyrosine kinase activity	Autophagy - yeast|Ribosome biogenesis in eukaryotes|Mitophagy - yeast|Starch and sucrose metabolism|Wnt signaling pathway|Rap1 signaling pathway|Adherens junction|NF-kappa B signaling pathway|Circadian rhythm - plant	0.78022	101.737	0.00766896	0.115581	99.2639	0.00116438	6.58629
23548157_2	FGSG_00677	casein kinase II subunit alpha	circadian regulation of gene expression|regulation of growth rate|TORC1 complex|protein phosphorylation|cytosol|conidium formation|protein kinase activity|TORC2 complex|ATP binding|establishment or maintenance of bipolar cell polarity regulating cell shape|temperature compensation of the circadian clock|nucleolus|protein tyrosine kinase activity	Autophagy - yeast|Ribosome biogenesis in eukaryotes|Mitophagy - yeast|Starch and sucrose metabolism|Wnt signaling pathway|Rap1 signaling pathway|Adherens junction|NF-kappa B signaling pathway|Circadian rhythm - plant	1.58146	101.737	0.0155445	0.318814	99.2639	0.00321178	4.83984
23548157_3	FGSG_00677	casein kinase II subunit alpha	circadian regulation of gene expression|regulation of growth rate|TORC1 complex|protein phosphorylation|cytosol|conidium formation|protein kinase activity|TORC2 complex|ATP binding|establishment or maintenance of bipolar cell polarity regulating cell shape|temperature compensation of the circadian clock|nucleolus|protein tyrosine kinase activity	Autophagy - yeast|Ribosome biogenesis in eukaryotes|Mitophagy - yeast|Starch and sucrose metabolism|Wnt signaling pathway|Rap1 signaling pathway|Adherens junction|NF-kappa B signaling pathway|Circadian rhythm - plant	0.115415	101.737	0.00113444	0.0522733	99.2639	0.000526609	2.15424
23548157_5	FGSG_00677	casein kinase II subunit alpha	circadian regulation of gene expression|regulation of growth rate|TORC1 complex|protein phosphorylation|cytosol|conidium formation|protein kinase activity|TORC2 complex|ATP binding|establishment or maintenance of bipolar cell polarity regulating cell shape|temperature compensation of the circadian clock|nucleolus|protein tyrosine kinase activity	Autophagy - yeast|Ribosome biogenesis in eukaryotes|Mitophagy - yeast|Starch and sucrose metabolism|Wnt signaling pathway|Rap1 signaling pathway|Adherens junction|NF-kappa B signaling pathway|Circadian rhythm - plant	0.409293	101.737	0.00402303	0.141121	99.2639	0.00142168	2.82978
23548160_1	FGSG_00681	hypothetical protein	-	-	67.8189	698.999	0.0970229	8.27052	793.189	0.0104269	9.30504
23548163_1	FGSG_00684	folylpolyglutamate synthase	cellular_component	Metabolic pathways|Folate biosynthesis|Antifolate resistance	0.233289	17.9382	0.0130051	0.0727264	19.3222	0.00376388	3.45525
23548163_2	FGSG_00684	folylpolyglutamate synthase	cellular_component	Metabolic pathways|Folate biosynthesis|Antifolate resistance	0.0845555	17.9382	0.00471372	0	19.3222	0	#DIV/0!
23548163_3	FGSG_00684	folylpolyglutamate synthase	cellular_component	Metabolic pathways|Folate biosynthesis|Antifolate resistance	0.1112	17.9382	0.00619909	0	19.3222	0	#DIV/0!
23548165_2	FGSG_00686	hypothetical protein	biological_process|molecular_function	-	1.3209	388.314	0.00340163	0.0593901	364.463	0.000162952	20.875
23548167_1	FGSG_00688	hypothetical protein	regulation of exocytosis|mitochondrial outer membrane|phosphatidylinositol dephosphorylation|integral component of Golgi membrane|exocytosis|inositol lipid-mediated signaling|integral component of endoplasmic reticulum membrane|mitochondrion	-	0.862075	46.7971	0.0184216	0.16323	44.959	0.00363064	5.07391
23548167_2	FGSG_00688	hypothetical protein	regulation of exocytosis|mitochondrial outer membrane|phosphatidylinositol dephosphorylation|integral component of Golgi membrane|exocytosis|inositol lipid-mediated signaling|integral component of endoplasmic reticulum membrane|mitochondrion	-	0.171902	46.7971	0.00367335	0.0150797	44.959	0.000335409	10.9519
23548169_1	FGSG_00690	hypothetical protein	cellular_component	Aminoacyl-tRNA biosynthesis	0.20592	65.06	0.00316508	0.0131422	46.414	0.000283151	11.1781
23548169_2	FGSG_00690	hypothetical protein	cellular_component	Aminoacyl-tRNA biosynthesis	0.231694	65.06	0.00356124	0.0507699	46.414	0.00109385	3.2557
23548170_1	FGSG_00691	hypothetical protein	biological_process|molecular_function|cellular_component	-	2.24175	45.7039	0.0490494	0.215638	33.64	0.00641017	7.65181
23548172_1	FGSG_00693	hypothetical protein	molecular_function	-	3.28804	21.2359	0.154834	0.129746	24.945	0.00520129	29.7684
23548173_2	FGSG_00694	hypothetical protein	molecular_function	Metabolic pathways|Glycosylphosphatidylinositol (GPI)-anchor biosynthesis	0.100811	23.792	0.00423719	0	17.2921	0	#DIV/0!
23548176_1	FGSG_00697	hypothetical protein	spindle pole body separation|microtubule-based movement|microtubule associated complex|microtubule motor activity|mitotic spindle disassembly|ATP binding|spindle microtubule|microtubule binding|meiotic spindle|mitotic spindle midzone|nucleus|mitotic spindle pole body|spindle midzone assembly involved in mitosis	-	0.0275759	18.8039	0.0014665	0.00668595	9.973	0.000670405	2.18748
23548176_2	FGSG_00697	hypothetical protein	spindle pole body separation|microtubule-based movement|microtubule associated complex|microtubule motor activity|mitotic spindle disassembly|ATP binding|spindle microtubule|microtubule binding|meiotic spindle|mitotic spindle midzone|nucleus|mitotic spindle pole body|spindle midzone assembly involved in mitosis	-	0.0419011	18.8039	0.00222832	0.010194	9.973	0.00102216	2.18001
23548178_1	FGSG_00700	GPI-anchored wall transfer protein 1	nuclear outer membrane-endoplasmic reticulum membrane network|cellular response to drug|integral component of membrane|GPI anchor biosynthetic process|endoplasmic reticulum membrane|glucosaminyl-phosphotidylinositol O-acyltransferase activity	Metabolic pathways|Glycosylphosphatidylinositol (GPI)-anchor biosynthesis	1.90176	17.2263	0.110398	0.525014	12.7696	0.0411143	2.68515
23548180_1	FGSG_00702	hypothetical protein	biological_process|cellular_component	-	0.161013	128.099	0.00125694	0.0304741	68.098	0.000447504	2.80879
23548180_3	FGSG_00702	hypothetical protein	biological_process|cellular_component	-	20.809	128.099	0.162444	0.277621	68.098	0.00407679	39.8462
23548185_1	FGSG_00707	hypothetical protein	biological_process|molecular_function|cellular_component	-	0.0244378	6.48803	0.0037666	0	8.78713	0	#DIV/0!
23548186_1	FGSG_00708	hypothetical protein	cellular_component|biological_process	-	0.746678	23.9854	0.0311305	0.0763043	29.6535	0.0025732	12.098
23548186_2	FGSG_00708	hypothetical protein	cellular_component|biological_process	-	0.584886	23.9854	0.0243851	0.0176676	29.6535	0.000595802	40.9282
23548186_3	FGSG_00708	hypothetical protein	cellular_component|biological_process	-	0.119757	23.9854	0.0049929	0	29.6535	0	#DIV/0!
23548186_4	FGSG_00708	hypothetical protein	cellular_component|biological_process	-	0.224494	23.9854	0.00935961	0.0176676	29.6535	0.000595802	15.7093
23548187_1	FGSG_00709	hypothetical protein	cellular_component|biological_process	-	0.0682461	54.2744	0.00125743	0.0422151	130.844	0.000322636	3.89735
23548187_2	FGSG_00709	hypothetical protein	cellular_component|biological_process	-	0.930942	54.2744	0.0171525	0.188715	130.844	0.00144229	11.8926
23548187_3	FGSG_00709	hypothetical protein	cellular_component|biological_process	-	0.26273	54.2744	0.00484076	0.202785	130.844	0.00154982	3.12343
23548187_4	FGSG_00709	hypothetical protein	cellular_component|biological_process	-	1.33195	54.2744	0.024541	0.638325	130.844	0.00487851	5.03042
23548188_1	FGSG_00710	cutinase palindrome-binding protein	positive regulation of transcription from RNA polymerase II promoter|chromatin binding|regulation of transcription from RNA polymerase II promoter|RNA polymerase II transcription regulatory region sequence-specific DNA binding transcription factor activity involved in positive regulation of transcription|cell differentiation|RNA polymerase II transcription factor binding|transcription factor comp…	-	0.22914	53.8828	0.00425256	0.0769441	40.7064	0.00189022	2.24977
23548188_2	FGSG_00710	cutinase palindrome-binding protein	positive regulation of transcription from RNA polymerase II promoter|chromatin binding|regulation of transcription from RNA polymerase II promoter|RNA polymerase II transcription regulatory region sequence-specific DNA binding transcription factor activity involved in positive regulation of transcription|cell differentiation|RNA polymerase II transcription factor binding|transcription factor comp…	-	3.06036	53.8828	0.0567966	0.27251	40.7064	0.00669454	8.48402
23548191_1	FGSG_00714	hypothetical protein	molecular_function|biological_process	-	1.38159	55.6769	0.0248144	0.0874851	121.152	0.000722112	34.3637
23548191_2	FGSG_00714	hypothetical protein	molecular_function|biological_process	-	0.157555	55.6769	0.0028298	0.0578743	121.152	0.000477701	5.9238
23548192_2	FGSG_00715	hypothetical protein	biological_process	-	0.0558195	11.6978	0.0047718	0.0123919	12.066	0.00102701	4.64631
23548194_1	FGSG_00717	import inner membrane translocase subunit TIM10	protein transporter activity|unfolded protein binding|protein import into mitochondrial outer membrane|cytosol|mitochondrial intermembrane space protein transporter complex|nucleus|protein import into mitochondrial inner membrane	-	3.83659	247.265	0.0155161	0.353576	152.426	0.00231966	6.68894
23548196_2	FGSG_00719	hypothetical protein	positive regulation of cell adhesion involved in single-species biofilm formation|negative regulation of transcription from RNA polymerase II promoter|conidiophore development|positive regulation of leucine biosynthetic process|RNA polymerase II core promoter proximal region sequence-specific DNA binding transcription factor activity involved in negative regulation of transcription|zinc ion bindi…	-	2.09576	35.6687	0.0587563	0.159628	25.2311	0.00632663	9.28715
23548197_1	FGSG_00720	hypothetical protein	cellular_component|molecular_function	-	54.517	201.219	0.270934	2.08328	74.0822	0.0281212	9.63449
23548198_2	FGSG_00721	hypothetical protein	biological_process	Protein processing in endoplasmic reticulum	0.241927	27.9836	0.00864531	0.026883	18.5743	0.00144732	5.97332
23548199_1	FGSG_00722	adenine phosphoribosyltransferase	AMP salvage|adenine salvage|nucleus|adenine phosphoribosyltransferase activity|cytosol	Metabolic pathways|Purine metabolism	0.639831	151.865	0.00421316	0.0825241	138.98	0.000593784	7.09545
23548204_2	FGSG_00727	hypothetical protein	cellular_component	-	31.8687	70.5595	0.451657	0.519406	20.4703	0.0253736	17.8003
23548204_4	FGSG_00727	hypothetical protein	cellular_component	-	3.23652	70.5595	0.0458694	0.209122	20.4703	0.0102159	4.49001
23548205_2	FGSG_00728	hypothetical protein	cellular_component|biological_process|molecular_function	-	0.0363105	91.5471	0.000396632	0.020395	103.927	0.000196243	2.02112
23548205_3	FGSG_00728	hypothetical protein	cellular_component|biological_process|molecular_function	-	0.0792581	91.5471	0.000865764	0.00807821	103.927	7.77e-05	11.1381
23548205_4	FGSG_00728	hypothetical protein	cellular_component|biological_process|molecular_function	-	0.0495849	91.5471	0.000541633	0.00807821	103.927	7.77e-05	6.96816
23548206_2	FGSG_00729	hypothetical protein	biological_process|molecular_function|cellular_component	-	0.669409	161.774	0.00413794	0.0311009	96.6496	0.00032179	12.8591
23548207_1	FGSG_00730	SYM1 protein	molecular_function	Peroxisome	0.64758	25.0259	0.0258764	0.153075	24.0041	0.00637704	4.05774
23548208_1	FGSG_00731	hypothetical protein	biological_process|molecular_function|cellular_component	-	1.5279	157.597	0.00969495	0.486189	119.791	0.00405863	2.38872
23548209_1	FGSG_00732	N-acetyltransferase 10	molecular_function	Ribosome biogenesis in eukaryotes	0.13769	92.8134	0.00148351	0	44.4101	0	#DIV/0!
23548209_2	FGSG_00732	N-acetyltransferase 10	molecular_function	Ribosome biogenesis in eukaryotes	0.124282	92.8134	0.00133905	0.00500775	44.4101	0.000112762	11.8751
23548209_3	FGSG_00732	N-acetyltransferase 10	molecular_function	Ribosome biogenesis in eukaryotes	0.105766	92.8134	0.00113956	0.00500775	44.4101	0.000112762	10.1059
23548212_1	FGSG_00735	hypothetical protein	metabolic process|cytosol|nucleus|methyltransferase activity	-	0.111598	4.44423	0.0251108	0	2.76261	0	#DIV/0!
23548212_2	FGSG_00735	hypothetical protein	metabolic process|cytosol|nucleus|methyltransferase activity	-	0.219447	4.44423	0.049378	0.0505027	2.76261	0.0182808	2.70108
23548214_1	FGSG_00737	hypothetical protein	phosphorelay sensor kinase activity|intracellular|peptidyl-histidine phosphorylation|phosphorelay signal transduction system|signal transduction by phosphorylation	-	0.27628	10.279	0.0268779	0.00514979	4.19267	0.00122828	21.8825
23548214_2	FGSG_00737	hypothetical protein	phosphorelay sensor kinase activity|intracellular|peptidyl-histidine phosphorylation|phosphorelay signal transduction system|signal transduction by phosphorylation	-	0.0485345	10.279	0.0047217	0	4.19267	0	#DIV/0!
23548214_3	FGSG_00737	hypothetical protein	phosphorelay sensor kinase activity|intracellular|peptidyl-histidine phosphorylation|phosphorelay signal transduction system|signal transduction by phosphorylation	-	0.0447195	10.279	0.00435054	0	4.19267	0	#DIV/0!
23548215_2	FGSG_00738	hypothetical protein	endoplasmic reticulum|phospholipid binding	-	0.13818	4.64448	0.0297514	0.0658113	12.1989	0.00539484	5.51479
23548215_3	FGSG_00738	hypothetical protein	endoplasmic reticulum|phospholipid binding	-	0.0124025	4.64448	0.00267037	0	12.1989	0	#DIV/0!
23548216_1	FGSG_00739	hypothetical protein	sporocarp development involved in sexual reproduction|cellular_component|cleistothecium development|reactive oxygen species metabolic process|superoxide metabolic process|NAD(P)H oxidase activity|NADPH dehydrogenase (quinone) activity|positive regulation of cleistothecium development|generation of precursor metabolites and energy	Phagosome|Platinum drug resistance|Fluid shear stress and atherosclerosis|HIF-1 signaling pathway|Ascorbate and aldarate metabolism|AGE-RAGE signaling pathway in diabetic complications|Osteoclast differentiation	0.0273166	17.0587	0.00160133	0.0095937	18.7362	0.000512041	3.12736
23548217_1	FGSG_00740	urease	cellular_component	Metabolic pathways|Microbial metabolism in diverse environments|Purine metabolism|Arginine biosynthesis|Atrazine degradation	0.0293538	50.496	0.00058131	0	35.015	0	#DIV/0!
23548217_3	FGSG_00740	urease	cellular_component	Metabolic pathways|Microbial metabolism in diverse environments|Purine metabolism|Arginine biosynthesis|Atrazine degradation	0.34899	50.496	0.00691125	0.00646543	35.015	0.000184647	37.4295
23548217_4	FGSG_00740	urease	cellular_component	Metabolic pathways|Microbial metabolism in diverse environments|Purine metabolism|Arginine biosynthesis|Atrazine degradation	0.0364222	50.496	0.000721288	0	35.015	0	#DIV/0!
23548218_1	FGSG_00741	hypothetical protein	biological_process|cellular_component	-	1.20511	18.1264	0.0664838	0.169953	21.8687	0.00777152	8.5548
23548220_1	FGSG_00743	hypothetical protein	mitochondrial inner membrane|mitochondrial respiratory chain complex II|heme binding|ubiquinone binding	Metabolic pathways|Biosynthesis of secondary metabolites|Biosynthesis of antibiotics|Microbial metabolism in diverse environments|Carbon metabolism|Protein processing in endoplasmic reticulum|Oxidative phosphorylation|Peroxisome|mRNA surveillance pathway|Nucleotide excision repair|Citrate cycle (TCA cycle)	38.7888	386.336	0.100402	3.57664	321.41	0.011128	9.02245
23548220_2	FGSG_00743	hypothetical protein	mitochondrial inner membrane|mitochondrial respiratory chain complex II|heme binding|ubiquinone binding	Metabolic pathways|Biosynthesis of secondary metabolites|Biosynthesis of antibiotics|Microbial metabolism in diverse environments|Carbon metabolism|Protein processing in endoplasmic reticulum|Oxidative phosphorylation|Peroxisome|mRNA surveillance pathway|Nucleotide excision repair|Citrate cycle (TCA cycle)	1.31028	386.336	0.00339155	0.0974055	321.41	0.000303057	11.1911
23548221_1	FGSG_00744	tyrosyl-tRNA synthetase	cellular_component	Aminoacyl-tRNA biosynthesis	0.549029	129.126	0.0042519	0.0695984	60.1452	0.00115717	3.67439
23548221_2	FGSG_00744	tyrosyl-tRNA synthetase	cellular_component	Aminoacyl-tRNA biosynthesis	0.0780602	129.126	0.000604529	0	60.1452	0	#DIV/0!
23548223_1	FGSG_00746	hypothetical protein	cellular_component|molecular_function	Protein processing in endoplasmic reticulum	0.312676	132.404	0.00236154	0.148777	251.334	0.000591949	3.98943
23548224_1	FGSG_00747	hypothetical protein	cellular_component	-	0.0928202	6.6071	0.0140486	0.016058	9.17395	0.0017504	8.02594
23548224_2	FGSG_00747	hypothetical protein	cellular_component	-	0.0583927	6.6071	0.00883787	0.0209506	9.17395	0.00228371	3.86997
23548225_1	FGSG_00748	hypothetical protein	Ran GTPase binding|nuclear periphery|protein transporter activity|cytoplasm|mitotic spindle|poly(A)+ mRNA export from nucleus|transcription factor import into nucleus|nuclear pore|cellular response to drug|nuclear envelope	-	0.0556752	35.4304	0.0015714	0.00512767	25.6459	0.000199941	7.85929
23548227_1	FGSG_00750	hypothetical protein	biological_process|cellular_component	-	0.912779	11.8497	0.0770295	0.394923	11.2162	0.0352102	2.1877
23548227_2	FGSG_00750	hypothetical protein	biological_process|cellular_component	-	0.49787	11.8497	0.0420153	0.0443571	11.2162	0.00395475	10.624
23548228_1	FGSG_00751	hypothetical protein	molecular_function|cellular_component	-	0.188735	88.5995	0.00213021	0	85.7122	0	#DIV/0!
23548229_1	FGSG_00752	hypothetical protein	negative regulation of vulval development|hermaphrodite genitalia development|positive regulation of vulval development|chromatin binding|nematode larval development|locomotion|body morphogenesis|gonad development|reproduction|embryo development ending in birth or egg hatching	-	3.11598	43.8459	0.0710665	0.0153389	18.078	0.000848485	83.7569
23548229_2	FGSG_00752	hypothetical protein	negative regulation of vulval development|hermaphrodite genitalia development|positive regulation of vulval development|chromatin binding|nematode larval development|locomotion|body morphogenesis|gonad development|reproduction|embryo development ending in birth or egg hatching	-	0.0454661	43.8459	0.00103695	0	18.078	0	#DIV/0!
23548229_4	FGSG_00752	hypothetical protein	negative regulation of vulval development|hermaphrodite genitalia development|positive regulation of vulval development|chromatin binding|nematode larval development|locomotion|body morphogenesis|gonad development|reproduction|embryo development ending in birth or egg hatching	-	0.0928885	43.8459	0.00211852	0.0178681	18.078	0.000988388	2.14341
23548232_1	FGSG_00757	hypothetical protein	molecular_function	Spliceosome	1.26192	148.099	0.00852078	0.083063	82.3265	0.00100895	8.44523
23548232_2	FGSG_00757	hypothetical protein	molecular_function	Spliceosome	2.74464	148.099	0.0185325	0.229106	82.3265	0.00278289	6.65943
23548232_3	FGSG_00757	hypothetical protein	molecular_function	Spliceosome	3.33081	148.099	0.0224904	0	82.3265	0	#DIV/0!
23548235_1	FGSG_00760	hypothetical protein	cellular_component|biological_process	-	0.116513	5.6834	0.0205006	0.0557634	9.04059	0.00616812	3.32364
23548235_2	FGSG_00760	hypothetical protein	cellular_component|biological_process	-	0.170618	5.6834	0.0300205	0.129713	9.04059	0.0143479	2.09233
23548236_1	FGSG_00761	hypothetical protein	cellular_component|biological_process|molecular_function	-	1.60775	26.1847	0.0614002	0.674548	44.8997	0.0150234	4.08697
23548237_1	FGSG_00762	hypothetical protein	cellular_component|biological_process|molecular_function	-	0.655945	121.755	0.00538742	0.23825	141.697	0.0016814	3.20413
23548237_2	FGSG_00762	hypothetical protein	cellular_component|biological_process|molecular_function	-	0.463515	121.755	0.00380695	0.0225482	141.697	0.000159129	23.9237
23548237_3	FGSG_00762	hypothetical protein	cellular_component|biological_process|molecular_function	-	0.668258	121.755	0.00548855	0.171092	141.697	0.00120744	4.5456
23548241_2	FGSG_00766	hypothetical protein	biological_process	Aldosterone synthesis and secretion	0.431452	183.634	0.00234952	0.245764	475.217	0.000517163	4.54309
23548242_1	FGSG_00767	hypothetical protein	cellular_component|plasma membrane|glucan catabolic process|beta-glucosidase activity	Metabolic pathways|Biosynthesis of secondary metabolites|Starch and sucrose metabolism|Phenylpropanoid biosynthesis|Cyanoamino acid metabolism	0.00912735	8.12004	0.00112405	0.00648091	17.5791	0.000368671	3.04893
23548242_2	FGSG_00767	hypothetical protein	cellular_component|plasma membrane|glucan catabolic process|beta-glucosidase activity	Metabolic pathways|Biosynthesis of secondary metabolites|Starch and sucrose metabolism|Phenylpropanoid biosynthesis|Cyanoamino acid metabolism	0.0365094	8.12004	0.00449621	0	17.5791	0	#DIV/0!
23548243_2	FGSG_00768	hypothetical protein	membrane|transmembrane transport|metal ion transport|metal ion transmembrane transporter activity	-	0.0399506	13.48	0.00296369	0	12.502	0	#DIV/0!
23548246_1	FGSG_00771	hypothetical protein	intracellular|biological_process|molecular_function	-	0.158985	22.8146	0.00696855	0.0534876	90.3173	0.000592219	11.7669
23548246_2	FGSG_00771	hypothetical protein	intracellular|biological_process|molecular_function	-	0.49764	22.8146	0.0218124	0.357655	90.3173	0.00395999	5.50819
23548248_1	FGSG_00773	hypothetical protein	|aerobic respiration|hyphal growth|spore germination|sporocarp development involved in sexual reproduction|copper uptake transmembrane transporter activity|endoplasmic reticulum|integral component of plasma membrane	Platinum drug resistance|MAPK signaling pathway - plant	15.4379	654.957	0.0235709	1.76699	1044.06	0.00169243	13.9273
23548251_1	FGSG_00776	hypothetical protein	cellular_component|biological_process|molecular_function	Endocytosis	0.292462	77.2157	0.00378759	0.0397961	69.076	0.00057612	6.57431
23548251_2	FGSG_00776	hypothetical protein	cellular_component|biological_process|molecular_function	Endocytosis	0.958331	77.2157	0.0124111	0.168543	69.076	0.00243996	5.08659
23548251_3	FGSG_00776	hypothetical protein	cellular_component|biological_process|molecular_function	Endocytosis	0.697197	77.2157	0.00902921	0.168435	69.076	0.0024384	3.70292
23548252_1	FGSG_00777	hypothetical protein	cellular response to drug|protein peptidyl-prolyl isomerization|peptidyl-prolyl cis-trans isomerase activity|extracellular region|glyoxysome|protein folding|mitochondrion|membrane|cytosol	-	1.90041	715.285	0.00265686	0.107591	1107.73	9.71e-05	27.3542
23548252_2	FGSG_00777	hypothetical protein	cellular response to drug|protein peptidyl-prolyl isomerization|peptidyl-prolyl cis-trans isomerase activity|extracellular region|glyoxysome|protein folding|mitochondrion|membrane|cytosol	-	198.672	715.285	0.277752	36.7903	1107.73	0.0332124	8.36291
23548252_3	FGSG_00777	hypothetical protein	cellular response to drug|protein peptidyl-prolyl isomerization|peptidyl-prolyl cis-trans isomerase activity|extracellular region|glyoxysome|protein folding|mitochondrion|membrane|cytosol	-	8.79683	715.285	0.0122984	0.830398	1107.73	0.000749641	16.4057
23548252_4	FGSG_00777	hypothetical protein	cellular response to drug|protein peptidyl-prolyl isomerization|peptidyl-prolyl cis-trans isomerase activity|extracellular region|glyoxysome|protein folding|mitochondrion|membrane|cytosol	-	1.01241	715.285	0.00141539	0.295123	1107.73	0.000266422	5.31257
23548253_1	FGSG_00778	hypothetical protein	nucleus|transcription, DNA-templated|DNA-directed RNA polymerase activity|cytosol|DNA binding	Metabolic pathways|Purine metabolism|Pyrimidine metabolism|Autophagy - yeast|RNA polymerase|Aminobenzoate degradation	0.31607	30.5087	0.01036	0.0464198	16.6709	0.00278448	3.72062
23548255_3	FGSG_00780	histone deacetylase RPD3	negative regulation of transcription from RNA polymerase I promoter|regulation of DNA-dependent DNA replication initiation|negative regulation of reciprocal meiotic recombination|replicative cell aging|positive regulation of transcription from RNA polymerase II promoter||negative regulation of transcription during meiosis|cell growth|histone deacetylase activity|chromatin silencing at silent mati…	Protein processing in endoplasmic reticulum|Autophagy - yeast|Cell cycle|Glycine, serine and threonine metabolism|Nucleotide excision repair|Base excision repair|Longevity regulating pathway - multiple species|Nicotinate and nicotinamide metabolism|Drug metabolism - other enzymes|Signaling pathways regulating pluripotency of stem cells|Notch signaling pathway	0.138424	42.7165	0.00324052	0	27.7388	0	#DIV/0!
23548256_1	FGSG_00781	26S proteasome non-ATPase regulatory subunit 14	proteasome regulatory particle, lid subcomplex|mitochondrion|nuclear periphery|ubiquitin-specific protease activity|protein deubiquitination|proteasome storage granule assembly|proteasome storage granule|proteasome-mediated ubiquitin-dependent protein catabolic process|mitochondrial fission|peroxisome fission	Autophagy - yeast|Proteasome	1.98352	178.682	0.0111008	0.194594	172.357	0.00112902	9.83228
23548261_1	FGSG_00786	serine/threonine-protein kinase srk1	regulation of meiotic cell cycle|positive regulation of protein binding|positive regulation of mitotic cell cycle|protein autophosphorylation|cytoplasm|protein serine/threonine kinase activity|negative regulation of G2/M transition of mitotic cell cycle|negative regulation of cleistothecium development|cellular response to oxidative stress|protein tyrosine kinase activity|nucleolus|ATP binding|st…	-	0.37466	97.4441	0.00384487	0.0547898	71.7382	0.000763746	5.03422
23548261_2	FGSG_00786	serine/threonine-protein kinase srk1	regulation of meiotic cell cycle|positive regulation of protein binding|positive regulation of mitotic cell cycle|protein autophosphorylation|cytoplasm|protein serine/threonine kinase activity|negative regulation of G2/M transition of mitotic cell cycle|negative regulation of cleistothecium development|cellular response to oxidative stress|protein tyrosine kinase activity|nucleolus|ATP binding|st…	-	29.5292	97.4441	0.303038	2.49105	71.7382	0.0347242	8.72699
23548261_3	FGSG_00786	serine/threonine-protein kinase srk1	regulation of meiotic cell cycle|positive regulation of protein binding|positive regulation of mitotic cell cycle|protein autophosphorylation|cytoplasm|protein serine/threonine kinase activity|negative regulation of G2/M transition of mitotic cell cycle|negative regulation of cleistothecium development|cellular response to oxidative stress|protein tyrosine kinase activity|nucleolus|ATP binding|st…	-	12.3311	97.4441	0.126546	0.862136	71.7382	0.0120178	10.5298
23548261_4	FGSG_00786	serine/threonine-protein kinase srk1	regulation of meiotic cell cycle|positive regulation of protein binding|positive regulation of mitotic cell cycle|protein autophosphorylation|cytoplasm|protein serine/threonine kinase activity|negative regulation of G2/M transition of mitotic cell cycle|negative regulation of cleistothecium development|cellular response to oxidative stress|protein tyrosine kinase activity|nucleolus|ATP binding|st…	-	0.0807183	97.4441	0.000828354	0.0183962	71.7382	0.000256435	3.23027
23548262_1	FGSG_00787	hypothetical protein	molecular_function	-	0.0608027	13.575	0.00447902	0	9.88483	0	#DIV/0!
23548262_2	FGSG_00787	hypothetical protein	molecular_function	-	0.109815	13.575	0.0080895	0.0217613	9.88483	0.00220149	3.67456
23548262_3	FGSG_00787	hypothetical protein	molecular_function	-	0.0582621	13.575	0.00429187	0	9.88483	0	#DIV/0!
23548262_4	FGSG_00787	hypothetical protein	molecular_function	-	0.534743	13.575	0.0393918	0.0835777	9.88483	0.00845515	4.65891
23548263_1	FGSG_00788	hypothetical protein	biological_process|molecular_function|cellular_component	-	0.276949	17.5652	0.015767	0.0451881	24.847	0.00181865	8.66958
23548264_1	FGSG_00789	hypothetical protein	cellular_component|molecular_function	-	1.53044	22.1786	0.0690051	0	15.3998	0	#DIV/0!
23548267_1	FGSG_00793	hypothetical protein	cellular_component|molecular_function	-	4.36625	1560.76	0.00279751	1.78202	1937.74	0.00091964	3.04197
23548270_1	FGSG_00797	deoxyribodipyrimidine photo-lyase	nucleus|cellular response to blue light|photoreactive repair|deoxyribodipyrimidine photo-lyase activity|cleistothecium development|cellular response to UV-A|negative regulation of cleistothecium development|mRNA binding|negative regulation of transcription from RNA polymerase II promoter|mitochondrion	-	0.0197353	7.19821	0.00274169	0	4.46126	0	#DIV/0!
23548271_1	FGSG_00798	hypothetical protein	mycelium development|translation	Ribosome	311.357	730.32	0.42633	4.09063	871.657	0.00469293	90.8451
23548273_2	FGSG_00800	hypothetical protein	conidiophore development|sequence-specific DNA binding RNA polymerase II transcription factor activity|DNA binding|syncytium formation by plasma membrane fusion|transcription, DNA-templated|regulation of transcription, DNA-templated|zinc ion binding|hyphal growth|nucleus|sporocarp development involved in sexual reproduction	-	0.0140107	21.7213	0.000645021	0	18.26	0	#DIV/0!
23548275_1	FGSG_00802	hypothetical protein	translation	Ribosome	829.533	1312.37	0.632088	37.8734	1468.95	0.0257826	24.5161
23548275_2	FGSG_00802	hypothetical protein	translation	Ribosome	27.8461	1312.37	0.0212182	4.7083	1468.95	0.00320521	6.61992
23548275_3	FGSG_00802	hypothetical protein	translation	Ribosome	10.6029	1312.37	0.00807918	0.204215	1468.95	0.00013902	58.1151
23548275_4	FGSG_00802	hypothetical protein	translation	Ribosome	3.33767	1312.37	0.00254324	0.718078	1468.95	0.000488836	5.20265
23548277_1	FGSG_00804	hypothetical protein	molecular_function|biological_process	-	0.312125	27.1475	0.0114974	0	26.6486	0	#DIV/0!
23548278_2	FGSG_00805	hypothetical protein	pyruvate metabolic process|mitochondrion|cellular amino acid metabolic process|cytosol|NAD binding|oxidation-reduction process|malate dehydrogenase (decarboxylating) (NAD+) activity|malate metabolic process	Carbon metabolism|Pyruvate metabolism|Two-component system	0.0475077	6.06978	0.00782693	0.0217332	29.1766	0.000744884	10.5076
23548282_2	FGSG_00809	3-hydroxyacyl-CoA dehydrogenase type-2	molecular_function|cellular_component	Metabolic pathways|Biosynthesis of secondary metabolites|Biosynthesis of antibiotics|Peroxisome|Valine, leucine and isoleucine degradation	0.350414	21.7414	0.0161174	0.0630073	23.7359	0.00265452	6.07168
23548286_1	FGSG_00813	hypothetical protein	zinc ion binding|regulation of transcription, DNA-templated|transcription, DNA-templated|nucleus|sequence-specific DNA binding RNA polymerase II transcription factor activity|DNA binding|cytosol	-	2.53453	29.7036	0.0853272	0.947897	36.6505	0.0258631	3.29919
23548286_3	FGSG_00813	hypothetical protein	zinc ion binding|regulation of transcription, DNA-templated|transcription, DNA-templated|nucleus|sequence-specific DNA binding RNA polymerase II transcription factor activity|DNA binding|cytosol	-	1.24502	29.7036	0.0419148	0.122093	36.6505	0.00333129	12.5822
23548286_4	FGSG_00813	hypothetical protein	zinc ion binding|regulation of transcription, DNA-templated|transcription, DNA-templated|nucleus|sequence-specific DNA binding RNA polymerase II transcription factor activity|DNA binding|cytosol	-	0.0567129	29.7036	0.00190929	0.0197217	36.6505	0.000538101	3.54821
23548286_6	FGSG_00813	hypothetical protein	zinc ion binding|regulation of transcription, DNA-templated|transcription, DNA-templated|nucleus|sequence-specific DNA binding RNA polymerase II transcription factor activity|DNA binding|cytosol	-	0.434333	29.7036	0.0146222	0.164976	36.6505	0.00450133	3.24842
23548288_1	FGSG_00815	peptide methionine sulfoxide reductase msrA 1	mycelium development|cellular_component	-	2.40355	54.2112	0.0443368	0.455577	43.5895	0.0104515	4.24213
23548289_1	FGSG_00817	hypothetical protein	SCF-dependent proteasomal ubiquitin-dependent protein catabolic process|SCF ubiquitin ligase complex|cellular_component|protein ubiquitination|cytoplasm|molecular_function|ubiquitin protein ligase activity|biological_process	-	0.282638	23.1565	0.0122055	0.054322	21.9825	0.00247115	4.9392
23548290_1	FGSG_00818	vacuolar ATP synthase 98 kDa subunit	vacuole organization|protein complex assembly|proton transport|vacuolar proton-transporting V-type ATPase, V0 domain|proton-transporting ATPase activity, rotational mechanism|endocytosis|ATP hydrolysis coupled proton transport|polyphosphate metabolic process|fungal-type vacuole membrane|vacuolar acidification|endoplasmic reticulum|plasma membrane	Metabolic pathways|Oxidative phosphorylation|Phagosome|Lysosome|Glyoxylate and dicarboxylate metabolism|Propanoate metabolism|Two-component system|Phenylalanine metabolism|Ubiquinone and other terpenoid-quinone biosynthesis|Endocrine resistance	0.336071	71.7188	0.00468595	0.00630718	71.0577	8.88e-05	52.7927
23548290_2	FGSG_00818	vacuolar ATP synthase 98 kDa subunit	vacuole organization|protein complex assembly|proton transport|vacuolar proton-transporting V-type ATPase, V0 domain|proton-transporting ATPase activity, rotational mechanism|endocytosis|ATP hydrolysis coupled proton transport|polyphosphate metabolic process|fungal-type vacuole membrane|vacuolar acidification|endoplasmic reticulum|plasma membrane	Metabolic pathways|Oxidative phosphorylation|Phagosome|Lysosome|Glyoxylate and dicarboxylate metabolism|Propanoate metabolism|Two-component system|Phenylalanine metabolism|Ubiquinone and other terpenoid-quinone biosynthesis|Endocrine resistance	0.0604532	71.7188	0.000842919	0.0290042	71.0577	0.000408177	2.06508
23548291_1	FGSG_00819	endoribonuclease YSH1	biological_process	mRNA surveillance pathway	0.0283679	28.1707	0.001007	0	17.184	0	#DIV/0!
23548291_2	FGSG_00819	endoribonuclease YSH1	biological_process	mRNA surveillance pathway	3.60225	28.1707	0.127872	0.103539	17.184	0.00602535	21.2223
23548291_3	FGSG_00819	endoribonuclease YSH1	biological_process	mRNA surveillance pathway	0.11743	28.1707	0.00416851	0	17.184	0	#DIV/0!
23548292_1	FGSG_00820	hypothetical protein	molecular_function|cellular_component	-	0.955784	43.3059	0.0220705	0.120838	21.8128	0.00553977	3.98401
23548293_1	FGSG_00821	hypothetical protein	cytosol|nitrogen compound metabolic process|nucleus|hydrolase activity, acting on carbon-nitrogen (but not peptide) bonds	-	1.6499	13.7645	0.119867	0.093206	22.9921	0.00405383	29.5687
23548293_2	FGSG_00821	hypothetical protein	cytosol|nitrogen compound metabolic process|nucleus|hydrolase activity, acting on carbon-nitrogen (but not peptide) bonds	-	2.27982	13.7645	0.165631	0.0997982	22.9921	0.00434055	38.159
23548293_3	FGSG_00821	hypothetical protein	cytosol|nitrogen compound metabolic process|nucleus|hydrolase activity, acting on carbon-nitrogen (but not peptide) bonds	-	0.0885958	13.7645	0.00643655	0.046603	22.9921	0.00202692	3.17554
23548293_4	FGSG_00821	hypothetical protein	cytosol|nitrogen compound metabolic process|nucleus|hydrolase activity, acting on carbon-nitrogen (but not peptide) bonds	-	0.209473	13.7645	0.0152184	0.147359	22.9921	0.00640914	2.37449
23548294_2	FGSG_00822	hypothetical protein	molecular_function	Endocytosis|Regulation of actin cytoskeleton|Fanconi anemia pathway|Wnt signaling pathway|cAMP signaling pathway|VEGF signaling pathway	0.794008	181.227	0.0043813	0.226954	165.355	0.00137253	3.19213
23548295_1	FGSG_00823	hypothetical protein	metabolic process|methyltransferase activity|intracellular	-	0.107094	19.414	0.0055163	0	17.8186	0	#DIV/0!
23548296_1	FGSG_00824	hypothetical protein	molecular_function	Endocytosis|Protein processing in endoplasmic reticulum|Propanoate metabolism|Circadian rhythm	0.100405	37.0679	0.00270867	0.0214013	31.0371	0.000689538	3.92824
23548296_2	FGSG_00824	hypothetical protein	molecular_function	Endocytosis|Protein processing in endoplasmic reticulum|Propanoate metabolism|Circadian rhythm	0.0266844	37.0679	0.00071988	0	31.0371	0	#DIV/0!
23548297_1	FGSG_00825	hypothetical protein	pyridoxal phosphate binding|intracellular	-	0.49679	55.8306	0.00889817	0.222616	64.4346	0.00345492	2.57551
23548297_2	FGSG_00825	hypothetical protein	pyridoxal phosphate binding|intracellular	-	5.76535	55.8306	0.103265	1.48587	64.4346	0.0230602	4.47807
23548301_1	FGSG_00829	hypothetical protein	biological_process|molecular_function|cellular_component	-	0.0298717	4.01811	0.00743425	0	1.94134	0	#DIV/0!
23548302_1	FGSG_00831	hypothetical protein	biological_process	-	0.116264	65.2439	0.00178199	0.0119725	34.1489	0.000350597	5.08274
23548303_1	FGSG_00832	hypothetical protein	biological_process	Metabolic pathways|Biosynthesis of secondary metabolites|Biosynthesis of antibiotics|Microbial metabolism in diverse environments|Toluene degradation|Chlorocyclohexane and chlorobenzene degradation	0.191845	18.5863	0.0103219	0.0190548	34.7624	0.000548143	18.8306
23548303_3	FGSG_00832	hypothetical protein	biological_process	Metabolic pathways|Biosynthesis of secondary metabolites|Biosynthesis of antibiotics|Microbial metabolism in diverse environments|Toluene degradation|Chlorocyclohexane and chlorobenzene degradation	0.0660854	18.5863	0.00355559	0	34.7624	0	#DIV/0!
23548303_5	FGSG_00832	hypothetical protein	biological_process	Metabolic pathways|Biosynthesis of secondary metabolites|Biosynthesis of antibiotics|Microbial metabolism in diverse environments|Toluene degradation|Chlorocyclohexane and chlorobenzene degradation	0.363671	18.5863	0.0195666	0.151412	34.7624	0.00435563	4.49225
23548304_1	FGSG_00833	SEY1 protein	biological_process	-	0.284897	56.7042	0.00502427	0.037484	48.3266	0.00077564	6.47758
23548304_2	FGSG_00833	SEY1 protein	biological_process	-	0.0441761	56.7042	0.000779062	0	48.3266	0	#DIV/0!
23548306_1	FGSG_00836	hypothetical protein	biological_process|cellular_component	-	0.448278	93.4049	0.0047993	0.117522	103.628	0.00113407	4.23193
23548308_1	FGSG_00838	heat shock protein 70	mycelium development|cellular_component	Spliceosome|Endocytosis|Protein processing in endoplasmic reticulum|Autophagy - yeast|Fructose and mannose metabolism|MAPK signaling pathway|Longevity regulating pathway - multiple species|Metabolism of xenobiotics by cytochrome P450|Rap1 signaling pathway|Phenylpropanoid biosynthesis|Non-homologous end-joining	7.14882	2827.01	0.00252875	0.583519	4786.23	0.000121916	20.7417
23548309_2	FGSG_00840	hypothetical protein	alcohol metabolic process|carnitine metabolic process|cytosol|mitochondrion|transferase activity, transferring acyl groups|cellular respiration|acetate catabolic process	Peroxisome	0.0371174	5.60992	0.00661638	0.00632931	3.15816	0.00200412	3.3014
23548310_1	FGSG_00841	hypothetical protein	cellular_component|biological_process	-	0.10135	226.858	0.000446756	0.00686319	31.7859	0.000215919	2.06909
23548310_2	FGSG_00841	hypothetical protein	cellular_component|biological_process	-	3.41837	226.858	0.0150683	0.215101	31.7859	0.00676717	2.22668
23548312_3	FGSG_00843	DNA-directed RNA polymerase III	transcription from RNA polymerase III promoter|DNA-directed RNA polymerase III complex|RNA polymerase III activity	Metabolic pathways|Purine metabolism|Pyrimidine metabolism|Autophagy - yeast|RNA polymerase|Aminobenzoate degradation	0.298021	34.8419	0.00855352	0.0046732	17.8654	0.000261578	32.6997
23548314_1	FGSG_00845	60S ribosomal protein L15	structural constituent of ribosome|cytoplasmic translation|nucleolus|RNA binding|cytosolic large ribosomal subunit	Ribosome	17.9587	1963.95	0.00914418	0.883576	2709.91	0.000326053	28.045
23548314_2	FGSG_00845	60S ribosomal protein L15	structural constituent of ribosome|cytoplasmic translation|nucleolus|RNA binding|cytosolic large ribosomal subunit	Ribosome	400.103	1963.95	0.203724	36.0542	2709.91	0.0133046	15.3123
23548314_3	FGSG_00845	60S ribosomal protein L15	structural constituent of ribosome|cytoplasmic translation|nucleolus|RNA binding|cytosolic large ribosomal subunit	Ribosome	60.6145	1963.95	0.0308636	25.6151	2709.91	0.00945238	3.26516
23548317_1	FGSG_00848	hypothetical protein	cellular_component|molecular_function	-	0.782611	15.3957	0.0508332	0.137095	7.9946	0.0171485	2.9643
23548321_1	FGSG_00852	serine/threonine-protein phosphatase PP-Z	biological_process|cellular_component	Meiosis - yeast|mRNA surveillance pathway|Oocyte meiosis|Glycolysis / Gluconeogenesis|Starch and sucrose metabolism|Regulation of actin cytoskeleton|Butanoate metabolism|Tyrosine metabolism|Insulin resistance|Nicotinate and nicotinamide metabolism|Fluid shear stress and atherosclerosis|cAMP signaling pathway|Focal adhesion|cGMP-PKG signaling pathway|Ubiquinone and other terpenoid-quinone biosynth…	0.0835564	49.228	0.00169734	0.0201212	31.988	0.000629023	2.69837
23548321_2	FGSG_00852	serine/threonine-protein phosphatase PP-Z	biological_process|cellular_component	Meiosis - yeast|mRNA surveillance pathway|Oocyte meiosis|Glycolysis / Gluconeogenesis|Starch and sucrose metabolism|Regulation of actin cytoskeleton|Butanoate metabolism|Tyrosine metabolism|Insulin resistance|Nicotinate and nicotinamide metabolism|Fluid shear stress and atherosclerosis|cAMP signaling pathway|Focal adhesion|cGMP-PKG signaling pathway|Ubiquinone and other terpenoid-quinone biosynth…	0.12289	49.228	0.00249635	0.0263939	31.988	0.000825117	3.02545
23548323_1	FGSG_00855	hypothetical protein	cellular_component|molecular_function	-	1.71328	156.268	0.0109637	0.554909	115.289	0.00481321	2.27784
23548323_2	FGSG_00855	hypothetical protein	cellular_component|molecular_function	-	0.294013	156.268	0.00188146	0.0918144	115.289	0.000796387	2.3625
23548324_1	FGSG_00856	hypothetical protein	negative regulation of conidium formation	-	0.236463	57.0042	0.00414816	0.0151907	32.3164	0.000470061	8.82473
23548325_1	FGSG_00857	hypothetical protein	cellular_component|biological_process	-	0.971923	308.076	0.00315482	0.181527	284.825	0.000637329	4.95005
23548325_2	FGSG_00857	hypothetical protein	cellular_component|biological_process	-	7.27633	308.076	0.0236186	0.211246	284.825	0.000741671	31.8451
23548327_2	FGSG_00859	hypothetical protein	mitochondrion	-	0.498739	95.8222	0.00520483	0	66.7042	0	#DIV/0!
23548328_1	FGSG_00860	hypothetical protein	biological_process|molecular_function	-	7.90546	155.573	0.0508151	0.416831	240.473	0.00173338	29.3157
23548328_2	FGSG_00860	hypothetical protein	biological_process|molecular_function	-	7.64654	155.573	0.0491508	1.26537	240.473	0.00526201	9.3407
23548329_1	FGSG_00861	inosine-5\'-monophosphate dehydrogenase IMD2	cellular_component	Metabolic pathways|Biosynthesis of secondary metabolites|Purine metabolism|Drug metabolism - other enzymes	1.05595	438.504	0.00240807	0.0334432	138.501	0.000241465	9.97275
23548329_2	FGSG_00861	inosine-5\'-monophosphate dehydrogenase IMD2	cellular_component	Metabolic pathways|Biosynthesis of secondary metabolites|Purine metabolism|Drug metabolism - other enzymes	91.2109	438.504	0.208005	0.911621	138.501	0.00658204	31.6018
23548330_3	FGSG_00862	hypothetical protein	biological_process|cellular_component	Galactose metabolism	0.0155228	1.48877	0.0104266	0.0121064	4.35972	0.00277687	3.7548
23548330_4	FGSG_00862	hypothetical protein	biological_process|cellular_component	Galactose metabolism	0.0825758	1.48877	0.0554657	0.0356685	4.35972	0.00818137	6.77951
23548330_5	FGSG_00862	hypothetical protein	biological_process|cellular_component	Galactose metabolism	0.219607	1.48877	0.147509	0.085808	4.35972	0.019682	7.4946
23548330_6	FGSG_00862	hypothetical protein	biological_process|cellular_component	Galactose metabolism	0.0344799	1.48877	0.02316	0.0480997	4.35972	0.0110327	2.0992
23548330_7	FGSG_00862	hypothetical protein	biological_process|cellular_component	Galactose metabolism	0.0395707	1.48877	0.0265794	0.0180292	4.35972	0.00413541	6.42728
23548331_1	FGSG_00863	peptidase subunit beta	mycelium development	-	5.83172	386.899	0.015073	0.680423	338.443	0.00201045	7.4973
23548331_2	FGSG_00863	peptidase subunit beta	mycelium development	-	0.445885	386.899	0.00115246	0.184897	338.443	0.000546316	2.10951
23548331_3	FGSG_00863	peptidase subunit beta	mycelium development	-	0.307472	386.899	0.000794708	0.052268	338.443	0.000154437	5.14585
23548331_4	FGSG_00863	peptidase subunit beta	mycelium development	-	0.15134	386.899	0.000391162	0.0568411	338.443	0.000167949	2.32905
23548333_1	FGSG_00865	histidine biosynthesis trifunctional protein	cellular_component	Metabolic pathways|Biosynthesis of secondary metabolites|Biosynthesis of amino acids|Histidine metabolism	0.105099	61.1712	0.00171812	0.00825773	32.9081	0.000250933	6.84692
23548334_1	FGSG_00866	nuclear elongation and deformation protein 1	cytosol|lipid particle organization|aerobic respiration|plasmid maintenance|phosphatidate phosphatase activity|transcription regulatory region DNA binding|nucleus organization|phospholipid biosynthetic process|nuclear membrane|endoplasmic reticulum organization|extrinsic component of membrane|triglyceride biosynthetic process|vacuole|vacuole fusion, non-autophagic	Metabolic pathways|Biosynthesis of secondary metabolites|Glycerophospholipid metabolism|Glycerolipid metabolism	0.164175	31.3817	0.00523153	0.0317014	54.1428	0.000585514	8.93494
23548337_1	FGSG_00869	hypothetical protein	cellular_component|molecular_function|biological_process	-	0.0520132	55.3242	0.000940153	0	28.0627	0	#DIV/0!
23548337_2	FGSG_00869	hypothetical protein	cellular_component|molecular_function|biological_process	-	0.0555203	55.3242	0.00100354	0.00471655	28.0627	0.000168072	5.97092
23548339_1	FGSG_00871	thioredoxin reductase	intracellular	Pyrimidine metabolism|Selenocompound metabolism	0.769768	234.802	0.00327837	0	220.642	0	#DIV/0!
23548339_2	FGSG_00871	thioredoxin reductase	intracellular	Pyrimidine metabolism|Selenocompound metabolism	0.114778	234.802	0.000488828	0	220.642	0	#DIV/0!
23548339_3	FGSG_00871	thioredoxin reductase	intracellular	Pyrimidine metabolism|Selenocompound metabolism	0.234706	234.802	0.000999589	0.0588338	220.642	0.000266648	3.74872
23548341_1	FGSG_00873	hypothetical protein	oxanine DNA N-glycosylase activity|uracil DNA N-glycosylase activity|hypoxanthine DNA N-glycosylase activity|DNA repair|xanthine DNA N-glycosylase activity|nucleus	Base excision repair	0.0881537	2.68129	0.0328773	0	4.09923	0	#DIV/0!
23548342_1	FGSG_00874	hypothetical protein	histone acetylation|ATP-dependent 3'-5' DNA helicase activity|regulation of transcription from RNA polymerase II promoter||histone exchange|histone acetyltransferase activity|Ino80 complex|nucleosomal histone binding|DNA repair|kinetochore assembly|NuA4 histone acetyltransferase complex|Swr1 complex|chromatin silencing at centromere	-	0.525842	106.84	0.00492179	0.0149584	60.5471	0.000247054	19.9219
23548343_2	FGSG_00875	hypothetical protein	lysyl-tRNA aminoacylation|cytoplasm|lysine-tRNA ligase activity|tRNA aminoacylation for protein translation|aminoacyl-tRNA ligase activity|ATP binding|nucleic acid binding	Aminoacyl-tRNA biosynthesis	0.344955	66.987	0.00514959	0.0733862	52.5491	0.00139653	3.68743
23548350_1	FGSG_00883	hypothetical protein	cellular_component	-	0.203371	35.6943	0.00569756	0.131184	60.79	0.00215799	2.64021
23548351_1	FGSG_00884	peptidyl-prolyl cis-trans isomerase H	protein folding|peptidyl-prolyl cis-trans isomerase activity|cytosol|protein peptidyl-prolyl isomerization|nucleus	-	1.70681	51.5103	0.0331354	0.185483	64.1538	0.00289122	11.4607
23548351_2	FGSG_00884	peptidyl-prolyl cis-trans isomerase H	protein folding|peptidyl-prolyl cis-trans isomerase activity|cytosol|protein peptidyl-prolyl isomerization|nucleus	-	2.91268	51.5103	0.0565455	0.523067	64.1538	0.00815333	6.93527
23548351_4	FGSG_00884	peptidyl-prolyl cis-trans isomerase H	protein folding|peptidyl-prolyl cis-trans isomerase activity|cytosol|protein peptidyl-prolyl isomerization|nucleus	-	1.41967	51.5103	0.0275608	0.185801	64.1538	0.00289618	9.51625
23548353_1	FGSG_00886	hypothetical protein	cytoplasmic microtubule|meiotic spindle pole body|cytoplasmic microtubule organization|positive regulation of plus-end-directed microtubule motor activity|cytosol|conidium formation|nuclear pore complex assembly|establishment of mitotic spindle localization|nuclear pore||cytoplasmic dynein complex|nuclear migration along microtubule|peroxisome|sexual sporulation resulting in formation of a cellul…	Arachidonic acid metabolism	10.0578	96.6115	0.104106	0.207577	115.968	0.00178995	58.1616
23548353_2	FGSG_00886	hypothetical protein	cytoplasmic microtubule|meiotic spindle pole body|cytoplasmic microtubule organization|positive regulation of plus-end-directed microtubule motor activity|cytosol|conidium formation|nuclear pore complex assembly|establishment of mitotic spindle localization|nuclear pore||cytoplasmic dynein complex|nuclear migration along microtubule|peroxisome|sexual sporulation resulting in formation of a cellul…	Arachidonic acid metabolism	1.2217	96.6115	0.0126455	0.119362	115.968	0.00102927	12.2859
23548353_3	FGSG_00886	hypothetical protein	cytoplasmic microtubule|meiotic spindle pole body|cytoplasmic microtubule organization|positive regulation of plus-end-directed microtubule motor activity|cytosol|conidium formation|nuclear pore complex assembly|establishment of mitotic spindle localization|nuclear pore||cytoplasmic dynein complex|nuclear migration along microtubule|peroxisome|sexual sporulation resulting in formation of a cellul…	Arachidonic acid metabolism	1.68543	96.6115	0.0174455	0.358086	115.968	0.0030878	5.64981
23548353_4	FGSG_00886	hypothetical protein	cytoplasmic microtubule|meiotic spindle pole body|cytoplasmic microtubule organization|positive regulation of plus-end-directed microtubule motor activity|cytosol|conidium formation|nuclear pore complex assembly|establishment of mitotic spindle localization|nuclear pore||cytoplasmic dynein complex|nuclear migration along microtubule|peroxisome|sexual sporulation resulting in formation of a cellul…	Arachidonic acid metabolism	1.40216	96.6115	0.0145134	0.701439	115.968	0.00604855	2.39949
23548353_5	FGSG_00886	hypothetical protein	cytoplasmic microtubule|meiotic spindle pole body|cytoplasmic microtubule organization|positive regulation of plus-end-directed microtubule motor activity|cytosol|conidium formation|nuclear pore complex assembly|establishment of mitotic spindle localization|nuclear pore||cytoplasmic dynein complex|nuclear migration along microtubule|peroxisome|sexual sporulation resulting in formation of a cellul…	Arachidonic acid metabolism	1.01936	96.6115	0.0105511	0.393706	115.968	0.00339495	3.10788
23548353_6	FGSG_00886	hypothetical protein	cytoplasmic microtubule|meiotic spindle pole body|cytoplasmic microtubule organization|positive regulation of plus-end-directed microtubule motor activity|cytosol|conidium formation|nuclear pore complex assembly|establishment of mitotic spindle localization|nuclear pore||cytoplasmic dynein complex|nuclear migration along microtubule|peroxisome|sexual sporulation resulting in formation of a cellul…	Arachidonic acid metabolism	1.29387	96.6115	0.0133925	0.550369	115.968	0.00474587	2.82194
23548353_7	FGSG_00886	hypothetical protein	cytoplasmic microtubule|meiotic spindle pole body|cytoplasmic microtubule organization|positive regulation of plus-end-directed microtubule motor activity|cytosol|conidium formation|nuclear pore complex assembly|establishment of mitotic spindle localization|nuclear pore||cytoplasmic dynein complex|nuclear migration along microtubule|peroxisome|sexual sporulation resulting in formation of a cellul…	Arachidonic acid metabolism	3.16303	96.6115	0.0327397	1.1138	115.968	0.00960437	3.40884
23548354_1	FGSG_00887	hypothetical protein	cellular_component|molecular_function|biological_process	-	2.83461	69.5696	0.0407449	0.172313	208.752	0.000825444	49.3612
23548354_2	FGSG_00887	hypothetical protein	cellular_component|molecular_function|biological_process	-	3.0849	69.5696	0.0443426	1.93193	208.752	0.00925466	4.79138
23548356_1	FGSG_00890	hypothetical protein	cellular_component|molecular_function|biological_process	-	0.528616	26.5104	0.0199399	0.026935	17.4293	0.00154538	12.9029
23548356_2	FGSG_00890	hypothetical protein	cellular_component|molecular_function|biological_process	-	0.921144	26.5104	0.0347465	0.0763246	17.4293	0.00437909	7.93463
23548356_5	FGSG_00890	hypothetical protein	cellular_component|molecular_function|biological_process	-	0.0519174	26.5104	0.00195837	0	17.4293	0	#DIV/0!
23548358_1	FGSG_00892	hypothetical protein	cellular_component|molecular_function	Ribosome biogenesis in eukaryotes	0.264772	103.128	0.00256742	0.0147861	42.7392	0.00034596	7.42113
23548358_2	FGSG_00892	hypothetical protein	cellular_component|molecular_function	Ribosome biogenesis in eukaryotes	0.0271565	103.128	0.000263328	0	42.7392	0	#DIV/0!
23548360_1	FGSG_00894	hypothetical protein	biological_process	-	79.2634	428.709	0.184889	1.56219	527.073	0.0029639	62.3803
23548360_2	FGSG_00894	hypothetical protein	biological_process	-	3.0343	428.709	0.00707776	0.240881	527.073	0.000457016	15.4869
23548360_3	FGSG_00894	hypothetical protein	biological_process	-	44.5598	428.709	0.10394	1.43821	527.073	0.00272868	38.0916
23548362_1	FGSG_00896	hypothetical protein	biological_process|molecular_function|cellular_component	-	0.516952	4.16749	0.124044	0.0526892	3.59272	0.0146656	8.4582
23548362_2	FGSG_00896	hypothetical protein	biological_process|molecular_function|cellular_component	-	0.432069	4.16749	0.103676	0.0798998	3.59272	0.0222394	4.66183
23548364_2	FGSG_00898	hypothetical protein	molecular_function	-	6.44209	117.001	0.05506	0.226772	193.234	0.00117356	46.9171
23548364_3	FGSG_00898	hypothetical protein	molecular_function	-	0.613911	117.001	0.00524705	0.0835677	193.234	0.000432468	12.1328
23548366_1	FGSG_00900	hypothetical protein	response to heat||mitochondrial outer membrane|cytoplasm|eisosome|endocytosis|mitochondrion|protein localization|protein kinase inhibitor activity	-	0.124058	51.4644	0.00241057	0.136651	124.049	0.00110159	2.18827
23548366_4	FGSG_00900	hypothetical protein	response to heat||mitochondrial outer membrane|cytoplasm|eisosome|endocytosis|mitochondrion|protein localization|protein kinase inhibitor activity	-	0.736611	51.4644	0.014313	0.116488	124.049	0.000939047	15.2421
23548367_1	FGSG_00901	hypothetical protein	biological_process|molecular_function|cellular_component	-	2.27281	49.3896	0.046018	0.197954	31.0604	0.00637319	7.22057
23548368_1	FGSG_00902	hypothetical protein	positive regulation of RNA polymerase II transcriptional preinitiation complex assembly|transcription antitermination|regulation of mRNA 3'-end processing|RNA polymerase II core binding|RNA polymerase II regulatory region DNA binding|tRNA transcription from RNA polymerase III promoter|nucleus|positive regulation of transcription elongation from RNA polymerase II promoter|transcription initiation …	-	11.4518	89.5277	0.127914	0.580251	78.2092	0.00741921	17.2409
23548370_1	FGSG_00904	deoxyuridine 5\'-triphosphate nucleotidohydrolase	dUMP biosynthetic process|dUTP catabolic process|cytoplasm|dUTP diphosphatase activity|magnesium ion binding	Metabolic pathways|Pyrimidine metabolism	2.34829	153.257	0.0153226	0.220705	144.353	0.00152893	10.0217
23548371_1	FGSG_00905	hypothetical protein	molecular_function|biological_process	-	25.3349	121.824	0.207963	1.56889	50.666	0.0309653	6.71599
23548371_2	FGSG_00905	hypothetical protein	molecular_function|biological_process	-	0.220192	121.824	0.00180746	0.0369052	50.666	0.000728401	2.48141
23548372_1	FGSG_00906	alanyl-tRNA synthetase	nucleotide binding|ATP binding|alanine-tRNA ligase activity|cytosol|mitochondrion|alanyl-tRNA aminoacylation	-	0.210041	127.125	0.00165224	0.0221097	109.795	0.000201373	8.20488
23548372_2	FGSG_00906	alanyl-tRNA synthetase	nucleotide binding|ATP binding|alanine-tRNA ligase activity|cytosol|mitochondrion|alanyl-tRNA aminoacylation	-	13.3921	127.125	0.105346	0.234578	109.795	0.00213651	49.3074
23548373_1	FGSG_00907	hypothetical protein	molecular_function|biological_process|cellular_component	-	0.265734	34.8112	0.00763357	0.276647	112.374	0.00246184	3.10076
23548374_1	FGSG_00908	hypothetical protein	biological_process|molecular_function|cellular_component	-	5.12717	29.1172	0.176087	1.25952	17.1387	0.0734894	2.39609
23548375_1	FGSG_00909	hypothetical protein	luminal surveillance complex|ubiquitin-protein transferase activity|ER-associated ubiquitin-dependent protein catabolic process|Hrd1p ubiquitin ligase ERAD-M complex|Hrd1p ubiquitin ligase ERAD-L complex|retrograde protein transport, ER to cytosol	Protein processing in endoplasmic reticulum	0.281602	28.5714	0.00985607	0.074387	36.0658	0.00206253	4.77863
23548375_2	FGSG_00909	hypothetical protein	luminal surveillance complex|ubiquitin-protein transferase activity|ER-associated ubiquitin-dependent protein catabolic process|Hrd1p ubiquitin ligase ERAD-M complex|Hrd1p ubiquitin ligase ERAD-L complex|retrograde protein transport, ER to cytosol	Protein processing in endoplasmic reticulum	0.0296849	28.5714	0.00103897	0.00641941	36.0658	0.000177991	5.83719
23548375_3	FGSG_00909	hypothetical protein	luminal surveillance complex|ubiquitin-protein transferase activity|ER-associated ubiquitin-dependent protein catabolic process|Hrd1p ubiquitin ligase ERAD-M complex|Hrd1p ubiquitin ligase ERAD-L complex|retrograde protein transport, ER to cytosol	Protein processing in endoplasmic reticulum	0.349471	28.5714	0.0122315	0.135451	36.0658	0.00375567	3.25681
23548376_1	FGSG_00910	hypothetical protein	molecular_function	-	0.0324842	26.5199	0.0012249	0	14.4003	0	#DIV/0!
23548376_2	FGSG_00910	hypothetical protein	molecular_function	-	0.0166215	26.5199	0.000626758	0	14.4003	0	#DIV/0!
23548376_5	FGSG_00910	hypothetical protein	molecular_function	-	0.0230315	26.5199	0.000868463	0	14.4003	0	#DIV/0!
23548377_1	FGSG_00911	uracil-DNA glycosylase	cellular_component	Base excision repair|Hippo signaling pathway -multiple species	0.159181	79.4967	0.00200237	0	30.8077	0	#DIV/0!
23548380_1	FGSG_00914	hypothetical protein	tRNA modification|tRNA guanylyltransferase activity|tRNA processing	-	0.223462	14.1902	0.0157477	0.049102	15.3556	0.00319767	4.92474
23548380_3	FGSG_00914	hypothetical protein	tRNA modification|tRNA guanylyltransferase activity|tRNA processing	-	0.0474685	14.1902	0.00334517	0.0213054	15.3556	0.00138747	2.41099
23548380_5	FGSG_00914	hypothetical protein	tRNA modification|tRNA guanylyltransferase activity|tRNA processing	-	0.182706	14.1902	0.0128755	0	15.3556	0	#DIV/0!
23548381_1	FGSG_00915	hypothetical protein	cellular_component	-	0.790111	14.3843	0.0549287	0.111456	9.76358	0.0114154	4.8118
23548382_1	FGSG_00916	DNA-directed RNA polymerase II largest subunit	mycelium development	Metabolic pathways|Purine metabolism|Pyrimidine metabolism|Protein processing in endoplasmic reticulum|Autophagy - yeast|Starch and sucrose metabolism	0.429185	84.8392	0.00505881	0.0383957	47.3457	0.000810964	6.23801
23548387_1	FGSG_00921	heat shock protein SSB1	filamentous growth of a population of unicellular organisms|ribosomal subunit export from nucleus|unfolded protein binding|rRNA processing|induction by symbiont of host defense response|yeast-form cell wall|regulation of translational fidelity|polysome|plasma membrane|ATPase activity|cellular response to glucose starvation|'de novo' cotranslational protein folding|cell surface|cytoplasmic transla…	Spliceosome|Endocytosis|Protein processing in endoplasmic reticulum|Autophagy - yeast|Fructose and mannose metabolism|MAPK signaling pathway|Longevity regulating pathway - multiple species|Metabolism of xenobiotics by cytochrome P450|Rap1 signaling pathway|Phenylpropanoid biosynthesis|Non-homologous end-joining	14.5688	1725.05	0.00844541	0.747894	1584.7	0.000471947	17.8948
23548387_2	FGSG_00921	heat shock protein SSB1	filamentous growth of a population of unicellular organisms|ribosomal subunit export from nucleus|unfolded protein binding|rRNA processing|induction by symbiont of host defense response|yeast-form cell wall|regulation of translational fidelity|polysome|plasma membrane|ATPase activity|cellular response to glucose starvation|'de novo' cotranslational protein folding|cell surface|cytoplasmic transla…	Spliceosome|Endocytosis|Protein processing in endoplasmic reticulum|Autophagy - yeast|Fructose and mannose metabolism|MAPK signaling pathway|Longevity regulating pathway - multiple species|Metabolism of xenobiotics by cytochrome P450|Rap1 signaling pathway|Phenylpropanoid biosynthesis|Non-homologous end-joining	0.450802	1725.05	0.000261326	0.0689228	1584.7	4.35e-05	6.00852
23548389_1	FGSG_00923	hypothetical protein	cellular_component|biological_process|molecular_function	-	6.42533	23.6598	0.271571	0.974983	8.09426	0.120454	2.25457
23548389_2	FGSG_00923	hypothetical protein	cellular_component|biological_process|molecular_function	-	0.392731	23.6598	0.0165991	0.00859275	8.09426	0.00106159	15.6361
23548390_2	FGSG_00924	hypothetical protein	molecular_function	-	0.0290525	3.86024	0.00752609	0	2.37221	0	#DIV/0!
23548391_1	FGSG_00925	hypothetical protein	cellular_component	-	3.34909	18.3052	0.182959	0.399986	13.9075	0.0287603	6.36149
23548391_2	FGSG_00925	hypothetical protein	cellular_component	-	0.0435968	18.3052	0.00238167	0	13.9075	0	#DIV/0!
23548391_3	FGSG_00925	hypothetical protein	cellular_component	-	0.0485665	18.3052	0.00265316	0	13.9075	0	#DIV/0!
23548391_4	FGSG_00925	hypothetical protein	cellular_component	-	0.034082	18.3052	0.00186188	0.00668325	13.9075	0.000480549	3.87449
23548392_1	FGSG_00926	hypothetical protein	oxidation-reduction process|ergosterol biosynthetic process|cellular response to oxidative stress|integral component of mitochondrial outer membrane|cytochrome-b5 reductase activity, acting on NAD(P)H|mitochondrial intermembrane space	Amino sugar and nucleotide sugar metabolism	0.181581	67.9784	0.00267115	0.0698147	98.7583	0.000706925	3.77855
23548392_2	FGSG_00926	hypothetical protein	oxidation-reduction process|ergosterol biosynthetic process|cellular response to oxidative stress|integral component of mitochondrial outer membrane|cytochrome-b5 reductase activity, acting on NAD(P)H|mitochondrial intermembrane space	Amino sugar and nucleotide sugar metabolism	2.02485	67.9784	0.0297866	0.543967	98.7583	0.00550806	5.40782
23548396_1	FGSG_00930	hypothetical protein	snoRNA transcription|dephosphorylation of RNA polymerase II C-terminal domain|mRNA cleavage and polyadenylation specificity factor complex|transcriptional start site selection at RNA polymerase II promoter|cytosol|termination of RNA polymerase II transcription, exosome-dependent|protein tyrosine phosphatase activity|negative regulation of chromosome condensation|CTD phosphatase activity||transcri…	mRNA surveillance pathway	4.11667	83.5282	0.0492848	0.19578	43.3202	0.00451937	10.9052
23548396_2	FGSG_00930	hypothetical protein	snoRNA transcription|dephosphorylation of RNA polymerase II C-terminal domain|mRNA cleavage and polyadenylation specificity factor complex|transcriptional start site selection at RNA polymerase II promoter|cytosol|termination of RNA polymerase II transcription, exosome-dependent|protein tyrosine phosphatase activity|negative regulation of chromosome condensation|CTD phosphatase activity||transcri…	mRNA surveillance pathway	0.374127	83.5282	0.00447905	0.0211389	43.3202	0.000487968	9.17898
23548398_2	FGSG_00932	hypothetical protein	molecular_function	MAPK signaling pathway - yeast	0.239332	25.457	0.00940144	0.0537765	16.8892	0.00318408	2.95264
23548406_1	FGSG_00940	peptidyl-prolyl cis-trans isomerase 10	cellular_component	-	0.278944	38.498	0.00724567	0	22.2491	0	#DIV/0!
23548407_1	FGSG_00941	hypothetical protein	molecular_function	Cell cycle|Progesterone-mediated oocyte maturation|FoxO signaling pathway|p53 signaling pathway	0.433661	101.839	0.00425828	0	29.4473	0	#DIV/0!
23548415_1	FGSG_00949	hypothetical protein	cellular_component|biological_process	-	0.281205	32.8232	0.00856725	0.104404	45.5628	0.00229142	3.73884
23548416_1	FGSG_00950	hypothetical protein	mycelium development|biological_process|molecular_function	Propanoate metabolism|SNARE interactions in vesicular transport	0.257269	48.6263	0.00529073	0	35.1615	0	#DIV/0!
23548416_2	FGSG_00950	hypothetical protein	mycelium development|biological_process|molecular_function	Propanoate metabolism|SNARE interactions in vesicular transport	0.362679	48.6263	0.00745849	0	35.1615	0	#DIV/0!
23548416_4	FGSG_00950	hypothetical protein	mycelium development|biological_process|molecular_function	Propanoate metabolism|SNARE interactions in vesicular transport	0.176876	48.6263	0.00363744	0.0509791	35.1615	0.00144985	2.50884
23548417_1	FGSG_00951	hypothetical protein	cellular_component|molecular_function|biological_process	-	0.449233	37.6758	0.0119236	0.164583	40.6904	0.00404477	2.94791
23548418_2	FGSG_00952	hypothetical protein	cellular_component	Metabolic pathways|Amino sugar and nucleotide sugar metabolism	0.359008	4.69525	0.076462	0	1.71239	0	#DIV/0!
23548419_1	FGSG_00955	hypothetical protein	cellular_component	-	0.224978	111.486	0.002018	0.0576425	91.4159	0.000630553	3.20036
23548419_2	FGSG_00955	hypothetical protein	cellular_component	-	0.293642	111.486	0.0026339	0.108767	91.4159	0.00118981	2.21372
23548421_1	FGSG_00957	hypothetical protein	molecular_function	-	0.120075	15.6071	0.00769361	0	13.437	0	#DIV/0!
23548431_1	FGSG_00968	hypothetical protein	cellular_component|biological_process	-	1.91382	33.6023	0.0569549	0	20.9192	0	#DIV/0!
23548431_2	FGSG_00968	hypothetical protein	cellular_component|biological_process	-	1.2956	33.6023	0.0385569	0.196326	20.9192	0.00938496	4.10838
23548431_3	FGSG_00968	hypothetical protein	cellular_component|biological_process	-	0.457758	33.6023	0.0136228	0.0574013	20.9192	0.00274395	4.96467
23548432_2	FGSG_00969	bifunctional purine biosynthesis protein ADE17	cellular_component	Metabolic pathways|Biosynthesis of secondary metabolites|Biosynthesis of antibiotics|Purine metabolism|One carbon pool by folate|Antifolate resistance	0.0870283	128.616	0.000676653	0.0118462	92.0597	0.00012868	5.25842
23548434_1	FGSG_00971	hypothetical protein	cellular_component|molecular_function|biological_process	-	0.0908851	36.4892	0.00249074	0.0477304	55.7819	0.000855661	2.91089
23548434_2	FGSG_00971	hypothetical protein	cellular_component|molecular_function|biological_process	-	1.35743	36.4892	0.037201	0.161636	55.7819	0.00289764	12.8384
23548436_5	FGSG_00973	hypothetical protein	-	-	0.313427	2.37578	0.131926	0.0827094	1.63204	0.0506784	2.6032
23548437_1	FGSG_00974	hypothetical protein	cellular_component|molecular_function|biological_process	-	0.140439	36.6457	0.00383235	0.0527035	28.9071	0.0018232	2.10199
23548438_1	FGSG_00975	hypothetical protein	cellular_component|molecular_function|biological_process	-	0.216806	18.7118	0.0115866	0.014401	11.2896	0.0012756	9.08322
23548438_2	FGSG_00975	hypothetical protein	cellular_component|molecular_function|biological_process	-	3.10164	18.7118	0.165759	0.461709	11.2896	0.040897	4.05307
23548441_1	FGSG_00979	aldehyde dehydrogenase	cellular_component	Metabolic pathways|Biosynthesis of secondary metabolites|Biosynthesis of antibiotics|Microbial metabolism in diverse environments|Glycolysis / Gluconeogenesis|Valine, leucine and isoleucine degradation|Tryptophan metabolism|Arginine and proline metabolism|Lysine degradation|Glycerolipid metabolism|Fatty acid degradation|Histidine metabolism|beta-Alanine metabolism|Ascorbate and aldarate metabolis…	0.0272257	56.1445	0.000484921	0.0217172	103.924	0.000208972	2.32051
23548441_2	FGSG_00979	aldehyde dehydrogenase	cellular_component	Metabolic pathways|Biosynthesis of secondary metabolites|Biosynthesis of antibiotics|Microbial metabolism in diverse environments|Glycolysis / Gluconeogenesis|Valine, leucine and isoleucine degradation|Tryptophan metabolism|Arginine and proline metabolism|Lysine degradation|Glycerolipid metabolism|Fatty acid degradation|Histidine metabolism|beta-Alanine metabolism|Ascorbate and aldarate metabolis…	0.0309182	56.1445	0.00055069	0	103.924	0	#DIV/0!
23548443_1	FGSG_00982	hypothetical protein	cellular_component|biological_process|mycelium development	-	0.046428	9.41177	0.00493297	0	10.05	0	#DIV/0!
23548446_1	FGSG_00985	hypothetical protein	-	-	0.214484	9.58414	0.0223791	0.0213474	3.22127	0.00662701	3.37695
23548447_2	FGSG_00986	hypothetical protein	cellular_component|calcium-dependent phospholipid binding|mycelium development	-	0.694035	35.1304	0.019756	0.153629	51.6132	0.00297654	6.63724
23548455_1	FGSG_00996	hypothetical protein	actin filament binding|regulation of cell shape|positive regulation of actin nucleation|endocytosis|actin cortical patch|cellular_component|actin cortical patch assembly|actin cortical patch localization|biological_process|actin filament|actin filament-based movement	-	0.463987	34.2301	0.013555	0.149401	35.8805	0.00416385	3.25539
23548456_1	FGSG_00997	hypothetical protein	cellular_component|molecular_function|biological_process	-	1.48808	188.636	0.00788863	0	108.361	0	#DIV/0!
23548457_1	FGSG_00998	hypothetical protein	biological_process	-	7.20245	303.01	0.0237697	1.68173	260.125	0.00646508	3.67662
23548458_1	FGSG_00999	hypothetical protein	cellular_component|molecular_function|biological_process	-	0.0285057	4.42706	0.00643898	0	5.17739	0	#DIV/0!
23548459_1	FGSG_01000	cytochrome P450 51	mycelium development|iron ion binding|cellular_component|monooxygenase activity|heme binding	Metabolic pathways|Biosynthesis of secondary metabolites|Biosynthesis of antibiotics|Steroid biosynthesis	0.132308	63.4369	0.00208567	0.0905416	97.7068	0.000926667	2.25072
23548459_2	FGSG_01000	cytochrome P450 51	mycelium development|iron ion binding|cellular_component|monooxygenase activity|heme binding	Metabolic pathways|Biosynthesis of secondary metabolites|Biosynthesis of antibiotics|Steroid biosynthesis	0.0364766	63.4369	0.000575006	0	97.7068	0	#DIV/0!
23548462_1	FGSG_01004	hypothetical protein	cortical microtubule organization|cellular protein localization|microtubule associated complex|cell cortex of cell tip|spindle midzone|mitochondrion|plus-end-directed microtubule motor activity|plus-end directed microfilament motor activity|ATP binding|nuclear migration along microtubule|apical protein localization|regulation of filamentous growth|cytoplasmic microtubule|spindle pole body|negativ…	-	0.0289832	15.7271	0.00184288	0	9.38596	0	#DIV/0!
23548464_4	FGSG_01006	hypothetical protein	integral component of membrane|sulfate transport|sulfate transmembrane transporter activity|fungal-type vacuole membrane|Golgi apparatus|endoplasmic reticulum	-	0.0235919	25.9589	0.000908818	0.0050107	24.8408	0.000201713	4.5055
23548465_2	FGSG_01007	DNA replication complex GINS protein PSF1	molecular_function	-	5.01503	50.3646	0.0995746	0.60848	25.3178	0.0240337	4.14312
23548466_1	FGSG_01008	elongation factor 1-beta	regulation of translational termination|eukaryotic translation elongation factor 1 complex|translational elongation|guanyl-nucleotide exchange factor activity|negative regulation of actin filament bundle assembly|ribosome|maintenance of translational fidelity|translation elongation factor activity|cell surface|cytosol	-	0.702331	991.188	0.000708575	0.0758519	1321.39	5.74e-05	12.3438
23548466_2	FGSG_01008	elongation factor 1-beta	regulation of translational termination|eukaryotic translation elongation factor 1 complex|translational elongation|guanyl-nucleotide exchange factor activity|negative regulation of actin filament bundle assembly|ribosome|maintenance of translational fidelity|translation elongation factor activity|cell surface|cytosol	-	25.6232	991.188	0.025851	1.88251	1321.39	0.00142464	18.1456
23548466_3	FGSG_01008	elongation factor 1-beta	regulation of translational termination|eukaryotic translation elongation factor 1 complex|translational elongation|guanyl-nucleotide exchange factor activity|negative regulation of actin filament bundle assembly|ribosome|maintenance of translational fidelity|translation elongation factor activity|cell surface|cytosol	-	25.6793	991.188	0.0259076	2.64326	1321.39	0.00200037	12.9514
23548467_1	FGSG_01010	hypothetical protein	biological_process|cellular_component	-	0.182538	26.4442	0.00690278	0	17.483	0	#DIV/0!
23548470_1	FGSG_01013	endosomal protein P24B precursor	molecular_function	-	1.1436	178.997	0.00638894	0.373761	147.438	0.00253503	2.52026
23548470_2	FGSG_01013	endosomal protein P24B precursor	molecular_function	-	0.705339	178.997	0.00394052	0.199575	147.438	0.00135362	2.9111
23548471_1	FGSG_01014	hypothetical protein	macroautophagy|GTPase activity|cellular response to drug|Golgi to plasma membrane transport|small GTPase mediated signal transduction|ER to Golgi vesicle-mediated transport|glyoxysome|intracellular protein transport|protein transport|GTP binding|Golgi apparatus	Endocytosis|Two-component system|Phospholipase D signaling pathway|Metabolism of xenobiotics by cytochrome P450	107.473	393.037	0.273444	33.1736	422.267	0.0785607	3.48067
23548471_3	FGSG_01014	hypothetical protein	macroautophagy|GTPase activity|cellular response to drug|Golgi to plasma membrane transport|small GTPase mediated signal transduction|ER to Golgi vesicle-mediated transport|glyoxysome|intracellular protein transport|protein transport|GTP binding|Golgi apparatus	Endocytosis|Two-component system|Phospholipase D signaling pathway|Metabolism of xenobiotics by cytochrome P450	10.032	393.037	0.0255244	0.272707	422.267	0.000645815	39.5228
23548471_4	FGSG_01014	hypothetical protein	macroautophagy|GTPase activity|cellular response to drug|Golgi to plasma membrane transport|small GTPase mediated signal transduction|ER to Golgi vesicle-mediated transport|glyoxysome|intracellular protein transport|protein transport|GTP binding|Golgi apparatus	Endocytosis|Two-component system|Phospholipase D signaling pathway|Metabolism of xenobiotics by cytochrome P450	5.74918	393.037	0.0146276	0.594324	422.267	0.00140746	10.3929
23548473_1	FGSG_01016	hypothetical protein	mycelium development	Ribosome	418.328	2588.06	0.161638	121.089	3327.71	0.036388	4.44205
23548473_2	FGSG_01016	hypothetical protein	mycelium development	Ribosome	12.8512	2588.06	0.00496557	3.96378	3327.71	0.00119115	4.16873
23548474_2	FGSG_01017	hypothetical protein	biological_process	-	0.0517316	93.065	0.000555865	0.00997226	73.4528	0.000135764	4.09435
23548474_4	FGSG_01017	hypothetical protein	biological_process	-	0.0163868	93.065	0.000176079	0	73.4528	0	#DIV/0!
23548475_1	FGSG_01018	hypothetical protein	cellular_component	Metabolic pathways|Biosynthesis of secondary metabolites|Biosynthesis of antibiotics|Microbial metabolism in diverse environments|Carbon metabolism|Pentose phosphate pathway	0.107652	5.65229	0.0190457	0	3.30541	0	#DIV/0!
23548476_1	FGSG_01019	hypothetical protein	mitochondrial inner membrane|mitochondrial proton-transporting ATP synthase complex assembly|unfolded protein binding|integral component of mitochondrial membrane	-	14.1881	42.3595	0.334946	0.262355	20.2211	0.0129743	25.816
23548477_2	FGSG_01020	hypothetical protein	Golgi apparatus	SNARE interactions in vesicular transport	1.24923	33.5911	0.0371893	0.225809	43.1932	0.00522789	7.11364
23548478_1	FGSG_01021	hypothetical protein	translation|mycelium development	Ribosome	556.906	2610.51	0.213333	34.8675	3498.67	0.00996593	21.4062
23548478_2	FGSG_01021	hypothetical protein	translation|mycelium development	Ribosome	17.0294	2610.51	0.00652341	4.45447	3498.67	0.00127319	5.12367
23548478_3	FGSG_01021	hypothetical protein	translation|mycelium development	Ribosome	10.8452	2610.51	0.00415445	3.90236	3498.67	0.00111539	3.72467
23548480_1	FGSG_01023	hypothetical protein	cellular_component|molecular_function|biological_process	-	0.246911	10.3801	0.023787	0.0875191	13.6043	0.00643317	3.69755
23548481_1	FGSG_01024	pre-mRNA-processing ATP-dependent RNA helicase PRP5	mycelium development	Spliceosome	0.041054	39.0093	0.00105242	0	17.6003	0	#DIV/0!
23548481_2	FGSG_01024	pre-mRNA-processing ATP-dependent RNA helicase PRP5	mycelium development	Spliceosome	0.132013	39.0093	0.00338414	0.0266856	17.6003	0.0015162	2.23198
23548482_1	FGSG_01025	hypothetical protein	cellular_component|biological_process|molecular_function	-	0.630497	26.3742	0.0239059	0.18775	18.7825	0.00999602	2.39154
23548482_2	FGSG_01025	hypothetical protein	cellular_component|biological_process|molecular_function	-	0.590511	26.3742	0.0223898	0.0903133	18.7825	0.00480838	4.65641
23548483_1	FGSG_01026	hypothetical protein	cellular_component|molecular_function	-	0.181324	50.5884	0.00358431	0.0998333	62.252	0.0016037	2.23503
23548484_3	FGSG_01027	hypothetical protein	cellular_component	Metabolic pathways|Pyruvate metabolism	0.533619	9.9585	0.0535843	0	8.94424	0	#DIV/0!
23548486_1	FGSG_01029	hypothetical protein	molecular_function	-	0.0978772	15.3353	0.0063825	0.00829967	13.6788	0.000606755	10.5191
23548487_1	FGSG_01030	hypothetical protein	cellular_component|biological_process	Cell cycle - yeast|Meiosis - yeast|Cell cycle	0.0417693	16.913	0.00246965	0	9.14136	0	#DIV/0!
23548488_1	FGSG_01031	hypothetical protein	molecular_function|biological_process	RNA degradation|Apoptosis - fly|Neuroactive ligand-receptor interaction	10.2329	178.903	0.057198	0.792761	199.999	0.00396383	14.43
23548488_2	FGSG_01031	hypothetical protein	molecular_function|biological_process	RNA degradation|Apoptosis - fly|Neuroactive ligand-receptor interaction	5.24569	178.903	0.0293214	1.12933	199.999	0.00564671	5.19266
23548489_1	FGSG_01032	amino acid transporter arg-13	L-ornithine transmembrane transporter activity|mitochondrial ornithine transport|mitochondrial envelope|arginine biosynthetic process	-	0.506033	16.5985	0.0304866	0.0322487	10.4265	0.00309297	9.85675
23548490_1	FGSG_01033	hypothetical protein	cellular response to nutrient levels|plasma membrane|integral component of endoplasmic reticulum membrane|cellular response to neutral pH|protein folding|filamentous growth of a population of unicellular organisms in response to neutral pH|ER to Golgi vesicle-mediated transport|filamentous growth of a population of unicellular organisms in response to biotic stimulus|filamentous growth of a popul…	-	0.128542	66.6104	0.00192976	0	41.3159	0	#DIV/0!
23548493_1	FGSG_01036	hypothetical protein	biological_process|molecular_function	-	0.0222044	26.6932	0.000831839	0	15.5426	0	#DIV/0!
23548494_1	FGSG_01037	hypothetical protein	cellular_component|biological_process	Pyrimidine metabolism|Nicotinate and nicotinamide metabolism	1.70169	10.6925	0.159148	0.164818	25.297	0.00651532	24.4268
23548494_2	FGSG_01037	hypothetical protein	cellular_component|biological_process	Pyrimidine metabolism|Nicotinate and nicotinamide metabolism	0.327395	10.6925	0.0306192	0.0328403	25.297	0.00129819	23.5861
23548494_3	FGSG_01037	hypothetical protein	cellular_component|biological_process	Pyrimidine metabolism|Nicotinate and nicotinamide metabolism	0.202216	10.6925	0.018912	0.0471566	25.297	0.00186412	10.1453
23548495_1	FGSG_01038	hypothetical protein	thiamine pyrophosphate transport|integral component of mitochondrial inner membrane|thiamine transmembrane transporter activity|transmembrane transport	-	0.107971	19.0781	0.00565944	0	7.2417	0	#DIV/0!
23548498_2	FGSG_01041	hypothetical protein	cellular_component|molecular_function|biological_process	-	0.174443	4.10254	0.0425208	0	2.80383	0	#DIV/0!
23548499_1	FGSG_01042	hypothetical protein	nuclear chromosome, telomeric region|RNA binding|telomerase catalytic core complex|DNA binding|DNA biosynthetic process|telomere maintenance via telomerase|telomeric template RNA reverse transcriptase activity	RNA degradation	0.0114829	3.27068	0.00351085	0	2.19494	0	#DIV/0!
23548499_2	FGSG_01042	hypothetical protein	nuclear chromosome, telomeric region|RNA binding|telomerase catalytic core complex|DNA binding|DNA biosynthetic process|telomere maintenance via telomerase|telomeric template RNA reverse transcriptase activity	RNA degradation	0.0145168	3.27068	0.00443848	0	2.19494	0	#DIV/0!
23548499_3	FGSG_01042	hypothetical protein	nuclear chromosome, telomeric region|RNA binding|telomerase catalytic core complex|DNA binding|DNA biosynthetic process|telomere maintenance via telomerase|telomeric template RNA reverse transcriptase activity	RNA degradation	0.157079	3.27068	0.0480264	0.00515387	2.19494	0.00234807	20.4536
23548499_5	FGSG_01042	hypothetical protein	nuclear chromosome, telomeric region|RNA binding|telomerase catalytic core complex|DNA binding|DNA biosynthetic process|telomere maintenance via telomerase|telomeric template RNA reverse transcriptase activity	RNA degradation	0.0489654	3.27068	0.014971	0.0101967	2.19494	0.00464557	3.22265
23548499_8	FGSG_01042	hypothetical protein	nuclear chromosome, telomeric region|RNA binding|telomerase catalytic core complex|DNA binding|DNA biosynthetic process|telomere maintenance via telomerase|telomeric template RNA reverse transcriptase activity	RNA degradation	0.117972	3.27068	0.0360696	0.0391066	2.19494	0.0178168	2.02448
23548504_1	FGSG_01047	hypothetical protein	ubiquitin protein ligase activity|protein ubiquitination|cytoplasm	-	0.157618	2.9701	0.0530682	0	4.45544	0	#DIV/0!
23548508_1	FGSG_01051	hypothetical protein	DNA binding|PCNA complex|myosin binding|DNA polymerase processivity factor activity|regulation of DNA replication	-	0.0994427	13.8559	0.0071769	0	8.30851	0	#DIV/0!
23548508_2	FGSG_01051	hypothetical protein	DNA binding|PCNA complex|myosin binding|DNA polymerase processivity factor activity|regulation of DNA replication	-	0.163731	13.8559	0.0118166	0.0168061	8.30851	0.00202276	5.84186
23548508_3	FGSG_01051	hypothetical protein	DNA binding|PCNA complex|myosin binding|DNA polymerase processivity factor activity|regulation of DNA replication	-	0.173624	13.8559	0.0125307	0.0168061	8.30851	0.00202276	6.19485
23548509_1	FGSG_01052	proliferating cell nuclear antigen	proton transport|hexose transmembrane transport||glucose import|sugar:proton symporter activity|integral component of plasma membrane|glucose transmembrane transporter activity	Cell cycle|RNA degradation|Nucleotide excision repair|DNA replication|Tight junction|Base excision repair|Mismatch repair|Gap junction	9.55952	221.384	0.0431807	0.233051	125.577	0.00185584	23.2675
23548509_2	FGSG_01052	proliferating cell nuclear antigen	proton transport|hexose transmembrane transport||glucose import|sugar:proton symporter activity|integral component of plasma membrane|glucose transmembrane transporter activity	Cell cycle|RNA degradation|Nucleotide excision repair|DNA replication|Tight junction|Base excision repair|Mismatch repair|Gap junction	0.162555	221.384	0.000734267	0.0410213	125.577	0.000326662	2.24779
23548510_2	FGSG_01053	hypothetical protein	pyridoxal 5'-phosphate salvage|cytosol|pyridoxal phosphate biosynthetic process|nucleus|cellular bud site selection|pyridoxal kinase activity	Metabolic pathways|Vitamin B6 metabolism	0.222739	44.1749	0.00504219	0.0149117	35.8419	0.00041604	12.1195
23548510_3	FGSG_01053	hypothetical protein	pyridoxal 5'-phosphate salvage|cytosol|pyridoxal phosphate biosynthetic process|nucleus|cellular bud site selection|pyridoxal kinase activity	Metabolic pathways|Vitamin B6 metabolism	0.840587	44.1749	0.0190286	0	35.8419	0	#DIV/0!
23548510_4	FGSG_01053	hypothetical protein	pyridoxal 5'-phosphate salvage|cytosol|pyridoxal phosphate biosynthetic process|nucleus|cellular bud site selection|pyridoxal kinase activity	Metabolic pathways|Vitamin B6 metabolism	0.247771	44.1749	0.00560887	0.0544075	35.8419	0.00151799	3.69494
23548512_1	FGSG_01055	hypothetical protein	mRNA binding|cytoplasm|nucleus|telomere maintenance	-	0.476773	88.0932	0.00541215	0.16436	75.0153	0.00219101	2.47016
23548513_1	FGSG_01056	hypothetical protein	-	-	0.0830601	64.9509	0.00127881	0.049798	120.164	0.000414416	3.08582
23548513_2	FGSG_01056	hypothetical protein	-	-	0.280395	64.9509	0.00431704	0.247102	120.164	0.00205637	2.09935
23548514_1	FGSG_01057	hypothetical protein	molecular_function	Metabolic pathways|Sphingolipid signaling pathway|Sphingolipid metabolism	0.223079	22.7366	0.00981144	0.0725293	59.7661	0.00121355	8.08489
23548515_3	FGSG_01058	hypothetical protein	cellular_component	-	0.0473831	1.72919	0.0274019	0.00659143	0.623256	0.0105758	2.591
23548516_1	FGSG_01059	FK506-binding protein	cellular_component	-	0.0747603	418.983	0.000178433	0.0109104	234.538	4.65e-05	3.83573
23548516_2	FGSG_01059	FK506-binding protein	cellular_component	-	0.36968	418.983	0.000882327	0.0645246	234.538	0.000275113	3.20714
23548516_3	FGSG_01059	FK506-binding protein	cellular_component	-	0.454533	418.983	0.00108485	0.0284692	234.538	0.000121384	8.93734
23548519_2	FGSG_01062	hypothetical protein	biological_process|molecular_function	-	0.806951	22.43	0.0359763	0	9.9641	0	#DIV/0!
23548522_1	FGSG_01065	hypothetical protein	molecular_function|pathogenesis|cellular_component|spore germination	Cell cycle - yeast	0.0917837	5.86049	0.0156614	0	3.94043	0	#DIV/0!
23548522_2	FGSG_01065	hypothetical protein	molecular_function|pathogenesis|cellular_component|spore germination	Cell cycle - yeast	0.103574	5.86049	0.0176733	0.0143503	3.94043	0.00364182	4.85288
23548524_1	FGSG_01067	hypothetical protein	protein sumoylation|nucleus|hydrolase activity|cellular response to DNA damage stimulus|zinc ion binding	-	0.0357346	15.1742	0.00235497	0	4.66978	0	#DIV/0!
23548525_1	FGSG_01068	hypothetical protein	molecular_function|biological_process|cellular_component	-	4.77841	11.5747	0.412832	4.89203	57.9378	0.084436	4.88929
23548526_2	FGSG_01069	hypothetical protein	nicotinamide nucleotide metabolic process|ATP-dependent NAD(P)H-hydrate dehydratase activity|cytosol|ADP-dependent NAD(P)H-hydrate dehydratase activity	-	0.105763	24.5453	0.0043089	0.0519501	46.3307	0.00112129	3.84281
23548526_3	FGSG_01069	hypothetical protein	nicotinamide nucleotide metabolic process|ATP-dependent NAD(P)H-hydrate dehydratase activity|cytosol|ADP-dependent NAD(P)H-hydrate dehydratase activity	-	0.211863	24.5453	0.00863152	0.181486	46.3307	0.00391719	2.2035
23548527_1	FGSG_01070	hypothetical protein	-	-	5.2819	38.9151	0.135729	1.67102	168.253	0.0099316	13.6664
23548534_1	FGSG_01081	60S ribosomal protein L11	translation	Ribosome	1.60685	1873.66	0.000857603	1.15999	3038.81	0.000381724	2.24666
23548534_2	FGSG_01081	60S ribosomal protein L11	translation	Ribosome	4.02493	1873.66	0.00214817	2.48907	3038.81	0.000819095	2.62261
23548535_1	FGSG_01082	hypothetical protein	molecular_function|mycelium development	Spliceosome|Inflammatory mediator regulation of TRP channels	0.520629	124.619	0.00417776	0.0611804	87.7773	0.000696996	5.99395
23548535_2	FGSG_01082	hypothetical protein	molecular_function|mycelium development	Spliceosome|Inflammatory mediator regulation of TRP channels	0.615531	124.619	0.0049393	0	87.7773	0	#DIV/0!
23548535_4	FGSG_01082	hypothetical protein	molecular_function|mycelium development	Spliceosome|Inflammatory mediator regulation of TRP channels	0.204091	124.619	0.00163772	0	87.7773	0	#DIV/0!
23548535_5	FGSG_01082	hypothetical protein	molecular_function|mycelium development	Spliceosome|Inflammatory mediator regulation of TRP channels	1.16997	124.619	0.00938835	0.123693	87.7773	0.00140917	6.66235
23548536_1	FGSG_01083	hypothetical protein	biological_process	-	0.535131	33.0468	0.0161931	0.339558	73.279	0.00463376	3.49459
23548536_2	FGSG_01083	hypothetical protein	biological_process	-	0.130064	33.0468	0.00393576	0.119162	73.279	0.00162614	2.4203
23548537_1	FGSG_01084	hypothetical protein	-	-	1.40921	18.4517	0.0763732	1.4103	42.2908	0.0333477	2.29021
23548538_1	FGSG_01085	hypothetical protein	cellular response to oxidative stress|oxidation-reduction process|sulfate assimilation|cytoplasm|protein disulfide oxidoreductase activity|protein folding|cell redox homeostasis|cytosol|oxidoreductase activity, acting on a sulfur group of donors, disulfide as acceptor	-	2.81039	181.082	0.01552	0.300732	133.703	0.00224925	6.90007
23548538_2	FGSG_01085	hypothetical protein	cellular response to oxidative stress|oxidation-reduction process|sulfate assimilation|cytoplasm|protein disulfide oxidoreductase activity|protein folding|cell redox homeostasis|cytosol|oxidoreductase activity, acting on a sulfur group of donors, disulfide as acceptor	-	10.9696	181.082	0.0605784	0.581529	133.703	0.0043494	13.928
23548539_2	FGSG_01086	acetolactate synthase catalytic subunit	mycelium development|cellular_component	Metabolic pathways|Biosynthesis of secondary metabolites|Biosynthesis of antibiotics|Biosynthesis of amino acids|2-Oxocarboxylic acid metabolism|Butanoate metabolism|Pantothenate and CoA biosynthesis|Valine, leucine and isoleucine biosynthesis|C5-Branched dibasic acid metabolism	1.21907	120.54	0.0101134	0.0995655	87.2095	0.00114168	8.85833
23548539_3	FGSG_01086	acetolactate synthase catalytic subunit	mycelium development|cellular_component	Metabolic pathways|Biosynthesis of secondary metabolites|Biosynthesis of antibiotics|Biosynthesis of amino acids|2-Oxocarboxylic acid metabolism|Butanoate metabolism|Pantothenate and CoA biosynthesis|Valine, leucine and isoleucine biosynthesis|C5-Branched dibasic acid metabolism	0.0714472	120.54	0.000592725	0.0157611	87.2095	0.000180727	3.27967
23548539_4	FGSG_01086	acetolactate synthase catalytic subunit	mycelium development|cellular_component	Metabolic pathways|Biosynthesis of secondary metabolites|Biosynthesis of antibiotics|Biosynthesis of amino acids|2-Oxocarboxylic acid metabolism|Butanoate metabolism|Pantothenate and CoA biosynthesis|Valine, leucine and isoleucine biosynthesis|C5-Branched dibasic acid metabolism	0.138897	120.54	0.00115228	0	87.2095	0	#DIV/0!
23548539_5	FGSG_01086	acetolactate synthase catalytic subunit	mycelium development|cellular_component	Metabolic pathways|Biosynthesis of secondary metabolites|Biosynthesis of antibiotics|Biosynthesis of amino acids|2-Oxocarboxylic acid metabolism|Butanoate metabolism|Pantothenate and CoA biosynthesis|Valine, leucine and isoleucine biosynthesis|C5-Branched dibasic acid metabolism	0.528426	120.54	0.00438382	0.0103373	87.2095	0.000118534	36.9837
23548539_6	FGSG_01086	acetolactate synthase catalytic subunit	mycelium development|cellular_component	Metabolic pathways|Biosynthesis of secondary metabolites|Biosynthesis of antibiotics|Biosynthesis of amino acids|2-Oxocarboxylic acid metabolism|Butanoate metabolism|Pantothenate and CoA biosynthesis|Valine, leucine and isoleucine biosynthesis|C5-Branched dibasic acid metabolism	0.550921	120.54	0.00457044	0	87.2095	0	#DIV/0!
23548539_7	FGSG_01086	acetolactate synthase catalytic subunit	mycelium development|cellular_component	Metabolic pathways|Biosynthesis of secondary metabolites|Biosynthesis of antibiotics|Biosynthesis of amino acids|2-Oxocarboxylic acid metabolism|Butanoate metabolism|Pantothenate and CoA biosynthesis|Valine, leucine and isoleucine biosynthesis|C5-Branched dibasic acid metabolism	23.6418	120.54	0.196132	0.319711	87.2095	0.00366601	53.5001
23548543_1	FGSG_01091	hypothetical protein	cellular_component|mycelium development	RNA degradation	0.364802	53.1884	0.00685866	0.02156	33.54	0.000642815	10.6697
23548545_1	FGSG_01094	hypothetical protein	molecular_function	-	0.669225	98.853	0.0067699	0.162787	49.5037	0.00328839	2.05873
23548545_2	FGSG_01094	hypothetical protein	molecular_function	-	0.850667	98.853	0.00860537	0.119472	49.5037	0.00241341	3.56566
23548546_2	FGSG_01095	hypothetical protein	extracellular region	-	0.106941	14.0799	0.00759531	0	26.0716	0	#DIV/0!
23548546_3	FGSG_01095	hypothetical protein	extracellular region	-	0.026087	14.0799	0.00185278	0.00770878	26.0716	0.000295677	6.26623
23548546_4	FGSG_01095	hypothetical protein	extracellular region	-	0.0178236	14.0799	0.00126589	0	26.0716	0	#DIV/0!
23548547_1	FGSG_01096	hypothetical protein	molecular_function	Basal transcription factors|Starch and sucrose metabolism	0.452554	32.7501	0.0138184	0.0603449	16.1292	0.00374136	3.69341
23548548_2	FGSG_01097	hypothetical protein	cellular_component|molecular_function	RNA transport|mRNA surveillance pathway	0.0283694	56.7711	0.000499716	0	31.444	0	#DIV/0!
23548549_1	FGSG_01098	hypothetical protein	molecular_function	-	0.732928	39.4522	0.0185776	0.116883	40.6354	0.00287637	6.4587
23548549_2	FGSG_01098	hypothetical protein	molecular_function	-	1.70523	39.4522	0.0432226	0.295413	40.6354	0.00726984	5.94547
23548549_3	FGSG_01098	hypothetical protein	molecular_function	-	0.106822	39.4522	0.00270765	0	40.6354	0	#DIV/0!
23548550_2	FGSG_01099	GTP-binding nuclear protein GSP1/Ran	GTPase activity|cytoplasm|ribosomal subunit export from nucleus|chromosome organization|protein import into nucleus|GTP binding|nucleus	RNA transport|Autophagy - yeast|Ribosome biogenesis in eukaryotes|RNA degradation	12.912	1249.74	0.0103318	1.41083	1141.76	0.00123566	8.36135
23548550_3	FGSG_01099	GTP-binding nuclear protein GSP1/Ran	GTPase activity|cytoplasm|ribosomal subunit export from nucleus|chromosome organization|protein import into nucleus|GTP binding|nucleus	RNA transport|Autophagy - yeast|Ribosome biogenesis in eukaryotes|RNA degradation	0.40781	1249.74	0.000326316	0.172955	1141.76	0.000151481	2.15417
23548550_4	FGSG_01099	GTP-binding nuclear protein GSP1/Ran	GTPase activity|cytoplasm|ribosomal subunit export from nucleus|chromosome organization|protein import into nucleus|GTP binding|nucleus	RNA transport|Autophagy - yeast|Ribosome biogenesis in eukaryotes|RNA degradation	1.99398	1249.74	0.00159551	0.526468	1141.76	0.000461101	3.46022
23548550_5	FGSG_01099	GTP-binding nuclear protein GSP1/Ran	GTPase activity|cytoplasm|ribosomal subunit export from nucleus|chromosome organization|protein import into nucleus|GTP binding|nucleus	RNA transport|Autophagy - yeast|Ribosome biogenesis in eukaryotes|RNA degradation	1.96515	1249.74	0.00157245	0.444593	1141.76	0.000389392	4.03821
23548551_1	FGSG_01100	hypothetical protein	cellular_component	-	2.34955	41.9493	0.0560092	0.0273592	20.6047	0.00132781	42.1815
23548551_2	FGSG_01100	hypothetical protein	cellular_component	-	1.02101	41.9493	0.024339	0.00921901	20.6047	0.000447422	54.3983
23548551_3	FGSG_01100	hypothetical protein	cellular_component	-	0.0457317	41.9493	0.00109017	0.00921901	20.6047	0.000447422	2.43655
23548554_1	FGSG_01103	hypothetical protein	cellular_component|molecular_function|biological_process	-	0.684711	11.8181	0.0579375	0.10993	11.3287	0.0097037	5.97066
23548555_1	FGSG_01104	phenylalanyl-tRNA synthetase alpha chain	phenylalanyl-tRNA aminoacylation|cytoplasm|phenylalanine-tRNA ligase complex|phenylalanine-tRNA ligase activity	Aminoacyl-tRNA biosynthesis	0.775346	244.497	0.00317119	0.0243592	159.923	0.000152319	20.8194
23548556_1	FGSG_01105	hypothetical protein	biological_process	-	0.0352455	142.534	0.000247277	0	76.5426	0	#DIV/0!
23548556_2	FGSG_01105	hypothetical protein	biological_process	-	2.25861	142.534	0.015846	0.186914	76.5426	0.00244196	6.48907
23548558_1	FGSG_01107	hypothetical protein	cellular_component	-	0.0301498	3.00811	0.0100228	0	4.78986	0	#DIV/0!
23548559_2	FGSG_01108	hypothetical protein	cellular_component	-	0.0949029	3.33669	0.0284422	0	1.45504	0	#DIV/0!
23548559_3	FGSG_01108	hypothetical protein	cellular_component	-	0.0930204	3.33669	0.027878	0.00806218	1.45504	0.00554088	5.03134
23548559_5	FGSG_01108	hypothetical protein	cellular_component	-	0.0174727	3.33669	0.00523652	0	1.45504	0	#DIV/0!
23548560_2	FGSG_01109	hypothetical protein	biological_process|cellular_component	-	0.0511773	16.7455	0.00305618	0	6.90432	0	#DIV/0!
23548561_1	FGSG_01111	6-phosphogluconate dehydrogenase	phosphogluconate dehydrogenase (decarboxylating) activity|pentose-phosphate shunt	Metabolic pathways|Biosynthesis of secondary metabolites|Biosynthesis of antibiotics|Microbial metabolism in diverse environments|Carbon metabolism|Pentose phosphate pathway|Glutathione metabolism	728.976	2066.67	0.352729	18.2699	1281.45	0.0142572	24.7405
23548561_2	FGSG_01111	6-phosphogluconate dehydrogenase	phosphogluconate dehydrogenase (decarboxylating) activity|pentose-phosphate shunt	Metabolic pathways|Biosynthesis of secondary metabolites|Biosynthesis of antibiotics|Microbial metabolism in diverse environments|Carbon metabolism|Pentose phosphate pathway|Glutathione metabolism	1.42632	2066.67	0.000690154	0.304047	1281.45	0.000237268	2.90875
23548561_3	FGSG_01111	6-phosphogluconate dehydrogenase	phosphogluconate dehydrogenase (decarboxylating) activity|pentose-phosphate shunt	Metabolic pathways|Biosynthesis of secondary metabolites|Biosynthesis of antibiotics|Microbial metabolism in diverse environments|Carbon metabolism|Pentose phosphate pathway|Glutathione metabolism	17.944	2066.67	0.00868255	0.318366	1281.45	0.000248442	34.948
23548562_1	FGSG_01112	hypothetical protein	biological_process|molecular_function|cellular_component	-	0.764509	34.1649	0.022377	0.0506289	29.8123	0.00169826	13.1765
23548562_2	FGSG_01112	hypothetical protein	biological_process|molecular_function|cellular_component	-	0.324251	34.1649	0.00949076	0.0176581	29.8123	0.00059231	16.0233
23548565_1	FGSG_01116	hypothetical protein	mitotic spindle pole body|ATP binding|transcription factor TFIIF complex|transcription elongation from RNA polymerase II promoter|catalytic activity|core RNA polymerase II binding transcription factor activity|transcriptional start site selection at RNA polymerase II promoter	Basal transcription factors	0.321867	60.1931	0.00534725	0	38.253	0	#DIV/0!
23548565_2	FGSG_01116	hypothetical protein	mitotic spindle pole body|ATP binding|transcription factor TFIIF complex|transcription elongation from RNA polymerase II promoter|catalytic activity|core RNA polymerase II binding transcription factor activity|transcriptional start site selection at RNA polymerase II promoter	Basal transcription factors	0.7906	60.1931	0.0131344	0.132682	38.253	0.00346853	3.78673
23548567_1	FGSG_01118	hypothetical protein	molecular_function|cellular_component	-	0.154471	170.992	0.000903382	0	147.504	0	#DIV/0!
23548567_2	FGSG_01118	hypothetical protein	molecular_function|cellular_component	-	1.65565	170.992	0.00968263	0.132899	147.504	0.000900988	10.7467
23548567_3	FGSG_01118	hypothetical protein	molecular_function|cellular_component	-	0.265417	170.992	0.00155222	0.0668094	147.504	0.000452933	3.42704
23548568_1	FGSG_01119	prohibitin-2	mitochondrial inner membrane|negative regulation of proteolysis|protein folding|replicative cell aging|mitochondrion	-	0.597732	228.851	0.00261188	0.116314	148.645	0.000782495	3.33788
23548570_1	FGSG_01121	hypothetical protein	cellular_component	-	0.311487	87.495	0.00356005	0	77.579	0	#DIV/0!
23548570_2	FGSG_01121	hypothetical protein	cellular_component	-	0.219908	87.495	0.00251338	0.0277516	77.579	0.00035772	7.02609
23548570_3	FGSG_01121	hypothetical protein	cellular_component	-	0.277663	87.495	0.00317347	0.0555032	77.579	0.000715441	4.43568
23548570_4	FGSG_01121	hypothetical protein	cellular_component	-	0.240913	87.495	0.00275345	0.0555032	77.579	0.000715441	3.84861
23548571_2	FGSG_01122	hypothetical protein	biological_process|molecular_function|cellular_component	-	0.166995	24.3984	0.00684449	0.0195578	12.4407	0.00157208	4.35379
23548572_1	FGSG_01123	hypothetical protein	molecular_function|biological_process	Autophagy - yeast|Proteasome	0.671464	221.382	0.00303306	0.037047	198.243	0.000186877	16.2303
23548574_1	FGSG_01125	hypothetical protein	positive regulation of translational initiation|single-stranded RNA binding|transcription initiation from RNA polymerase II promoter|translation initiation factor binding|single-stranded DNA binding|recruitment of 3'-end processing factors to RNA polymerase II holoenzyme complex|nuclear-transcribed mRNA catabolic process, deadenylation-dependent decay|cytoplasmic mRNA processing body|DNA-directed…	Metabolic pathways|Purine metabolism|Pyrimidine metabolism|Protein processing in endoplasmic reticulum|Autophagy - yeast|RNA polymerase	3.91421	87.7587	0.0446019	0.551447	59.2589	0.00930572	4.79296
23548574_2	FGSG_01125	hypothetical protein	positive regulation of translational initiation|single-stranded RNA binding|transcription initiation from RNA polymerase II promoter|translation initiation factor binding|single-stranded DNA binding|recruitment of 3'-end processing factors to RNA polymerase II holoenzyme complex|nuclear-transcribed mRNA catabolic process, deadenylation-dependent decay|cytoplasmic mRNA processing body|DNA-directed…	Metabolic pathways|Purine metabolism|Pyrimidine metabolism|Protein processing in endoplasmic reticulum|Autophagy - yeast|RNA polymerase	2.04029	87.7587	0.0232489	0.405479	59.2589	0.00684249	3.39772
23548578_1	FGSG_01129	hypothetical protein	cellular_component	-	1.37242	150.125	0.00914179	0.428496	120.882	0.00354473	2.57898
23548580_1	FGSG_01131	riboflavin synthase alpha chain	riboflavin synthase activity|nucleus|riboflavin biosynthetic process|cytosol	Metabolic pathways|Biosynthesis of secondary metabolites|Riboflavin metabolism	1.19363	113.778	0.0104909	0.380247	139.374	0.00272825	3.84528
23548583_1	FGSG_01134	arginine N-methyltransferase 1	histone methyltransferase activity (H4-R3 specific)|peptidyl-arginine modification|histone arginine methylation|histone-arginine N-methyltransferase activity|histone H4-R3 methylation	FoxO signaling pathway	0.0841621	150.555	0.000559012	0	117.793	0	#DIV/0!
23548583_2	FGSG_01134	arginine N-methyltransferase 1	histone methyltransferase activity (H4-R3 specific)|peptidyl-arginine modification|histone arginine methylation|histone-arginine N-methyltransferase activity|histone H4-R3 methylation	FoxO signaling pathway	1.60297	150.555	0.0106471	0.036046	117.793	0.000306011	34.7931
23548583_3	FGSG_01134	arginine N-methyltransferase 1	histone methyltransferase activity (H4-R3 specific)|peptidyl-arginine modification|histone arginine methylation|histone-arginine N-methyltransferase activity|histone H4-R3 methylation	FoxO signaling pathway	0.963891	150.555	0.00640225	0.0154719	117.793	0.000131348	48.7425
23548583_4	FGSG_01134	arginine N-methyltransferase 1	histone methyltransferase activity (H4-R3 specific)|peptidyl-arginine modification|histone arginine methylation|histone-arginine N-methyltransferase activity|histone H4-R3 methylation	FoxO signaling pathway	0.188703	150.555	0.00125338	0	117.793	0	#DIV/0!
23548584_1	FGSG_01135	TGF-beta-inducible nuclear protein 1	molecular_function	-	0.286333	224.204	0.00127711	0	117.978	0	#DIV/0!
23548586_1	FGSG_01137	hypothetical protein	cellular_component	Cell cycle - yeast|Cell cycle	0.0196641	24.47	0.000803602	0	11.407	0	#DIV/0!
23548587_2	FGSG_01138	hypothetical protein	biological_process|molecular_function	-	1.41635	42.541	0.0332938	0.0324242	23.4609	0.00138205	24.0901
23548593_3	FGSG_01144	hypothetical protein	cellular_component|molecular_function|biological_process	-	0.0163554	21.9813	0.000744059	0.00573547	17.1372	0.00033468	2.2232
23548599_1	FGSG_01150	endopolyphosphatase	biological_process|mycelium development	-	0.245249	23.1913	0.010575	0.0298981	25.3541	0.00117922	8.96778
23548601_2	FGSG_01152	hypothetical protein	hydrolase activity, acting on acid anhydrides, catalyzing transmembrane movement of substances|ATP hydrolysis coupled proton transport|proton-transporting ATPase activity, rotational mechanism|vacuolar proton-transporting V-type ATPase, V1 domain	Metabolic pathways|Oxidative phosphorylation|mTOR signaling pathway|Phagosome|Lysosome|Glyoxylate and dicarboxylate metabolism|Propanoate metabolism|Two-component system|Phenylalanine metabolism|Ubiquinone and other terpenoid-quinone biosynthesis	2.24294	92.6519	0.0242083	0.552634	85.0835	0.00649519	3.72711
23548602_1	FGSG_01153	hypothetical protein	cellular_component|molecular_function|biological_process	-	0.225259	42.5269	0.00529687	0.118237	55.9463	0.0021134	2.50633
23548603_1	FGSG_01154	60S ribosomal protein L9-B	translation	Ribosome	1.23774	1679.72	0.000736868	0.358731	2240.63	0.000160102	4.60248
23548604_2	FGSG_01155	vacuolar protein sorting-associated protein 26B-B	molecular_function	Endocytosis	0.264935	67.1048	0.00394808	0.0674912	89.7578	0.000751926	5.25062
23548606_2	FGSG_01157	DNA repair protein RAD51	strand invasion|negative regulation of filamentous growth of a population of unicellular organisms|nucleus|ATPase activity|nuclear envelope|mating type switching|linear element|double-stranded telomeric DNA binding|DNA-dependent ATPase activity|chromosome, centromeric region|filamentous growth of a population of unicellular organisms|phenotypic switching|mitotic recombination|telomere maintenance…	Nucleotide excision repair|Fanconi anemia pathway|Homologous recombination|Other glycan degradation	0.171432	51.2921	0.00334228	0	13.2135	0	#DIV/0!
23548608_1	FGSG_01159	hypothetical protein	biological_process|cellular_component	-	0.158764	34.1245	0.00465251	0.0202177	31.31	0.000645725	7.2051
23548608_2	FGSG_01159	hypothetical protein	biological_process|cellular_component	-	0.0640988	34.1245	0.00187838	0.0175323	31.31	0.000559959	3.3545
23548609_1	FGSG_01160	proteasome component C5	proteasomal ubiquitin-independent protein catabolic process|cytoplasm|proteasome core complex|endopeptidase activity|proteasome-mediated ubiquitin-dependent protein catabolic process	Proteasome	0.892811	130.814	0.00682506	0.107887	120.431	0.000895842	7.61859
23548610_1	FGSG_01161	hypothetical protein	phosphatidylinositol-mediated signaling|1-phosphatidylinositol 4-kinase activity|cytoplasm|plasma membrane|phosphatidylinositol phosphorylation	Metabolic pathways|MAPK signaling pathway - yeast|Inositol phosphate metabolism	0.361745	19.6354	0.0184231	0.0930444	23.5665	0.00394817	4.66624
23548610_3	FGSG_01161	hypothetical protein	phosphatidylinositol-mediated signaling|1-phosphatidylinositol 4-kinase activity|cytoplasm|plasma membrane|phosphatidylinositol phosphorylation	Metabolic pathways|MAPK signaling pathway - yeast|Inositol phosphate metabolism	0.0360159	19.6354	0.00183423	0.010089	23.5665	0.000428107	4.28452
23548611_1	FGSG_01162	hypothetical protein	mycelium development	-	0.046428	22.7834	0.0020378	0	5.26304	0	#DIV/0!
23548611_2	FGSG_01162	hypothetical protein	mycelium development	-	0.139284	22.7834	0.00611339	0	5.26304	0	#DIV/0!
23548611_3	FGSG_01162	hypothetical protein	mycelium development	-	0.0593895	22.7834	0.0026067	0	5.26304	0	#DIV/0!
23548612_1	FGSG_01163	hypothetical protein	cellular_component|biological_process|molecular_function	-	8.0085	99.8999	0.0801652	0.126781	68.936	0.0018391	43.5893
23548613_1	FGSG_01164	6,7-dimethyl-8-ribityllumazine synthase	intracellular	Metabolic pathways|Biosynthesis of secondary metabolites|Riboflavin metabolism	1.24892	76.8212	0.0162575	0.372368	84.293	0.00441755	3.6802
23548617_1	FGSG_01168	hypothetical protein	biological_process	-	0.0556921	6.55451	0.00849676	0	5.06744	0	#DIV/0!
23548619_1	FGSG_01170	hypothetical protein	cellular_component	-	0.171825	54.1447	0.00317345	0.0190548	37.0503	0.000514295	6.17049
23548621_2	FGSG_01172	hypothetical protein	sequence-specific DNA binding RNA polymerase II transcription factor activity|regulation of transcription, DNA-templated|nucleus|zinc ion binding|sequence-specific DNA binding transcription factor activity	-	0.0788692	7.95268	0.00991731	0	4.22038	0	#DIV/0!
23548622_2	FGSG_01173	hypothetical protein	cellular_component|biological_process	-	0.685779	21.4742	0.031935	0.0368289	8.79386	0.00418803	7.62531
23548623_1	FGSG_01174	peroxisomal targeting signal receptor	peroxisome matrix targeting signal-1 binding|peroxisomal membrane|cytosol|protein import into peroxisome matrix, docking	Peroxisome	1.29849	61.7868	0.0210157	0.0277608	36.6474	0.000757512	27.743
23548624_1	FGSG_01175	ribosome biogenesis protein RPF2	maturation of LSU-rRNA from tricistronic rRNA transcript (SSU-rRNA, 5.8S rRNA, LSU-rRNA)|rRNA binding|nucleolus|ribosomal large subunit assembly	-	0.406646	100.698	0.00403826	0.0557038	37.6924	0.00147785	2.73252
23548625_1	FGSG_01176	hypothetical protein	regulation of transcription, DNA-templated|nucleus|zinc ion binding|sequence-specific DNA binding RNA polymerase II transcription factor activity	-	0.363166	60.6279	0.00599008	0.0646808	82.5528	0.000783509	7.6452
23548628_1	FGSG_01179	hypothetical protein	molecular_function|biological_process|cellular_component	-	2.65038	292.153	0.00907187	0.342252	226.278	0.00151253	5.99782
23548628_2	FGSG_01179	hypothetical protein	molecular_function|biological_process|cellular_component	-	1.84068	292.153	0.00630039	0.132428	226.278	0.000585246	10.7654
23548631_1	FGSG_01182	hypothetical protein	biological_process	Metabolic pathways|Purine metabolism|Pyrimidine metabolism|RNA degradation|Nucleotide excision repair|DNA replication|Base excision repair	0.440616	46.9482	0.00938514	0.0195363	36.0572	0.000541814	17.3217
23548631_2	FGSG_01182	hypothetical protein	biological_process	Metabolic pathways|Purine metabolism|Pyrimidine metabolism|RNA degradation|Nucleotide excision repair|DNA replication|Base excision repair	0.0435271	46.9482	0.00092713	0	36.0572	0	#DIV/0!
23548631_3	FGSG_01182	hypothetical protein	biological_process	Metabolic pathways|Purine metabolism|Pyrimidine metabolism|RNA degradation|Nucleotide excision repair|DNA replication|Base excision repair	8.16717	46.9482	0.173961	0.193474	36.0572	0.00536573	32.4208
23548632_1	FGSG_01183	hypothetical protein	cellular_component|biological_process|molecular_function	-	16.63	61.8312	0.268958	2.58731	26.3379	0.0982349	2.73791
23548632_2	FGSG_01183	hypothetical protein	cellular_component|biological_process|molecular_function	-	7.63807	61.8312	0.123531	0.12774	26.3379	0.00485005	25.47
23548633_1	FGSG_01184	mitotic control protein dis3	cellular_component|biological_process	RNA degradation	0.343203	54.873	0.00625448	0.0564342	33.3606	0.00169164	3.69729
23548635_2	FGSG_01186	hypothetical protein	porphyrin-containing compound biosynthetic process|mitochondrion|pyridoxal phosphate binding|glutamate-1-semialdehyde 2,1-aminomutase activity|transaminase activity	Metabolic pathways|Biosynthesis of secondary metabolites|Porphyrin and chlorophyll metabolism	0.028632	2.77494	0.010318	0	2.2106	0	#DIV/0!
23548637_3	FGSG_01188	serine/threonine-protein kinase cot-1	plasma membrane	-	0.115919	122.879	0.000943355	0.0283841	92.9409	0.000305399	3.08892
23548642_1	FGSG_01193	hypothetical protein	biological_process|molecular_function	-	0.288408	87.904	0.00328094	0.0613165	54.0038	0.00113541	2.88965
23548643_1	FGSG_01194	hypothetical protein	cellular_component	-	0.00929525	23.0082	0.000403997	0	15.2776	0	#DIV/0!
23548647_3	FGSG_01198	hypothetical protein	nucleoside-triphosphatase activity|proteasome regulatory particle assembly|ATP binding|nucleotide binding|positive regulation of transcription elongation from RNA polymerase II promoter|cytosol|hydrolase activity|nucleus|protein domain specific binding|positive regulation of RNA polymerase II transcriptional preinitiation complex assembly|ER-associated ubiquitin-dependent protein catabolic proces…	Autophagy - yeast|Proteasome	0.302065	156.528	0.00192978	0.0771399	148.268	0.000520275	3.70915
23548648_1	FGSG_01199	glucosamine-fructose-6-phosphate aminotransferase	establishment or maintenance of cell polarity|protein N-linked glycosylation|fungal-type cell wall chitin biosynthetic process|cytosol|carbohydrate binding|cellular response to drug|hyphal growth|glucosamine biosynthetic process|glutamine-fructose-6-phosphate transaminase (isomerizing) activity	Metabolic pathways|Biosynthesis of antibiotics|Amino sugar and nucleotide sugar metabolism|Alanine, aspartate and glutamate metabolism|Insulin resistance	1.10026	275.187	0.00399822	0.104297	227.222	0.00045901	8.71052
23548648_3	FGSG_01199	glucosamine-fructose-6-phosphate aminotransferase	establishment or maintenance of cell polarity|protein N-linked glycosylation|fungal-type cell wall chitin biosynthetic process|cytosol|carbohydrate binding|cellular response to drug|hyphal growth|glucosamine biosynthetic process|glutamine-fructose-6-phosphate transaminase (isomerizing) activity	Metabolic pathways|Biosynthesis of antibiotics|Amino sugar and nucleotide sugar metabolism|Alanine, aspartate and glutamate metabolism|Insulin resistance	9.01979	275.187	0.0327769	0.170854	227.222	0.000751928	43.5905
23548649_1	FGSG_01200	hypothetical protein	proteasomal ubiquitin-independent protein catabolic process|threonine-type endopeptidase activity|proteasome core complex, beta-subunit complex|proteasome storage granule|proteasome-mediated ubiquitin-dependent protein catabolic process|proteasome assembly|nucleus	Proteasome	0.794923	126.583	0.00627986	0.176935	103.855	0.00170367	3.68608
23548649_2	FGSG_01200	hypothetical protein	proteasomal ubiquitin-independent protein catabolic process|threonine-type endopeptidase activity|proteasome core complex, beta-subunit complex|proteasome storage granule|proteasome-mediated ubiquitin-dependent protein catabolic process|proteasome assembly|nucleus	Proteasome	4.77392	126.583	0.0377138	0.374302	103.855	0.00360407	10.4642
23548650_1	FGSG_01201	hypothetical protein	molecular_function	-	1.3504	211.013	0.00639962	0.162323	183.033	0.00088685	7.21613
23548652_1	FGSG_01203	hypothetical protein	cellular_component	Metabolic pathways|Biosynthesis of antibiotics|Steroid biosynthesis	0.460467	107.704	0.00427531	0.047661	80.243	0.000593958	7.198
23548653_2	FGSG_01204	hypothetical protein	GTPase activator activity|actin cortical patch localization|hyphal growth|actin cytoskeleton organization|fungal-type cell wall biogenesis|nucleus|cell division site|barrier septum assembly|cytosol|cell tip|establishment or maintenance of cell polarity|signal transduction|regulation of cell wall chitin biosynthetic process|zinc ion binding|regulation of cell shape	-	0.0217234	27.4607	0.000791073	0	14.8807	0	#DIV/0!
23548656_3	FGSG_01207	hypothetical protein	biological_process|cellular_component	Ubiquitin mediated proteolysis	0.0563513	68.5331	0.00082225	0	36.0686	0	#DIV/0!
23548656_4	FGSG_01207	hypothetical protein	biological_process|cellular_component	Ubiquitin mediated proteolysis	0.092355	68.5331	0.0013476	0	36.0686	0	#DIV/0!
23548656_5	FGSG_01207	hypothetical protein	biological_process|cellular_component	Ubiquitin mediated proteolysis	0.0349603	68.5331	0.000510123	0	36.0686	0	#DIV/0!
23548656_6	FGSG_01207	hypothetical protein	biological_process|cellular_component	Ubiquitin mediated proteolysis	0.168009	68.5331	0.00245151	0.0124118	36.0686	0.000344117	7.12405
23548656_7	FGSG_01207	hypothetical protein	biological_process|cellular_component	Ubiquitin mediated proteolysis	1.79856	68.5331	0.0262437	0.389791	36.0686	0.0108069	2.42841
23548657_1	FGSG_01208	replication factor C subunit 2	ATP binding|nucleotide binding|sister chromatid cohesion|cytosol|DNA clamp loader activity|UV-damage excision repair|nucleus|leading strand elongation|DNA replication factor C complex|Rad17 RFC-like complex|mitotic DNA replication checkpoint|Ctf18 RFC-like complex|Elg1 RFC-like complex	Nucleotide excision repair|DNA replication|Mismatch repair	0.0350451	46.7643	0.000749398	0	25.1518	0	#DIV/0!
23548657_2	FGSG_01208	replication factor C subunit 2	ATP binding|nucleotide binding|sister chromatid cohesion|cytosol|DNA clamp loader activity|UV-damage excision repair|nucleus|leading strand elongation|DNA replication factor C complex|Rad17 RFC-like complex|mitotic DNA replication checkpoint|Ctf18 RFC-like complex|Elg1 RFC-like complex	Nucleotide excision repair|DNA replication|Mismatch repair	0.0828599	46.7643	0.00177186	0.0141294	25.1518	0.000561764	3.15411
23548657_3	FGSG_01208	replication factor C subunit 2	ATP binding|nucleotide binding|sister chromatid cohesion|cytosol|DNA clamp loader activity|UV-damage excision repair|nucleus|leading strand elongation|DNA replication factor C complex|Rad17 RFC-like complex|mitotic DNA replication checkpoint|Ctf18 RFC-like complex|Elg1 RFC-like complex	Nucleotide excision repair|DNA replication|Mismatch repair	0.430634	46.7643	0.00920861	0.0279545	25.1518	0.00111143	8.28537
23548659_1	FGSG_01210	hypothetical protein	U5 snRNP|nucleotide binding|ATP binding|ATP-dependent helicase activity|spliceosomal complex|nucleoside-triphosphatase activity|cytosol|spliceosomal conformational changes to generate catalytic conformation|nucleic acid binding|helicase activity	Spliceosome	0.165751	57.6992	0.00287267	0.0235093	30.0195	0.000783134	3.66817
23548660_1	FGSG_01211	hypothetical protein	chromatin binding|transcription, DNA-templated||positive regulation of transcription elongation from RNA polymerase II promoter|cytosol	-	1.40103	70.9854	0.0197369	0.234	53.6344	0.00436286	4.52384
23548660_2	FGSG_01211	hypothetical protein	chromatin binding|transcription, DNA-templated||positive regulation of transcription elongation from RNA polymerase II promoter|cytosol	-	0.0557894	70.9854	0.000785929	0	53.6344	0	#DIV/0!
23548660_4	FGSG_01211	hypothetical protein	chromatin binding|transcription, DNA-templated||positive regulation of transcription elongation from RNA polymerase II promoter|cytosol	-	0.127153	70.9854	0.00179126	0.0459868	53.6344	0.000857411	2.08915
23548660_5	FGSG_01211	hypothetical protein	chromatin binding|transcription, DNA-templated||positive regulation of transcription elongation from RNA polymerase II promoter|cytosol	-	0.330992	70.9854	0.00466282	0.0589283	53.6344	0.0010987	4.24394
23548661_2	FGSG_01212	hypothetical protein	nuclear chromatin|nuclear pre-replicative complex|DNA replication initiation|pre-replicative complex assembly involved in nuclear cell cycle DNA replication|DNA replication origin binding|nuclear origin of replication recognition complex|chromatin binding|DNA replication preinitiation complex|chromatin silencing at silent mating-type cassette|cellular response to drug	Cell cycle - yeast|Meiosis - yeast|Cell cycle	0.0254386	17.1534	0.00148301	0.00762576	11.3469	0.000672059	2.20666
23548661_5	FGSG_01212	hypothetical protein	nuclear chromatin|nuclear pre-replicative complex|DNA replication initiation|pre-replicative complex assembly involved in nuclear cell cycle DNA replication|DNA replication origin binding|nuclear origin of replication recognition complex|chromatin binding|DNA replication preinitiation complex|chromatin silencing at silent mating-type cassette|cellular response to drug	Cell cycle - yeast|Meiosis - yeast|Cell cycle	0.0414816	17.1534	0.00241827	0	11.3469	0	#DIV/0!
23548664_2	FGSG_01215	hypothetical protein	molecular_function	-	1.94582	137.944	0.0141059	0.0498372	84.5401	0.00058951	23.9281
23548666_1	FGSG_01217	carbamoyl-phosphate synthase arginine-specific large chain	metabolic process|catalytic activity|mitochondrion|nitrogen compound metabolic process|ATP binding	Metabolic pathways|Pyrimidine metabolism|Alanine, aspartate and glutamate metabolism	0.18223	367.548	0.0004958	0.0106507	277.721	3.84e-05	12.9282
23548668_1	FGSG_01219	hypothetical protein	molecular_function	-	3.90413	40.5397	0.0963039	1.15013	51.2948	0.022422	4.29507
23548668_2	FGSG_01219	hypothetical protein	molecular_function	-	0.352679	40.5397	0.00869961	0	51.2948	0	#DIV/0!
23548669_1	FGSG_01220	hypothetical protein	translation initiation factor binding|nuclear-transcribed mRNA catabolic process, exonucleolytic|transcription initiation from RNA polymerase II promoter|single-stranded RNA binding|positive regulation of translational initiation|DNA-directed RNA polymerase activity|DNA-directed RNA polymerase II, core complex|positive regulation of nuclear-transcribed mRNA poly(A) tail shortening|cytoplasmic mRN…	Metabolic pathways|Purine metabolism|Pyrimidine metabolism|Protein processing in endoplasmic reticulum|Autophagy - yeast|RNA polymerase	0.83962	62.8527	0.0133585	0.289036	43.627	0.00662515	2.01633
23548669_2	FGSG_01220	hypothetical protein	translation initiation factor binding|nuclear-transcribed mRNA catabolic process, exonucleolytic|transcription initiation from RNA polymerase II promoter|single-stranded RNA binding|positive regulation of translational initiation|DNA-directed RNA polymerase activity|DNA-directed RNA polymerase II, core complex|positive regulation of nuclear-transcribed mRNA poly(A) tail shortening|cytoplasmic mRN…	Metabolic pathways|Purine metabolism|Pyrimidine metabolism|Protein processing in endoplasmic reticulum|Autophagy - yeast|RNA polymerase	1.51158	62.8527	0.0240496	0.329847	43.627	0.00756061	3.18091
23548669_3	FGSG_01220	hypothetical protein	translation initiation factor binding|nuclear-transcribed mRNA catabolic process, exonucleolytic|transcription initiation from RNA polymerase II promoter|single-stranded RNA binding|positive regulation of translational initiation|DNA-directed RNA polymerase activity|DNA-directed RNA polymerase II, core complex|positive regulation of nuclear-transcribed mRNA poly(A) tail shortening|cytoplasmic mRN…	Metabolic pathways|Purine metabolism|Pyrimidine metabolism|Protein processing in endoplasmic reticulum|Autophagy - yeast|RNA polymerase	0.563476	62.8527	0.00896502	0.0816226	43.627	0.00187092	4.79178
23548671_1	FGSG_01222	hypothetical protein	cellular_component|molecular_function|biological_process	-	2.01262	192.362	0.0104627	0.629675	180.259	0.00349316	2.9952
23548671_2	FGSG_01222	hypothetical protein	cellular_component|molecular_function|biological_process	-	0.991429	192.362	0.00515399	0.455597	180.259	0.00252745	2.0392
23548675_1	FGSG_01226	F-actin capping protein subunit beta	actin filament|cell morphogenesis|actin filament binding|F-actin capping protein complex|actin cortical patch|barbed-end actin filament capping	Endocytosis	5.37785	150.612	0.0357066	0.176076	111.284	0.00158222	22.5673
23548675_2	FGSG_01226	F-actin capping protein subunit beta	actin filament|cell morphogenesis|actin filament binding|F-actin capping protein complex|actin cortical patch|barbed-end actin filament capping	Endocytosis	0.633854	150.612	0.00420852	0.120353	111.284	0.0010815	3.89138
23548676_1	FGSG_01227	hypothetical protein	cellular_component	-	1.9582	116.511	0.0168071	0.162547	74.1606	0.00219183	7.66807
23548676_2	FGSG_01227	hypothetical protein	cellular_component	-	0.312806	116.511	0.00268479	0.0474075	74.1606	0.000639254	4.19987
23548677_1	FGSG_01228	hypothetical protein	mycelium development|cellular_component	-	1.27128	60.8225	0.0209015	0	65.5065	0	#DIV/0!
23548678_1	FGSG_01229	hypothetical protein	biological_process|molecular_function	-	39.2533	146.751	0.267482	3.62332	145.882	0.0248373	10.7694
23548679_1	FGSG_01230	phosphate carrier protein 2	molecular_function|biological_process	-	0.0660273	2.62319	0.0251706	0	1.08093	0	#DIV/0!
23548679_2	FGSG_01230	phosphate carrier protein 2	molecular_function|biological_process	-	0.0507208	2.62319	0.0193355	0	1.08093	0	#DIV/0!
23548680_1	FGSG_01231	hypothetical protein	carbon catabolite repression of transcription|ubiquitin-dependent protein catabolic process	-	11.4964	27.7949	0.413615	1.376	22.5669	0.0609744	6.78343
23548680_2	FGSG_01231	hypothetical protein	carbon catabolite repression of transcription|ubiquitin-dependent protein catabolic process	-	1.75408	27.7949	0.0631082	0.447486	22.5669	0.0198293	3.18257
23548681_2	FGSG_01232	hypothetical protein	molecular_function	-	3.00891	53.4145	0.0563313	0.594582	33.9724	0.0175019	3.21858
23548681_3	FGSG_01232	hypothetical protein	molecular_function	-	2.52817	53.4145	0.0473312	0.36068	33.9724	0.0106169	4.45811
23548683_1	FGSG_01234	adenylate cyclase	endoplasmic reticulum membrane|regulation of single-species biofilm formation on inanimate substrate|magnesium ion binding|positive regulation of growth of unicellular organism as a thread of attached cells|adenylate cyclase-modulating G-protein coupled receptor signaling pathway|filamentous growth of a population of unicellular organisms in response to starvation|plasma membrane|sporocarp develo…	Purine metabolism|Meiosis - yeast|Longevity regulating pathway - multiple species|Biofilm formation - Pseudomonas aeruginosa	0.0878547	22.1666	0.00396338	0	11.7946	0	#DIV/0!
23548683_2	FGSG_01234	adenylate cyclase	endoplasmic reticulum membrane|regulation of single-species biofilm formation on inanimate substrate|magnesium ion binding|positive regulation of growth of unicellular organism as a thread of attached cells|adenylate cyclase-modulating G-protein coupled receptor signaling pathway|filamentous growth of a population of unicellular organisms in response to starvation|plasma membrane|sporocarp develo…	Purine metabolism|Meiosis - yeast|Longevity regulating pathway - multiple species|Biofilm formation - Pseudomonas aeruginosa	0.170321	22.1666	0.00768366	0.00472142	11.7946	0.000400304	19.1946
23548683_3	FGSG_01234	adenylate cyclase	endoplasmic reticulum membrane|regulation of single-species biofilm formation on inanimate substrate|magnesium ion binding|positive regulation of growth of unicellular organism as a thread of attached cells|adenylate cyclase-modulating G-protein coupled receptor signaling pathway|filamentous growth of a population of unicellular organisms in response to starvation|plasma membrane|sporocarp develo…	Purine metabolism|Meiosis - yeast|Longevity regulating pathway - multiple species|Biofilm formation - Pseudomonas aeruginosa	0.267253	22.1666	0.0120566	0.0189368	11.7946	0.00160555	7.5093
23548685_1	FGSG_01236	proteasome component PUP3	proteasome core complex|cytoplasm|proteasomal ubiquitin-independent protein catabolic process|proteasome-mediated ubiquitin-dependent protein catabolic process|endopeptidase activity	Proteasome	3.71039	96.6089	0.0384063	0.803734	83.1961	0.00966072	3.97551
23548686_1	FGSG_01237	hypothetical protein	cellular_component|molecular_function|biological_process	Drug metabolism - other enzymes	0.134934	76.2809	0.00176891	0.0244547	114.671	0.00021326	8.29462
23548687_1	FGSG_01238	hypothetical protein	translation	Ribosome	3.05949	680.067	0.00449881	0.399166	799.283	0.000499405	9.00833
23548687_2	FGSG_01238	hypothetical protein	translation	Ribosome	102.381	680.067	0.150546	14.4464	799.283	0.0180743	8.3293
23548690_1	FGSG_01241	hypothetical protein	cellular_component|biological_process	Autophagy - yeast|MAPK signaling pathway - yeast|Cell cycle|Glycine, serine and threonine metabolism|Oocyte meiosis|PI3K-Akt signaling pathway|Nicotinate and nicotinamide metabolism|Hippo signaling pathway|Hippo signaling pathway - fly	70.8297	478.735	0.147952	4.58693	510.598	0.00898345	16.4694
23548690_2	FGSG_01241	hypothetical protein	cellular_component|biological_process	Autophagy - yeast|MAPK signaling pathway - yeast|Cell cycle|Glycine, serine and threonine metabolism|Oocyte meiosis|PI3K-Akt signaling pathway|Nicotinate and nicotinamide metabolism|Hippo signaling pathway|Hippo signaling pathway - fly	11.1734	478.735	0.0233394	0.287049	510.598	0.000562183	41.5156
23548690_3	FGSG_01241	hypothetical protein	cellular_component|biological_process	Autophagy - yeast|MAPK signaling pathway - yeast|Cell cycle|Glycine, serine and threonine metabolism|Oocyte meiosis|PI3K-Akt signaling pathway|Nicotinate and nicotinamide metabolism|Hippo signaling pathway|Hippo signaling pathway - fly	44.3579	478.735	0.0926566	0.991472	510.598	0.00194179	47.7172
23548692_1	FGSG_01243	hypothetical protein	cellular_component	Metabolic pathways|Inositol phosphate metabolism|Phosphatidylinositol signaling system	0.019117	14.0695	0.00135875	0	9.90218	0	#DIV/0!
23548692_2	FGSG_01243	hypothetical protein	cellular_component	Metabolic pathways|Inositol phosphate metabolism|Phosphatidylinositol signaling system	0.0276326	14.0695	0.001964	0	9.90218	0	#DIV/0!
23548692_3	FGSG_01243	hypothetical protein	cellular_component	Metabolic pathways|Inositol phosphate metabolism|Phosphatidylinositol signaling system	0.018074	14.0695	0.00128462	0.0040896	9.90218	0.000413	3.11046
23548693_1	FGSG_01244	hypothetical protein	molecular_function	-	0.739927	221.081	0.00334686	0.0182085	79.5388	0.000228925	14.6199
23548693_3	FGSG_01244	hypothetical protein	molecular_function	-	71.4734	221.081	0.32329	6.13424	79.5388	0.0771226	4.1919
23548694_1	FGSG_01245	cytochrome c peroxidase	mycelium development	-	1.26262	78.9396	0.0159948	0.193208	47.5816	0.00406056	3.93906
23548695_1	FGSG_01247	hypothetical protein	biological_process|molecular_function|cellular_component	-	11.0486	228.333	0.048388	1.17042	184.857	0.0063315	7.64242
23548695_2	FGSG_01247	hypothetical protein	biological_process|molecular_function|cellular_component	-	1.23064	228.333	0.00538965	0	184.857	0	#DIV/0!
23548696_1	FGSG_01248	threonyl-tRNA synthetase	cytoplasm|cytoplasmic translation|cytosol|threonine-tRNA ligase activity|threonyl-tRNA aminoacylation|ATP binding	Aminoacyl-tRNA biosynthesis	0.0731895	273.167	0.00026793	0.0289383	232.446	0.000124495	2.15214
23548696_2	FGSG_01248	threonyl-tRNA synthetase	cytoplasm|cytoplasmic translation|cytosol|threonine-tRNA ligase activity|threonyl-tRNA aminoacylation|ATP binding	Aminoacyl-tRNA biosynthesis	0.438063	273.167	0.00160365	0	232.446	0	#DIV/0!
23548696_4	FGSG_01248	threonyl-tRNA synthetase	cytoplasm|cytoplasmic translation|cytosol|threonine-tRNA ligase activity|threonyl-tRNA aminoacylation|ATP binding	Aminoacyl-tRNA biosynthesis	0.046811	273.167	0.000171364	0.0144301	232.446	6.21e-05	2.76041
23548696_7	FGSG_01248	threonyl-tRNA synthetase	cytoplasm|cytoplasmic translation|cytosol|threonine-tRNA ligase activity|threonyl-tRNA aminoacylation|ATP binding	Aminoacyl-tRNA biosynthesis	0.109174	273.167	0.000399661	0	232.446	0	#DIV/0!
23548697_1	FGSG_01249	hypothetical protein	molecular_function	-	0.14019	11.4876	0.0122036	0	5.58943	0	#DIV/0!
23548699_1	FGSG_01251	hypothetical protein	mycelium development|cellular_component	-	0.0868523	42.6009	0.00203874	0.00527417	15.4039	0.000342392	5.95441
23548702_1	FGSG_01254	hypothetical protein	biological_process|molecular_function|cellular_component	-	0.0422282	30.3016	0.0013936	0	25.1343	0	#DIV/0!
23548704_1	FGSG_01256	hypothetical protein	cellular_component	Biosynthesis of secondary metabolites|Terpenoid backbone biosynthesis	0.173576	35.9024	0.00483466	0.0327418	46.5968	0.000702662	6.8805
23548704_2	FGSG_01256	hypothetical protein	cellular_component	Biosynthesis of secondary metabolites|Terpenoid backbone biosynthesis	0.152014	35.9024	0.00423408	0.0496473	46.5968	0.00106547	3.97392
23548705_1	FGSG_01257	hypothetical protein	molecular_function	-	0.436077	23.5234	0.018538	0.0502977	19.3643	0.00259744	7.13702
23548706_2	FGSG_01258	hypothetical protein	tRNA dihydrouridine synthesis|cytosol|tRNA dihydrouridine synthase activity	-	0.0926159	6.56283	0.0141122	0	3.48364	0	#DIV/0!
23548708_1	FGSG_01263	hypothetical protein	mitotic spindle organization|cytoplasm|dynactin complex	-	0.366132	39.0398	0.00937844	0.0790464	21.9752	0.00359708	2.60724
23548708_2	FGSG_01263	hypothetical protein	mitotic spindle organization|cytoplasm|dynactin complex	-	1.09893	39.0398	0.0281489	0.0750298	21.9752	0.0034143	8.24442
23548709_1	FGSG_01264	hypothetical protein	molecular_function|biological_process|cellular_component	-	0.085715	16.4314	0.00521653	0.0125184	9.49163	0.00131888	3.95526
23548710_2	FGSG_01265	sarcoplasmic/endoplasmic reticulum calcium ATPase 2	nuclear envelope	-	0.0935728	36.9825	0.00253019	0	26.3298	0	#DIV/0!
23548710_3	FGSG_01265	sarcoplasmic/endoplasmic reticulum calcium ATPase 2	nuclear envelope	-	0.0210858	36.9825	0.000570155	0	26.3298	0	#DIV/0!
23548715_1	FGSG_01270	hypothetical protein	molecular_function|biological_process	-	1.05499	56.6432	0.0186252	0.169235	42.468	0.00398501	4.6738
23548716_3	FGSG_01271	hypothetical protein	ATP binding|regulation of protein localization to mitotic spindle pole body|protein tyrosine kinase activity||G2/M transition of mitotic cell cycle|protein kinase activity||mitotic cytokinesis, site selection|asexual sporulation resulting in formation of a cellular spore|mitotic spindle midzone|mitotic spindle pole body|positive regulation of protein export from nucleus|mitotic spindle pole|hypha…	Cell cycle|Oocyte meiosis|Progesterone-mediated oocyte maturation|FoxO signaling pathway	0.141805	49.2054	0.0028819	0.0109586	14.989	0.000731112	3.9418
23548718_1	FGSG_01273	hypothetical protein	barrier septum assembly|cell division site|cellular protein localization|cell tip|regulation of fungal-type cell wall beta-glucan biosynthetic process|cytosol|incipient cellular bud site|1,3-beta-D-glucan synthase complex|fungal-type cell wall chitin biosynthetic process|barrier septum|cellular bud neck septin ring|cellular bud neck|nucleus|enzyme activator activity	-	0.0353879	19.7705	0.00178993	0.00743512	14.3177	0.000519295	3.44685
23548721_2	FGSG_01276	hypothetical protein	biological_process|molecular_function|cellular_component	-	0.229508	14.1177	0.0162568	0.0478899	8.46241	0.00565914	2.87267
23548722_2	FGSG_01277	hypothetical protein	cellular_component|molecular_function|biological_process	-	0.527135	80.3558	0.00656002	0.063795	139.129	0.000458532	14.3066
23548722_3	FGSG_01277	hypothetical protein	cellular_component|molecular_function|biological_process	-	0.416299	80.3558	0.00518069	0.0997603	139.129	0.000717035	7.22515
23548723_1	FGSG_01278	hypothetical protein	mycelium development	Ribosome	23.4898	2197.41	0.0106898	3.67843	2538.29	0.00144918	7.37644
23548723_2	FGSG_01278	hypothetical protein	mycelium development	Ribosome	9.44305	2197.41	0.00429735	1.1659	2538.29	0.000459324	9.35582
23548723_3	FGSG_01278	hypothetical protein	mycelium development	Ribosome	347.772	2197.41	0.158265	19.6113	2538.29	0.00772617	20.4842
23548723_4	FGSG_01278	hypothetical protein	mycelium development	Ribosome	5.34922	2197.41	0.00243433	1.29638	2538.29	0.000510729	4.76639
23548724_1	FGSG_01279	glucose-6-phosphate 1-dehydrogenase	cellular_component	Metabolic pathways|Biosynthesis of secondary metabolites|Biosynthesis of antibiotics|Microbial metabolism in diverse environments|Carbon metabolism|Pentose phosphate pathway|Glutathione metabolism	3.80252	313.219	0.0121401	0.416843	309.357	0.00134745	9.00971
23548724_2	FGSG_01279	glucose-6-phosphate 1-dehydrogenase	cellular_component	Metabolic pathways|Biosynthesis of secondary metabolites|Biosynthesis of antibiotics|Microbial metabolism in diverse environments|Carbon metabolism|Pentose phosphate pathway|Glutathione metabolism	0.168419	313.219	0.000537704	0.0109028	309.357	3.52e-05	15.2568
23548724_3	FGSG_01279	glucose-6-phosphate 1-dehydrogenase	cellular_component	Metabolic pathways|Biosynthesis of secondary metabolites|Biosynthesis of antibiotics|Microbial metabolism in diverse environments|Carbon metabolism|Pentose phosphate pathway|Glutathione metabolism	0.619239	313.219	0.00197701	0.115865	309.357	0.000374535	5.27858
23548725_1	FGSG_01280	hypothetical protein	cellular_component|mycelium development	Base excision repair	0.0775032	21.1506	0.00366434	0.0333349	21.3547	0.00156101	2.34742
23548725_2	FGSG_01280	hypothetical protein	cellular_component|mycelium development	Base excision repair	0.0149438	21.1506	0.000706541	0	21.3547	0	#DIV/0!
23548726_1	FGSG_01281	hypothetical protein	oxidation-reduction process|cytosol|porphyrin-containing compound biosynthetic process|nucleus|oxidoreductase activity|oxygen-dependent protoporphyrinogen oxidase activity	Metabolic pathways|Biosynthesis of secondary metabolites|Porphyrin and chlorophyll metabolism	0.355983	36.6959	0.00970089	0.0830618	35.7672	0.00232229	4.17729
23548726_2	FGSG_01281	hypothetical protein	oxidation-reduction process|cytosol|porphyrin-containing compound biosynthetic process|nucleus|oxidoreductase activity|oxygen-dependent protoporphyrinogen oxidase activity	Metabolic pathways|Biosynthesis of secondary metabolites|Porphyrin and chlorophyll metabolism	0.0942848	36.6959	0.00256935	0.0266775	35.7672	0.000745866	3.44479
23548727_1	FGSG_01282	hypothetical protein	regulation of mRNA stability|poly(A) RNA binding|nucleus|poly(A) binding|cytoplasm|negative regulation of mRNA polyadenylation	-	0.179908	84.5201	0.00212859	0.0549821	74.912	0.000733956	2.90016
23548728_1	FGSG_01283	hypothetical protein	mycelium development|cellular_component	Metabolic pathways|Lysosome|Amino sugar and nucleotide sugar metabolism|Various types of N-glycan biosynthesis|Glycosaminoglycan degradation|Other glycan degradation|Glycosphingolipid biosynthesis - ganglio series	4.33647	12.3701	0.350561	1.50467	14.3174	0.105094	3.33568
23548728_2	FGSG_01283	hypothetical protein	mycelium development|cellular_component	Metabolic pathways|Lysosome|Amino sugar and nucleotide sugar metabolism|Various types of N-glycan biosynthesis|Glycosaminoglycan degradation|Other glycan degradation|Glycosphingolipid biosynthesis - ganglio series	0.0445609	12.3701	0.0036023	0.0121312	14.3174	0.000847305	4.25148
23548729_2	FGSG_01284	hypothetical protein	iron ion binding|membrane|heme binding|metal ion binding|oxidoreductase activity, acting on paired donors, with incorporation or reduction of molecular oxygen, reduced flavin or flavoprotein as one donor, and incorporation of one atom of oxygen|oxidoreductase activity|monooxygenase activity	-	0.0285443	1.08356	0.026343	0	0.651412	0	#DIV/0!
23548730_2	FGSG_01285	hypothetical protein	cellular amino acid metabolic process|cellular_component	Metabolic pathways|Biosynthesis of secondary metabolites|Biosynthesis of antibiotics|Biosynthesis of amino acids|Cysteine and methionine metabolism|2-Oxocarboxylic acid metabolism|Tryptophan metabolism|Tyrosine metabolism|Phenylalanine, tyrosine and tryptophan biosynthesis|Phenylalanine metabolism|Lysine biosynthesis|Ubiquinone and other terpenoid-quinone biosynthesis|Isoquinoline alkaloid biosyn…	0.456819	15.9323	0.0286725	0	10.4466	0	#DIV/0!
23548730_3	FGSG_01285	hypothetical protein	cellular amino acid metabolic process|cellular_component	Metabolic pathways|Biosynthesis of secondary metabolites|Biosynthesis of antibiotics|Biosynthesis of amino acids|Cysteine and methionine metabolism|2-Oxocarboxylic acid metabolism|Tryptophan metabolism|Tyrosine metabolism|Phenylalanine, tyrosine and tryptophan biosynthesis|Phenylalanine metabolism|Lysine biosynthesis|Ubiquinone and other terpenoid-quinone biosynthesis|Isoquinoline alkaloid biosyn…	0.144623	15.9323	0.00907735	0.0288864	10.4466	0.00276516	3.28276
23548732_1	FGSG_01287	hypothetical protein	molecular_function	-	0.0550413	22.9648	0.00239677	0.00984965	15.5682	0.000632679	3.78828
23548732_2	FGSG_01287	hypothetical protein	molecular_function	-	0.0826682	22.9648	0.00359978	0.0114201	15.5682	0.000733555	4.90731
23548733_1	FGSG_01288	casein kinase II subunit beta-2	biological_process	Autophagy - yeast|Ribosome biogenesis in eukaryotes|Mitophagy - yeast|Starch and sucrose metabolism|Wnt signaling pathway|Adherens junction	28.1731	126.393	0.2229	2.01346	91.2281	0.0220706	10.0994
23548735_1	FGSG_01290	60S ribosomal protein RML2	mitochondrial translation|structural constituent of ribosome|mitochondrial large ribosomal subunit	Ribosome	0.530612	160.415	0.00330774	0.100154	104.805	0.000955626	3.46133
23548735_2	FGSG_01290	60S ribosomal protein RML2	mitochondrial translation|structural constituent of ribosome|mitochondrial large ribosomal subunit	Ribosome	0.352217	160.415	0.00219566	0.0913134	104.805	0.000871272	2.52006
23548736_1	FGSG_01291	G2/mitotic-specific cyclin-B	molecular_function	Cell cycle - yeast|MAPK signaling pathway - yeast	0.171218	166.716	0.00102701	0.0486741	101.886	0.00047773	2.14977
23548736_2	FGSG_01291	G2/mitotic-specific cyclin-B	molecular_function	Cell cycle - yeast|MAPK signaling pathway - yeast	0.0404698	166.716	0.000242748	0	101.886	0	#DIV/0!
23548736_3	FGSG_01291	G2/mitotic-specific cyclin-B	molecular_function	Cell cycle - yeast|MAPK signaling pathway - yeast	0.151583	166.716	0.000909233	0.0262567	101.886	0.000257705	3.52819
23548737_1	FGSG_01292	hypothetical protein	cellular_component|molecular_function|biological_process|mRNA export from nucleus|THO complex part of transcription export complex	Spliceosome|RNA transport	0.453979	38.1383	0.0119035	0.0319432	44.4382	0.000718822	16.5597
23548737_3	FGSG_01292	hypothetical protein	cellular_component|molecular_function|biological_process|mRNA export from nucleus|THO complex part of transcription export complex	Spliceosome|RNA transport	0.663242	38.1383	0.0173905	0.0321161	44.4382	0.000722713	24.0627
23548737_4	FGSG_01292	hypothetical protein	cellular_component|molecular_function|biological_process|mRNA export from nucleus|THO complex part of transcription export complex	Spliceosome|RNA transport	0.132648	38.1383	0.00347808	0.0642322	44.4382	0.00144543	2.40627
23548738_1	FGSG_01293	hypothetical protein	sequence-specific DNA binding RNA polymerase II transcription factor activity|DNA binding|zinc ion binding|transcription, DNA-templated|nucleus|regulation of transcription, DNA-templated	-	0.0606318	34.5711	0.00175383	0	24.7813	0	#DIV/0!
23548739_2	FGSG_01294	hypothetical protein	molecular_function|biological_process|cellular_component	Glutathione metabolism|Platinum drug resistance|Fluid shear stress and atherosclerosis|Pantothenate and CoA biosynthesis|Metabolism of xenobiotics by cytochrome P450|Drug metabolism - cytochrome P450	0.200378	1.38036	0.145163	0.0436121	1.92744	0.0226269	6.41551
23548739_5	FGSG_01294	hypothetical protein	molecular_function|biological_process|cellular_component	Glutathione metabolism|Platinum drug resistance|Fluid shear stress and atherosclerosis|Pantothenate and CoA biosynthesis|Metabolism of xenobiotics by cytochrome P450|Drug metabolism - cytochrome P450	0.112827	1.38036	0.0817372	0.0358928	1.92744	0.018622	4.38929
23548739_6	FGSG_01294	hypothetical protein	molecular_function|biological_process|cellular_component	Glutathione metabolism|Platinum drug resistance|Fluid shear stress and atherosclerosis|Pantothenate and CoA biosynthesis|Metabolism of xenobiotics by cytochrome P450|Drug metabolism - cytochrome P450	0.0677894	1.38036	0.0491099	0.0324442	1.92744	0.0168328	2.91752
23548739_7	FGSG_01294	hypothetical protein	molecular_function|biological_process|cellular_component	Glutathione metabolism|Platinum drug resistance|Fluid shear stress and atherosclerosis|Pantothenate and CoA biosynthesis|Metabolism of xenobiotics by cytochrome P450|Drug metabolism - cytochrome P450	0.295515	1.38036	0.214085	0.0678681	1.92744	0.0352115	6.07998
23548740_3	FGSG_01295	hypothetical protein	molecular_function	-	0.0255172	6.2905	0.00405647	0.0103524	5.6312	0.0018384	2.20652
23548741_2	FGSG_01296	hypothetical protein	-	-	2.43678	9.22157	0.264248	0.30651	8.14546	0.0376295	7.02237
23548743_1	FGSG_01299	hypothetical protein	molecular_function	Spliceosome	0.851093	63.3516	0.0134344	0.188843	38.6101	0.00489103	2.74675
23548748_1	FGSG_01304	hypothetical protein	cellular_component|molecular_function|biological_process	-	0.116869	79.8352	0.00146388	0	38.2934	0	#DIV/0!
23548749_1	FGSG_01306	hypothetical protein	molecular_function	-	0.867662	26.3791	0.032892	0.266225	32.2569	0.00825328	3.98533
23548749_2	FGSG_01306	hypothetical protein	molecular_function	-	6.31743	26.3791	0.239486	1.2299	32.2569	0.0381282	6.28107
23548749_4	FGSG_01306	hypothetical protein	molecular_function	-	7.68563	26.3791	0.291353	2.84097	32.2569	0.0880733	3.30807
23548751_2	FGSG_01308	hypothetical protein	molecular_function	mTOR signaling pathway	0.0436525	13.652	0.00319752	0.00736353	9.28306	0.000793222	4.03105
23548751_3	FGSG_01308	hypothetical protein	molecular_function	mTOR signaling pathway	0.067123	13.652	0.00491672	0	9.28306	0	#DIV/0!
23548752_1	FGSG_01309	hypothetical protein	cellular_component|biological_process	Metabolic pathways|Glycerophospholipid metabolism	0.198114	71.738	0.00276164	0.0589705	79.7297	0.000739631	3.7338
23548753_1	FGSG_01310	hypothetical protein	sequence-specific DNA binding RNA polymerase II transcription factor activity|regulation of transcription from RNA polymerase II promoter|nucleus	-	0.0526015	24.9328	0.00210973	0.0048446	9.64277	0.000502408	4.19924
23548753_2	FGSG_01310	hypothetical protein	sequence-specific DNA binding RNA polymerase II transcription factor activity|regulation of transcription from RNA polymerase II promoter|nucleus	-	0.149156	24.9328	0.00598231	0	9.64277	0	#DIV/0!
23548754_1	FGSG_01311	hypothetical protein	transmembrane transport|integral component of membrane|transmembrane transporter activity	-	0.0445826	34.7555	0.00128275	0.0185002	144.655	0.000127892	10.03
23548755_1	FGSG_01312	hypothetical protein	cellular_component	Autophagy - yeast|Meiosis - yeast	0.0632051	40.6179	0.00155609	0.0185789	36.1897	0.000513376	3.03109
23548756_1	FGSG_01313	hypothetical protein	asexual sporulation resulting in formation of a cellular spore|nucleus|transcription regulatory region DNA binding|hyphal tip|sequence-specific DNA binding transcription factor activity|sequence-specific DNA binding|regulation of transcription from RNA polymerase II promoter|conidium formation|positive regulation of conidium formation	-	0.246037	57.8403	0.00425372	0.0149491	36.1792	0.000413195	10.2947
23548756_2	FGSG_01313	hypothetical protein	asexual sporulation resulting in formation of a cellular spore|nucleus|transcription regulatory region DNA binding|hyphal tip|sequence-specific DNA binding transcription factor activity|sequence-specific DNA binding|regulation of transcription from RNA polymerase II promoter|conidium formation|positive regulation of conidium formation	-	1.88059	57.8403	0.0325135	0.187371	36.1792	0.00517898	6.27798
23548756_3	FGSG_01313	hypothetical protein	asexual sporulation resulting in formation of a cellular spore|nucleus|transcription regulatory region DNA binding|hyphal tip|sequence-specific DNA binding transcription factor activity|sequence-specific DNA binding|regulation of transcription from RNA polymerase II promoter|conidium formation|positive regulation of conidium formation	-	17.7351	57.8403	0.306622	4.00082	36.1792	0.110583	2.77276
23548757_1	FGSG_01314	eukaryotic translation initiation factor 3 subunit 7	cellular_component|mycelium development	RNA transport	0.552372	341.185	0.00161898	0.121621	302.235	0.000402407	4.02324
23548757_2	FGSG_01314	eukaryotic translation initiation factor 3 subunit 7	cellular_component|mycelium development	RNA transport	0.318772	341.185	0.000934308	0.0862584	302.235	0.000285402	3.27365
23548758_1	FGSG_01315	hypothetical protein	-	-	4.08041	54.5042	0.0748642	0.356712	56.4882	0.00631481	11.8553
23548758_2	FGSG_01315	hypothetical protein	-	-	13.1513	54.5042	0.241289	0.976503	56.4882	0.0172868	13.958
23548759_2	FGSG_01316	hypothetical protein	mating projection tip|protein localization|actin filament binding|actin cortical patch|actin cortical patch assembly|barbed-end actin filament capping	-	0.377921	146.892	0.00257278	0.0407762	122	0.000334232	7.69757
23548760_1	FGSG_01317	hypothetical protein	mycelium development|cellular_component	-	0.487227	174.959	0.00278481	0.0914833	134.03	0.000682557	4.07997
23548761_1	FGSG_01318	hypothetical protein	cytosol|DNA binding|RNA polymerase II core promoter proximal region sequence-specific DNA binding transcription factor activity|transcription, DNA-templated|zinc ion binding|positive regulation of transcription from RNA polymerase II promoter|nucleus|cellular response to drug	-	0.378131	42.0689	0.00898836	0.0228837	30.1158	0.000759856	11.829
23548761_2	FGSG_01318	hypothetical protein	cytosol|DNA binding|RNA polymerase II core promoter proximal region sequence-specific DNA binding transcription factor activity|transcription, DNA-templated|zinc ion binding|positive regulation of transcription from RNA polymerase II promoter|nucleus|cellular response to drug	-	0.0641591	42.0689	0.00152509	0.00635906	30.1158	0.000211154	7.22267
23548762_1	FGSG_01319	hypothetical protein	-	-	0.0493117	10.3514	0.0047638	0.00382713	5.04475	0.000758636	6.27942
23548763_3	FGSG_01320	dynamin-1	cellular_component|biological_process	Mitophagy - yeast|Platinum drug resistance|Apoptosis - fly|TNF signaling pathway	0.251671	102.917	0.00244538	0.0325975	81.881	0.000398108	6.14249
23548765_1	FGSG_01322	hypothetical protein	septin ring|mitotic spindle pole body|chromatin silencing at silent mating-type cassette|cellular bud neck|negative regulation of histone H3-K9 methylation|telomere maintenance|cellular response to heat|mitotic sister chromatid segregation|nucleoplasm|hyphal growth|negative regulation of histone H3-K4 methylation|sterigmatocystin biosynthetic process|asperthecin metabolic process|protein sumoylat…	RNA transport|Fluid shear stress and atherosclerosis	16.2807	318.494	0.0511177	5.37942	280.215	0.0191975	2.66274
23548766_1	FGSG_01323	hypothetical protein	molecular_function|mycelium development	RNA transport	0.597545	68.6643	0.00870241	0	34.9022	0	#DIV/0!
23548766_2	FGSG_01323	hypothetical protein	molecular_function|mycelium development	RNA transport	0.0831803	68.6643	0.0012114	0.0119197	34.9022	0.000341518	3.54712
23548766_3	FGSG_01323	hypothetical protein	molecular_function|mycelium development	RNA transport	0.0526133	68.6643	0.000766239	0.0117914	34.9022	0.00033784	2.26805
23548767_1	FGSG_01324	hypothetical protein	molecular_function|biological_process|cellular_component	-	20.4993	60.7349	0.337521	3.34704	87.2734	0.0383512	8.80078
23548768_1	FGSG_01325	hypothetical protein	molecular_function|biological_process|cellular_component	-	0.150145	19.4116	0.00773483	0.0188276	25.8661	0.000727888	10.6264
23548769_1	FGSG_01326	hypothetical protein	molecular_function|biological_process|cellular_component	-	0.164633	37.5445	0.004385	0.033506	30.2823	0.00110646	3.9631
23548771_2	FGSG_01328	hypothetical protein	proton-transporting V-type ATPase, V1 domain|ATP hydrolysis coupled proton transport|hydrogen ion transmembrane transporter activity|plasma membrane|cytosol|calcium ion transport into cytosol	Metabolic pathways|Microbial metabolism in diverse environments|Purine metabolism|Sulfur metabolism	0.163404	110.866	0.00147389	0.027174	91.146	0.000298138	4.94365
23548771_3	FGSG_01328	hypothetical protein	proton-transporting V-type ATPase, V1 domain|ATP hydrolysis coupled proton transport|hydrogen ion transmembrane transporter activity|plasma membrane|cytosol|calcium ion transport into cytosol	Metabolic pathways|Microbial metabolism in diverse environments|Purine metabolism|Sulfur metabolism	1.2362	110.866	0.0111504	0.136462	91.146	0.00149718	7.4476
23548771_4	FGSG_01328	hypothetical protein	proton-transporting V-type ATPase, V1 domain|ATP hydrolysis coupled proton transport|hydrogen ion transmembrane transporter activity|plasma membrane|cytosol|calcium ion transport into cytosol	Metabolic pathways|Microbial metabolism in diverse environments|Purine metabolism|Sulfur metabolism	1.37738	110.866	0.0124238	0.0725636	91.146	0.000796125	15.6054
23548772_1	FGSG_01329	adenylyl-sulfate kinase	cellular_component	Metabolic pathways|Microbial metabolism in diverse environments|Purine metabolism|Sulfur metabolism	3.36975	119.388	0.0282252	0.20562	101.23	0.00203121	13.8957
23548773_2	FGSG_01330	hypothetical protein	molecular_function|biological_process	PI3K-Akt signaling pathway	1.2383	125.267	0.0098853	0.0394317	72.9611	0.000540448	18.2909
23548775_1	FGSG_01332	hypothetical protein	ribosome biogenesis|Noc1p-Noc2p complex|ribosomal large subunit assembly	-	0.128753	109.44	0.00117647	0	54.6579	0	#DIV/0!
23548775_2	FGSG_01332	hypothetical protein	ribosome biogenesis|Noc1p-Noc2p complex|ribosomal large subunit assembly	-	0.0855684	109.44	0.000781878	0.00544971	54.6579	9.97e-05	7.84186
23548775_3	FGSG_01332	hypothetical protein	ribosome biogenesis|Noc1p-Noc2p complex|ribosomal large subunit assembly	-	0.447085	109.44	0.00408522	0.00539102	54.6579	9.86e-05	41.4188
23548776_2	FGSG_01333	hypothetical protein	prolyl-tRNA aminoacylation|mitochondrion|proline-tRNA ligase activity|tRNA aminoacylation for protein translation|aminoacyl-tRNA ligase activity|ATP binding	Aminoacyl-tRNA biosynthesis	0.322062	32.0761	0.0100406	0	17.7542	0	#DIV/0!
23548776_3	FGSG_01333	hypothetical protein	prolyl-tRNA aminoacylation|mitochondrion|proline-tRNA ligase activity|tRNA aminoacylation for protein translation|aminoacyl-tRNA ligase activity|ATP binding	Aminoacyl-tRNA biosynthesis	0.230692	32.0761	0.00719202	0.00894473	17.7542	0.000503809	14.2753
23548776_4	FGSG_01333	hypothetical protein	prolyl-tRNA aminoacylation|mitochondrion|proline-tRNA ligase activity|tRNA aminoacylation for protein translation|aminoacyl-tRNA ligase activity|ATP binding	Aminoacyl-tRNA biosynthesis	0.42622	32.0761	0.0132878	0.0321884	17.7542	0.001813	7.32914
23548777_2	FGSG_01334	hypothetical protein	cytosol|cell tip|tubulin binding|protein folding|unfolded protein binding|positive regulation of transcription elongation from RNA polymerase II promoter|cell division site|tubulin complex assembly|regulation of conjugation with cellular fusion|nucleus|prefoldin complex	-	1.11325	79.1031	0.0140734	0.311964	58.7775	0.00530754	2.65159
23548777_4	FGSG_01334	hypothetical protein	cytosol|cell tip|tubulin binding|protein folding|unfolded protein binding|positive regulation of transcription elongation from RNA polymerase II promoter|cell division site|tubulin complex assembly|regulation of conjugation with cellular fusion|nucleus|prefoldin complex	-	0.248041	79.1031	0.00313567	0	58.7775	0	#DIV/0!
23548778_1	FGSG_01335	hypothetical protein	-	-	0.0381412	0.966664	0.0394566	0.0107372	1.07149	0.0100209	3.93744
23548778_2	FGSG_01335	hypothetical protein	-	-	0.0248257	0.966664	0.0256819	0	1.07149	0	#DIV/0!
23548779_3	FGSG_01336	hypothetical protein	biological_process|cellular_component	Cell cycle - yeast|Meiosis - yeast|Cell cycle	0.0625452	14.9371	0.00418725	0	7.19889	0	#DIV/0!
23548780_2	FGSG_01337	pre-mRNA-splicing factor prp46	molecular_function	Spliceosome	0.0809631	49.4543	0.00163713	0	25.0957	0	#DIV/0!
23548781_1	FGSG_01338	hypothetical protein	proteasome regulatory particle assembly|nucleus|positive regulation of proteasomal ubiquitin-dependent protein catabolic process|proteasome regulatory particle, base subcomplex|cytoplasm	-	1.06953	46.2664	0.0231167	0.204151	35.2642	0.00578918	3.99309
23548781_2	FGSG_01338	hypothetical protein	proteasome regulatory particle assembly|nucleus|positive regulation of proteasomal ubiquitin-dependent protein catabolic process|proteasome regulatory particle, base subcomplex|cytoplasm	-	0.610188	46.2664	0.0131886	0.1361	35.2642	0.00385945	3.41722
23548781_3	FGSG_01338	hypothetical protein	proteasome regulatory particle assembly|nucleus|positive regulation of proteasomal ubiquitin-dependent protein catabolic process|proteasome regulatory particle, base subcomplex|cytoplasm	-	0.295941	46.2664	0.00639646	0	35.2642	0	#DIV/0!
23548781_4	FGSG_01338	hypothetical protein	proteasome regulatory particle assembly|nucleus|positive regulation of proteasomal ubiquitin-dependent protein catabolic process|proteasome regulatory particle, base subcomplex|cytoplasm	-	1.06469	46.2664	0.0230122	0.325052	35.2642	0.00921763	2.49654
23548781_5	FGSG_01338	hypothetical protein	proteasome regulatory particle assembly|nucleus|positive regulation of proteasomal ubiquitin-dependent protein catabolic process|proteasome regulatory particle, base subcomplex|cytoplasm	-	0.230865	46.2664	0.00498991	0.068791	35.2642	0.00195073	2.55797
23548781_6	FGSG_01338	hypothetical protein	proteasome regulatory particle assembly|nucleus|positive regulation of proteasomal ubiquitin-dependent protein catabolic process|proteasome regulatory particle, base subcomplex|cytoplasm	-	0.398119	46.2664	0.00860493	0.0229303	35.2642	0.000650244	13.2334
23548781_7	FGSG_01338	hypothetical protein	proteasome regulatory particle assembly|nucleus|positive regulation of proteasomal ubiquitin-dependent protein catabolic process|proteasome regulatory particle, base subcomplex|cytoplasm	-	1.38473	46.2664	0.0299295	0.0984609	35.2642	0.00279209	10.7194
23548781_8	FGSG_01338	hypothetical protein	proteasome regulatory particle assembly|nucleus|positive regulation of proteasomal ubiquitin-dependent protein catabolic process|proteasome regulatory particle, base subcomplex|cytoplasm	-	1.06277	46.2664	0.0229706	0.196675	35.2642	0.00557718	4.11868
23548782_1	FGSG_01339	hypothetical protein	molecular_function|mycelium development|cellular_component	-	0.0298784	40.9472	0.00072968	0	27.1555	0	#DIV/0!
23548782_2	FGSG_01339	hypothetical protein	molecular_function|mycelium development|cellular_component	-	1.66873	40.9472	0.0407531	0.0513057	27.1555	0.00188933	21.5701
23548784_1	FGSG_01341	hypothetical protein	biological_process	-	0.153998	34.5313	0.00445967	0.0422106	48.5486	0.00086945	5.1293
23548785_1	FGSG_01342	alternative oxidase	mycelium development	-	0.37851	21.8942	0.0172881	1.0303	308.525	0.00333944	5.17696
23548785_2	FGSG_01342	alternative oxidase	mycelium development	-	0.535641	21.8942	0.024465	0.0304092	308.525	9.86e-05	248.217
23548786_1	FGSG_01343	hypothetical protein	biological_process|cellular_component	-	18.652	245.538	0.0759638	0.662131	212.903	0.00311002	24.4255
23548786_2	FGSG_01343	hypothetical protein	biological_process|cellular_component	-	6.71517	245.538	0.0273488	0.649672	212.903	0.0030515	8.96242
23548786_3	FGSG_01343	hypothetical protein	biological_process|cellular_component	-	0.858233	245.538	0.00349532	0.0509773	212.903	0.00023944	14.5979
23548787_1	FGSG_01344	hypothetical protein	molecular_function	-	0.0328271	39.2654	0.00083603	0	55.6447	0	#DIV/0!
23548788_2	FGSG_01345	hypothetical protein	cytosol|protein complex assembly|unfolded protein binding|endonucleolytic cleavage to generate mature 5'-end of SSU-rRNA from (SSU-rRNA, 5.8S rRNA, LSU-rRNA)|90S preribosome|RNA binding|nucleolus|endonucleolytic cleavage in ITS1 to separate SSU-rRNA from 5.8S rRNA and LSU-rRNA from tricistronic rRNA transcript (SSU-rRNA, 5.8S rRNA, LSU-rRNA)	-	3.65233	129.232	0.0282617	0.341253	61.1702	0.00557874	5.06597
23548789_1	FGSG_01346	enolase	phosphopyruvate hydratase activity|yeast-form cell wall|plasma membrane|nucleus|magnesium ion binding|cell surface|glycolytic process|high molecular weight kininogen binding|filamentous growth of a population of unicellular organisms in response to biotic stimulus|regulation of vacuole fusion, non-autophagic|extracellular region|hyphal cell wall|phosphopyruvate hydratase complex|carbon utilizatio…	Metabolic pathways|Biosynthesis of secondary metabolites|Biosynthesis of antibiotics|Microbial metabolism in diverse environments|Biosynthesis of amino acids|Carbon metabolism|RNA degradation|Glycolysis / Gluconeogenesis|Methane metabolism|HIF-1 signaling pathway	73.9479	1562.88	0.047315	45.5205	3202.24	0.0142152	3.32848
23548789_2	FGSG_01346	enolase	phosphopyruvate hydratase activity|yeast-form cell wall|plasma membrane|nucleus|magnesium ion binding|cell surface|glycolytic process|high molecular weight kininogen binding|filamentous growth of a population of unicellular organisms in response to biotic stimulus|regulation of vacuole fusion, non-autophagic|extracellular region|hyphal cell wall|phosphopyruvate hydratase complex|carbon utilizatio…	Metabolic pathways|Biosynthesis of secondary metabolites|Biosynthesis of antibiotics|Microbial metabolism in diverse environments|Biosynthesis of amino acids|Carbon metabolism|RNA degradation|Glycolysis / Gluconeogenesis|Methane metabolism|HIF-1 signaling pathway	3.124	1562.88	0.00199887	2.54542	3202.24	0.000794886	2.51466
23548789_3	FGSG_01346	enolase	phosphopyruvate hydratase activity|yeast-form cell wall|plasma membrane|nucleus|magnesium ion binding|cell surface|glycolytic process|high molecular weight kininogen binding|filamentous growth of a population of unicellular organisms in response to biotic stimulus|regulation of vacuole fusion, non-autophagic|extracellular region|hyphal cell wall|phosphopyruvate hydratase complex|carbon utilizatio…	Metabolic pathways|Biosynthesis of secondary metabolites|Biosynthesis of antibiotics|Microbial metabolism in diverse environments|Biosynthesis of amino acids|Carbon metabolism|RNA degradation|Glycolysis / Gluconeogenesis|Methane metabolism|HIF-1 signaling pathway	0.56096	1562.88	0.000358926	0.49918	3202.24	0.000155885	2.30251
23548789_4	FGSG_01346	enolase	phosphopyruvate hydratase activity|yeast-form cell wall|plasma membrane|nucleus|magnesium ion binding|cell surface|glycolytic process|high molecular weight kininogen binding|filamentous growth of a population of unicellular organisms in response to biotic stimulus|regulation of vacuole fusion, non-autophagic|extracellular region|hyphal cell wall|phosphopyruvate hydratase complex|carbon utilizatio…	Metabolic pathways|Biosynthesis of secondary metabolites|Biosynthesis of antibiotics|Microbial metabolism in diverse environments|Biosynthesis of amino acids|Carbon metabolism|RNA degradation|Glycolysis / Gluconeogenesis|Methane metabolism|HIF-1 signaling pathway	1.40848	1562.88	0.000901208	0.519413	3202.24	0.000162203	5.55605
23548790_1	FGSG_01347	hypothetical protein	histone H2A-S121 phosphorylation|condensed nuclear chromosome kinetochore|meiotic sister chromatid cohesion, centromeric|signal transduction involved in mitotic spindle assembly checkpoint|attachment of spindle microtubules to kinetochore involved in mitotic sister chromatid segregation|ATP binding|old mitotic spindle pole body|protein localization to kinetochore|histone kinase activity (H2A-S121…	Cell cycle - yeast|Meiosis - yeast|Cell cycle|Oocyte meiosis|Progesterone-mediated oocyte maturation	0.139478	26.1515	0.00533345	0.0322103	14.7055	0.00219037	2.43496
23548790_2	FGSG_01347	hypothetical protein	histone H2A-S121 phosphorylation|condensed nuclear chromosome kinetochore|meiotic sister chromatid cohesion, centromeric|signal transduction involved in mitotic spindle assembly checkpoint|attachment of spindle microtubules to kinetochore involved in mitotic sister chromatid segregation|ATP binding|old mitotic spindle pole body|protein localization to kinetochore|histone kinase activity (H2A-S121…	Cell cycle - yeast|Meiosis - yeast|Cell cycle|Oocyte meiosis|Progesterone-mediated oocyte maturation	0.0102559	26.1515	0.000392171	0	14.7055	0	#DIV/0!
23548791_2	FGSG_01348	hypothetical protein	base-excision repair|mitochondrion|DNA-(apurinic or apyrimidinic site) lyase activity|phosphoric diester hydrolase activity|nucleus	Base excision repair	0.515722	56.2334	0.00917109	0.0544542	32.3753	0.00168197	5.4526
23548792_1	FGSG_01349	diacylglycerol O-acyltransferase 2A	endoplasmic reticulum|lipid particle|integral component of membrane|diacylglycerol O-acyltransferase activity|triglyceride biosynthetic process|ceramide metabolic process|lipid storage	Glycerolipid metabolism|Hippo signaling pathway -multiple species	0.303325	27.5482	0.0110107	0.111775	42.3478	0.00263946	4.17159
23548794_1	FGSG_01351	hypothetical protein	mycelium development	-	10.2987	295.627	0.0348369	1.92145	290.505	0.00661418	5.267
23548794_2	FGSG_01351	hypothetical protein	mycelium development	-	0.639949	295.627	0.00216472	0.0645233	290.505	0.000222108	9.74625
23548795_1	FGSG_01352	hypothetical protein	molecular_function|biological_process	-	0.0201072	5.70294	0.00352575	0	33.8007	0	#DIV/0!
23548798_1	FGSG_01355	hypothetical protein	cellular_component|biological_process	-	0.438562	43.4233	0.0100997	0.124189	39.672	0.0031304	3.22632
23548799_1	FGSG_01356	acetate non-utilizing protein 9	molecular_function	-	1.71315	93.4983	0.0183228	0.503861	75.1585	0.00670398	2.73312
23548804_1	FGSG_01361	uroporphyrinogen decarboxylase	mycelium development|cellular_component	Metabolic pathways|Biosynthesis of secondary metabolites|Porphyrin and chlorophyll metabolism	2.21916	93.3157	0.0237812	0.564076	103.763	0.00543619	4.37461
23548804_2	FGSG_01361	uroporphyrinogen decarboxylase	mycelium development|cellular_component	Metabolic pathways|Biosynthesis of secondary metabolites|Porphyrin and chlorophyll metabolism	0.608712	93.3157	0.00652314	0.14666	103.763	0.00141341	4.61517
23548804_3	FGSG_01361	uroporphyrinogen decarboxylase	mycelium development|cellular_component	Metabolic pathways|Biosynthesis of secondary metabolites|Porphyrin and chlorophyll metabolism	1.05782	93.3157	0.0113359	0.267846	103.763	0.00258132	4.39153
23548805_1	FGSG_01362	hypothetical protein	molecular_function|negative regulation of conidiophore development|negative regulation of sexual sporulation resulting in formation of a cellular spore|spore germination|trehalose biosynthetic process|conidiophore development|cellular response to hydrogen peroxide|cellular response to UV	-	1.31019	24.2599	0.0540063	0.418224	21.8655	0.0191271	2.82355
23548805_2	FGSG_01362	hypothetical protein	molecular_function|negative regulation of conidiophore development|negative regulation of sexual sporulation resulting in formation of a cellular spore|spore germination|trehalose biosynthetic process|conidiophore development|cellular response to hydrogen peroxide|cellular response to UV	-	0.59696	24.2599	0.0246068	0.259371	21.8655	0.0118621	2.07441
23548805_3	FGSG_01362	hypothetical protein	molecular_function|negative regulation of conidiophore development|negative regulation of sexual sporulation resulting in formation of a cellular spore|spore germination|trehalose biosynthetic process|conidiophore development|cellular response to hydrogen peroxide|cellular response to UV	-	0.974722	24.2599	0.0401783	0	21.8655	0	#DIV/0!
23548805_4	FGSG_01362	hypothetical protein	molecular_function|negative regulation of conidiophore development|negative regulation of sexual sporulation resulting in formation of a cellular spore|spore germination|trehalose biosynthetic process|conidiophore development|cellular response to hydrogen peroxide|cellular response to UV	-	0.776297	24.2599	0.0319992	0.103071	21.8655	0.00471386	6.78832
23548807_1	FGSG_01364	hypothetical protein	fungal-type cell wall organization|voltage-gated calcium channel activity|hyphal growth|endoplasmic reticulum|cellular response to mechanical stimulus|regulation of protein phosphatase type 2B activity||calcium ion binding|unidimensional cell growth|membrane|cytosol|voltage-gated calcium channel complex|conidium formation|positive regulation of calcium-mediated signaling involved in cellular resp…	-	0.0163811	16.0684	0.00101946	0	8.6403	0	#DIV/0!
23548807_2	FGSG_01364	hypothetical protein	fungal-type cell wall organization|voltage-gated calcium channel activity|hyphal growth|endoplasmic reticulum|cellular response to mechanical stimulus|regulation of protein phosphatase type 2B activity||calcium ion binding|unidimensional cell growth|membrane|cytosol|voltage-gated calcium channel complex|conidium formation|positive regulation of calcium-mediated signaling involved in cellular resp…	-	0.0216791	16.0684	0.00134917	0.00335568	8.6403	0.000388376	3.47389
23548807_4	FGSG_01364	hypothetical protein	fungal-type cell wall organization|voltage-gated calcium channel activity|hyphal growth|endoplasmic reticulum|cellular response to mechanical stimulus|regulation of protein phosphatase type 2B activity||calcium ion binding|unidimensional cell growth|membrane|cytosol|voltage-gated calcium channel complex|conidium formation|positive regulation of calcium-mediated signaling involved in cellular resp…	-	0.0118937	16.0684	0.000740192	0.00254434	8.6403	0.000294473	2.51361
23548808_1	FGSG_01365	hypothetical protein	cellular_component|biological_process	-	0.0157634	19.0763	0.000826334	0	11.0204	0	#DIV/0!
23548808_3	FGSG_01365	hypothetical protein	cellular_component|biological_process	-	0.0789741	19.0763	0.00413991	0.00735266	11.0204	0.000667184	6.20505
23548810_1	FGSG_01368	hypothetical protein	cellular_component|molecular_function|mycelium development	-	0.623698	53.4801	0.0116623	0.104806	37.6887	0.00278083	4.1938
23548811_1	FGSG_01369	phosphatase PP2A regulatory subunit B	sporocarp development involved in sexual reproduction|nucleus|negative regulation of GTPase activity|mitotic spindle|hyphal growth|septation initiation signaling|positive regulation of asexual sporulation resulting in formation of a cellular spore|protein phosphatase type 2A regulator activity|protein phosphatase type 2A complex|protein serine/threonine phosphatase activity|regulation of circadia…	Cell cycle - yeast|mRNA surveillance pathway|PI3K-Akt signaling pathway|AMPK signaling pathway|Tight junction|Sphingolipid signaling pathway|Fluid shear stress and atherosclerosis|HIF-1 signaling pathway|Ubiquinone and other terpenoid-quinone biosynthesis|Hippo signaling pathway|Hippo signaling pathway - fly|NF-kappa B signaling pathway	0.347921	126.985	0.00273986	0.124062	105.479	0.00117618	2.32946
23548811_2	FGSG_01369	phosphatase PP2A regulatory subunit B	sporocarp development involved in sexual reproduction|nucleus|negative regulation of GTPase activity|mitotic spindle|hyphal growth|septation initiation signaling|positive regulation of asexual sporulation resulting in formation of a cellular spore|protein phosphatase type 2A regulator activity|protein phosphatase type 2A complex|protein serine/threonine phosphatase activity|regulation of circadia…	Cell cycle - yeast|mRNA surveillance pathway|PI3K-Akt signaling pathway|AMPK signaling pathway|Tight junction|Sphingolipid signaling pathway|Fluid shear stress and atherosclerosis|HIF-1 signaling pathway|Ubiquinone and other terpenoid-quinone biosynthesis|Hippo signaling pathway|Hippo signaling pathway - fly|NF-kappa B signaling pathway	0.142603	126.985	0.00112299	0.0296032	105.479	0.000280656	4.00132
23548811_3	FGSG_01369	phosphatase PP2A regulatory subunit B	sporocarp development involved in sexual reproduction|nucleus|negative regulation of GTPase activity|mitotic spindle|hyphal growth|septation initiation signaling|positive regulation of asexual sporulation resulting in formation of a cellular spore|protein phosphatase type 2A regulator activity|protein phosphatase type 2A complex|protein serine/threonine phosphatase activity|regulation of circadia…	Cell cycle - yeast|mRNA surveillance pathway|PI3K-Akt signaling pathway|AMPK signaling pathway|Tight junction|Sphingolipid signaling pathway|Fluid shear stress and atherosclerosis|HIF-1 signaling pathway|Ubiquinone and other terpenoid-quinone biosynthesis|Hippo signaling pathway|Hippo signaling pathway - fly|NF-kappa B signaling pathway	0.371289	126.985	0.00292389	0.0296032	105.479	0.000280656	10.4181
23548812_1	FGSG_01370	hypothetical protein	mycelium development	-	1.57074	15.2044	0.103309	0.364044	8.37121	0.0434876	2.37559
23548813_1	FGSG_01371	hypothetical protein	cytoplasm|cytosol|AMP deaminase activity|IMP salvage|metal ion binding	Metabolic pathways|Biosynthesis of secondary metabolites|Biosynthesis of antibiotics|Purine metabolism	1.33118	51.3433	0.025927	0.121984	45.5784	0.00267636	9.68742
23548813_2	FGSG_01371	hypothetical protein	cytoplasm|cytosol|AMP deaminase activity|IMP salvage|metal ion binding	Metabolic pathways|Biosynthesis of secondary metabolites|Biosynthesis of antibiotics|Purine metabolism	0.232305	51.3433	0.00452455	0.01967	45.5784	0.000431563	10.4841
23548813_3	FGSG_01371	hypothetical protein	cytoplasm|cytosol|AMP deaminase activity|IMP salvage|metal ion binding	Metabolic pathways|Biosynthesis of secondary metabolites|Biosynthesis of antibiotics|Purine metabolism	0.0644926	51.3433	0.0012561	0.00711013	45.5784	0.000155998	8.05207
23548814_1	FGSG_01372	hypothetical protein	cell division site|protein binding, bridging|cell tip|cytosol|actin cortical patch|identical protein binding|endocytosis|cytoskeletal protein binding|actin filament polymerization|mating projection tip|hyphal growth|ubiquitin binding|actin cortical patch assembly|nuclear pore	-	0.0882808	68.1686	0.00129504	0	58.0448	0	#DIV/0!
23548815_1	FGSG_01373	hypothetical protein	biological_process|molecular_function	-	1.52511	41.2165	0.0370023	0.387984	35.3508	0.0109753	3.37143
23548818_1	FGSG_01376	hypothetical protein	molecular_function|mycelium development|cellular_component	-	0.0510052	23.1871	0.00219973	0.0385164	47.6947	0.000807562	2.72391
23548819_1	FGSG_01377	hypothetical protein	nucleus|prefoldin complex|cytosol|protein folding|unfolded protein binding	-	11.259	237.084	0.0474898	3.24487	142.547	0.0227636	2.08622
23548820_1	FGSG_01378	hypothetical protein	DNA binding|sequence-specific DNA binding RNA polymerase II transcription factor activity|transcription, DNA-templated|regulation of transcription, DNA-templated|nucleus|zinc ion binding	-	0.987744	15.4367	0.0639869	0.135444	5.51993	0.0245372	2.60775
23548820_2	FGSG_01378	hypothetical protein	DNA binding|sequence-specific DNA binding RNA polymerase II transcription factor activity|transcription, DNA-templated|regulation of transcription, DNA-templated|nucleus|zinc ion binding	-	0.0120691	15.4367	0.000781845	0	5.51993	0	#DIV/0!
23548827_1	FGSG_01386	nucleolar GTP-binding protein 2	nucleoplasm|preribosome, large subunit precursor|ribosomal large subunit export from nucleus|mitotic spindle pole body|nucleolus|GTP binding	Ribosome biogenesis in eukaryotes	59.872	335.829	0.178281	1.30989	116.334	0.0112597	15.8336
23548827_2	FGSG_01386	nucleolar GTP-binding protein 2	nucleoplasm|preribosome, large subunit precursor|ribosomal large subunit export from nucleus|mitotic spindle pole body|nucleolus|GTP binding	Ribosome biogenesis in eukaryotes	0.285928	335.829	0.00085141	0	116.334	0	#DIV/0!
23548829_2	FGSG_01388	hypothetical protein	cellular_component|biological_process	-	0.103713	20.4264	0.00507739	0	13.2904	0	#DIV/0!
23548829_3	FGSG_01388	hypothetical protein	cellular_component|biological_process	-	0.041084	20.4264	0.00201132	0	13.2904	0	#DIV/0!
23548831_1	FGSG_01390	hypothetical protein	endoplasmic reticulum|fungal-type cell wall organization|anchored component of plasma membrane|proteolysis|pathogenesis|aspartic-type endopeptidase activity	MAPK signaling pathway - yeast	0.587199	12.7135	0.0461872	0	11.971	0	#DIV/0!
23548832_1	FGSG_01391	elongation factor G 1	GTPase activity|translational elongation|translation elongation factor activity|mitochondrion|GTP binding|mitochondrial translation	-	0.120973	270.148	0.000447805	0.0337899	153.944	0.000219494	2.04017
23548832_2	FGSG_01391	elongation factor G 1	GTPase activity|translational elongation|translation elongation factor activity|mitochondrion|GTP binding|mitochondrial translation	-	0.149879	270.148	0.000554803	0.0136783	153.944	8.89e-05	6.24409
23548832_3	FGSG_01391	elongation factor G 1	GTPase activity|translational elongation|translation elongation factor activity|mitochondrion|GTP binding|mitochondrial translation	-	0.169825	270.148	0.000628638	0.0473942	153.944	0.000307866	2.04192
23548833_1	FGSG_01392	homoisocitrate dehydrogenase	cellular_component	Metabolic pathways|Biosynthesis of antibiotics|Microbial metabolism in diverse environments|Biosynthesis of amino acids|2-Oxocarboxylic acid metabolism|Lysine biosynthesis	0.755451	95.7522	0.00788964	0.160495	173.734	0.000923796	8.54046
23548835_1	FGSG_01394	hypothetical protein	mitochondrial small ribosomal subunit|structural constituent of ribosome|translation	-	27.2435	247.155	0.110228	3.59597	147.762	0.0243363	4.52939
23548836_1	FGSG_01395	hypothetical protein	filamentous growth of a population of unicellular organisms in response to starvation|mitochondrial outer membrane|plasma membrane|FAD binding|cellular response to biotic stimulus|'de novo' NAD biosynthetic process from tryptophan|kynurenine 3-monooxygenase activity|filamentous growth of a population of unicellular organisms in response to biotic stimulus|cellular response to starvation	Metabolic pathways|Tryptophan metabolism	0.749054	31.3668	0.0238805	0.0106216	23.4156	0.000453611	52.6453
23548836_2	FGSG_01395	hypothetical protein	filamentous growth of a population of unicellular organisms in response to starvation|mitochondrial outer membrane|plasma membrane|FAD binding|cellular response to biotic stimulus|'de novo' NAD biosynthetic process from tryptophan|kynurenine 3-monooxygenase activity|filamentous growth of a population of unicellular organisms in response to biotic stimulus|cellular response to starvation	Metabolic pathways|Tryptophan metabolism	0.567606	31.3668	0.0180958	0.0106216	23.4156	0.000453611	39.8927
23548836_3	FGSG_01395	hypothetical protein	filamentous growth of a population of unicellular organisms in response to starvation|mitochondrial outer membrane|plasma membrane|FAD binding|cellular response to biotic stimulus|'de novo' NAD biosynthetic process from tryptophan|kynurenine 3-monooxygenase activity|filamentous growth of a population of unicellular organisms in response to biotic stimulus|cellular response to starvation	Metabolic pathways|Tryptophan metabolism	3.86512	31.3668	0.123224	0.445653	23.4156	0.0190323	6.47445
23548838_1	FGSG_01397	methionine aminopeptidase 1 precursor	aminopeptidase activity|cellular process|nucleolus|cytosol|metalloexopeptidase activity|proteolysis	-	0.208777	104.518	0.00199752	0.0134952	86.9022	0.000155291	12.863
23548838_2	FGSG_01397	methionine aminopeptidase 1 precursor	aminopeptidase activity|cellular process|nucleolus|cytosol|metalloexopeptidase activity|proteolysis	-	1.63471	104.518	0.0156405	0.320256	86.9022	0.00368525	4.24408
23548839_1	FGSG_01398	hypothetical protein	ascospore formation|axial cellular bud site selection|ER to Golgi transport vesicle|endoplasmic reticulum membrane|ER to Golgi vesicle-mediated transport|intracellular signal transduction|receptor activity	-	23.5765	89.8376	0.262435	2.40528	67.9929	0.0353754	7.41856
23548839_2	FGSG_01398	hypothetical protein	ascospore formation|axial cellular bud site selection|ER to Golgi transport vesicle|endoplasmic reticulum membrane|ER to Golgi vesicle-mediated transport|intracellular signal transduction|receptor activity	-	1.14073	89.8376	0.0126977	0.266007	67.9929	0.00391227	3.2456
23548843_1	FGSG_01402	hypothetical protein	molecular_function|biological_process|cellular_component	-	1.17648	11.1533	0.105483	0.525128	48.4582	0.0108367	9.73383
23548846_1	FGSG_01405	hypothetical protein	molecular_function|biological_process|cellular_component	-	0.159459	57.1036	0.00279245	0.0549332	81.2382	0.000676199	4.12963
23548846_2	FGSG_01405	hypothetical protein	molecular_function|biological_process|cellular_component	-	0.724166	57.1036	0.0126816	0.0632776	81.2382	0.000778914	16.2812
23548848_1	FGSG_01407	hypothetical protein	cellular_component	-	0.0251283	8.04352	0.00312405	0.00922923	7.99525	0.00115434	2.70635
23548849_4	FGSG_01408	FK506-binding protein	cellular response to farnesol	-	1.69519	90.5802	0.0187148	0.235921	102.501	0.00230164	8.13106
23548851_1	FGSG_01410	myosin-5	mycelium development|biological_process	-	0.0754572	68.8873	0.00109537	0.027841	60.4747	0.000460374	2.37931
23548851_2	FGSG_01410	myosin-5	mycelium development|biological_process	-	0.209052	68.8873	0.00303469	0.035057	60.4747	0.000579696	5.23498
23548853_1	FGSG_01412	hypothetical protein	biological_process|molecular_function|cellular_component	-	0.0712505	12.3308	0.00577823	0	6.61332	0	#DIV/0!
23548854_1	FGSG_01413	hypothetical protein	biological_process|molecular_function|cellular_component	-	0.149156	21.7967	0.00684303	0.0173048	18.3206	0.000944557	7.2447
23548855_1	FGSG_01414	hypothetical protein	-	-	0.268297	174.409	0.00153832	0.0160176	121.922	0.000131376	11.7093
23548860_3	FGSG_01420	hypothetical protein	cellular_component|biological_process|molecular_function	-	0.0317092	7.06616	0.00448748	0	3.7249	0	#DIV/0!
23548861_1	FGSG_01421	DNA replication protein YHM2	mitochondrial genome maintenance|tricarboxylate secondary active transmembrane transporter activity|plasma membrane|mitochondrial nucleoid|mitochondrial citrate transport|alpha-ketoglutarate transport|DNA binding	-	0.486466	121.62	0.00399987	0.190548	109.155	0.00174567	2.29131
23548861_2	FGSG_01421	DNA replication protein YHM2	mitochondrial genome maintenance|tricarboxylate secondary active transmembrane transporter activity|plasma membrane|mitochondrial nucleoid|mitochondrial citrate transport|alpha-ketoglutarate transport|DNA binding	-	0.173127	121.62	0.00142351	0.0170175	109.155	0.000155902	9.13075
23548861_3	FGSG_01421	DNA replication protein YHM2	mitochondrial genome maintenance|tricarboxylate secondary active transmembrane transporter activity|plasma membrane|mitochondrial nucleoid|mitochondrial citrate transport|alpha-ketoglutarate transport|DNA binding	-	1.19256	121.62	0.00980558	0.101005	109.155	0.000925341	10.5967
23548862_1	FGSG_01422	citrate synthase	citrate (Si)-synthase activity|tricarboxylic acid cycle|mitochondrion	Metabolic pathways|Biosynthesis of secondary metabolites|Biosynthesis of antibiotics|Microbial metabolism in diverse environments|Biosynthesis of amino acids|Carbon metabolism|2-Oxocarboxylic acid metabolism|Glyoxylate and dicarboxylate metabolism|Citrate cycle (TCA cycle)	0.0871796	757.051	0.000115157	0	601.715	0	#DIV/0!
23548862_2	FGSG_01422	citrate synthase	citrate (Si)-synthase activity|tricarboxylic acid cycle|mitochondrion	Metabolic pathways|Biosynthesis of secondary metabolites|Biosynthesis of antibiotics|Microbial metabolism in diverse environments|Biosynthesis of amino acids|Carbon metabolism|2-Oxocarboxylic acid metabolism|Glyoxylate and dicarboxylate metabolism|Citrate cycle (TCA cycle)	3.60582	757.051	0.00476299	0.214967	601.715	0.000357257	13.3321
23548862_3	FGSG_01422	citrate synthase	citrate (Si)-synthase activity|tricarboxylic acid cycle|mitochondrion	Metabolic pathways|Biosynthesis of secondary metabolites|Biosynthesis of antibiotics|Microbial metabolism in diverse environments|Biosynthesis of amino acids|Carbon metabolism|2-Oxocarboxylic acid metabolism|Glyoxylate and dicarboxylate metabolism|Citrate cycle (TCA cycle)	6.78784	757.051	0.00896617	0.0839272	601.715	0.00013948	64.2828
23548863_2	FGSG_01424	hypothetical protein	snoRNA 3'-end processing|mRNA binding|nucleus|protein domain specific binding|Nrd1 complex|transcription regulatory region RNA binding|nuclear mRNA surveillance|tRNA 3'-end processing|mRNA 3'-end processing|termination of RNA polymerase II transcription, exosome-dependent|snRNA 3'-end processing|antisense RNA transcript catabolic process|nucleotide binding|CUT catabolic process	-	0.743345	52.6956	0.0141064	0.00774186	22.3947	0.0003457	40.8052
23548863_4	FGSG_01424	hypothetical protein	snoRNA 3'-end processing|mRNA binding|nucleus|protein domain specific binding|Nrd1 complex|transcription regulatory region RNA binding|nuclear mRNA surveillance|tRNA 3'-end processing|mRNA 3'-end processing|termination of RNA polymerase II transcription, exosome-dependent|snRNA 3'-end processing|antisense RNA transcript catabolic process|nucleotide binding|CUT catabolic process	-	0.151499	52.6956	0.00287498	0	22.3947	0	#DIV/0!
23548863_5	FGSG_01424	hypothetical protein	snoRNA 3'-end processing|mRNA binding|nucleus|protein domain specific binding|Nrd1 complex|transcription regulatory region RNA binding|nuclear mRNA surveillance|tRNA 3'-end processing|mRNA 3'-end processing|termination of RNA polymerase II transcription, exosome-dependent|snRNA 3'-end processing|antisense RNA transcript catabolic process|nucleotide binding|CUT catabolic process	-	0.244905	52.6956	0.00464754	0	22.3947	0	#DIV/0!
23548864_1	FGSG_01425	plasma membrane ATPase	membrane raft|response to osmotic stress|hydrogen-exporting ATPase activity, phosphorylative mechanism|mitochondrion|cell surface|regulation of intracellular pH|Golgi apparatus|nucleotide binding|proteasome storage granule assembly|integral component of membrane|ATP biosynthetic process|proton binding|metal ion binding|hydrogen ion transmembrane transport|plasma membrane	Oxidative phosphorylation	6.47209	967.587	0.0066889	0.258141	1077.01	0.000239684	27.9072
23548865_1	FGSG_01426	hypothetical protein	molecular_function|biological_process|cellular_component	-	0.245752	17.0866	0.0143827	0.011015	11.8183	0.000932029	15.4316
23548865_2	FGSG_01426	hypothetical protein	molecular_function|biological_process|cellular_component	-	0.229133	17.0866	0.0134101	0.033045	11.8183	0.00279609	4.79603
23548865_3	FGSG_01426	hypothetical protein	molecular_function|biological_process|cellular_component	-	0.119598	17.0866	0.00699953	0	11.8183	0	#DIV/0!
23548866_1	FGSG_01428	hypothetical protein	cellular_component	-	0.0796408	32.3146	0.00246455	0	12.967	0	#DIV/0!
23548866_2	FGSG_01428	hypothetical protein	cellular_component	-	1.75764	32.3146	0.0543916	0.0202138	12.967	0.00155887	34.8917
23548869_1	FGSG_01431	hypothetical protein	cytoplasm|vacuole fusion, non-autophagic|microautophagy|vacuolar transport|fungal-type vacuole membrane|endoplasmic reticulum|vacuolar transporter chaperone complex|polyphosphate metabolic process	-	0.0859066	32.0743	0.00267836	0	8.31597	0	#DIV/0!
23548869_2	FGSG_01431	hypothetical protein	cytoplasm|vacuole fusion, non-autophagic|microautophagy|vacuolar transport|fungal-type vacuole membrane|endoplasmic reticulum|vacuolar transporter chaperone complex|polyphosphate metabolic process	-	0.0621198	32.0743	0.00193675	0	8.31597	0	#DIV/0!
23548869_4	FGSG_01431	hypothetical protein	cytoplasm|vacuole fusion, non-autophagic|microautophagy|vacuolar transport|fungal-type vacuole membrane|endoplasmic reticulum|vacuolar transporter chaperone complex|polyphosphate metabolic process	-	3.3935	32.0743	0.105801	0.0218535	8.31597	0.0026279	40.2608
23548870_1	FGSG_01432	hypothetical protein	microautophagy|vacuole fusion, non-autophagic|cytoplasm|fungal-type vacuole membrane|vacuolar transport|endoplasmic reticulum|vacuolar transporter chaperone complex|polyphosphate metabolic process	-	0.141409	50.6741	0.00279056	0.00696136	40.9722	0.000169904	16.4243
23548872_1	FGSG_01434	hypothetical protein	cellular_component|molecular_function|biological_process	-	0.439636	29.3686	0.0149696	0	15.0714	0	#DIV/0!
23548873_1	FGSG_01435	hypothetical protein	vesicle fusion|integral component of membrane|fungal-type vacuole membrane|retrograde vesicle-mediated transport, Golgi to ER|Golgi apparatus|SNAP receptor activity|ER to Golgi vesicle-mediated transport|SNARE complex|endoplasmic reticulum membrane|ER to Golgi transport vesicle	SNARE interactions in vesicular transport	0.424444	40.7698	0.0104108	0.0712681	35.8885	0.00198582	5.24255
23548873_2	FGSG_01435	hypothetical protein	vesicle fusion|integral component of membrane|fungal-type vacuole membrane|retrograde vesicle-mediated transport, Golgi to ER|Golgi apparatus|SNAP receptor activity|ER to Golgi vesicle-mediated transport|SNARE complex|endoplasmic reticulum membrane|ER to Golgi transport vesicle	SNARE interactions in vesicular transport	3.36497	40.7698	0.0825358	0.20405	35.8885	0.00568565	14.5165
23548874_1	FGSG_01436	hypothetical protein	-	-	9.33219	380.184	0.0245465	1.57026	249.295	0.00629882	3.89701
23548874_2	FGSG_01436	hypothetical protein	-	-	1.59151	380.184	0.00418617	0.25895	249.295	0.00103873	4.03009
23548875_1	FGSG_01437	hypothetical protein	cellular_component|biological_process|molecular_function	-	0.167028	94.8716	0.00176057	0.0284819	62.7731	0.000453728	3.88024
23548876_1	FGSG_01438	hypothetical protein	molecular_function|cellular_component	Cell cycle - yeast	0.151338	25.3053	0.0059805	0.0151223	22.1155	0.000683785	8.74617
23548877_1	FGSG_01439	hypothetical protein	cellular_component|biological_process	-	0.289779	19.17	0.0151163	0.0302691	13.0962	0.00231129	6.5402
23548877_2	FGSG_01439	hypothetical protein	cellular_component|biological_process	-	0.0604607	19.17	0.00315392	0.0161343	13.0962	0.00123198	2.56004
23548879_1	FGSG_01442	hypothetical protein	nucleus|chromatin silencing at silent mating-type cassette|integral component of endoplasmic reticulum membrane|fungal-type vacuole|DNA binding|positive regulation of unsaturated fatty acid biosynthetic process by positive regulation of transcription from RNA polymerase II promoter|cellular response to cold	-	0.0957737	29.2139	0.00327836	0.00780889	30.6282	0.000254958	12.8585
23548879_2	FGSG_01442	hypothetical protein	nucleus|chromatin silencing at silent mating-type cassette|integral component of endoplasmic reticulum membrane|fungal-type vacuole|DNA binding|positive regulation of unsaturated fatty acid biosynthetic process by positive regulation of transcription from RNA polymerase II promoter|cellular response to cold	-	0.0290527	29.2139	0.000994483	0	30.6282	0	#DIV/0!
23548881_1	FGSG_01444	hypothetical protein	biological_process|cellular_component	-	0.622296	26.5787	0.0234133	0.0329154	23.0548	0.0014277	16.3993
23548882_2	FGSG_01445	hypothetical protein	cellular_component	-	2.30808	57.5785	0.0400859	0.141277	56.0548	0.00252033	15.905
23548882_3	FGSG_01445	hypothetical protein	cellular_component	-	0.0513188	57.5785	0.000891284	0.019246	56.0548	0.000343342	2.59591
23548884_1	FGSG_01447	DNA-directed RNA polymerase II 33 kDa polypeptide	RNA polymerase II activity|DNA-directed RNA polymerase II, core complex	Metabolic pathways|Purine metabolism|Pyrimidine metabolism|Protein processing in endoplasmic reticulum|Autophagy - yeast|RNA polymerase	4.89922	127.764	0.0383459	1.40267	96.1366	0.0145904	2.62816
23548885_1	FGSG_01448	hypothetical protein	mitochondrial envelope|dicarboxylic acid transport|plasma membrane|dicarboxylic acid transmembrane transporter activity|mitochondrial transport|mitochondrial membrane	Lipoic acid metabolism	0.531327	65.0942	0.00816243	0.128784	47.098	0.00273438	2.98511
23548886_1	FGSG_01449	hypothetical protein	phenylalanine-tRNA ligase activity|mitochondrion|phenylalanyl-tRNA aminoacylation|cytoplasm	Aminoacyl-tRNA biosynthesis	2.65608	35.5741	0.0746633	0.837919	36.7324	0.0228114	3.27307
23548890_1	FGSG_01453	hypothetical protein	cellular_component	Retinol metabolism	0.169336	21.6777	0.00781156	0.0304092	13.8385	0.00219744	3.55485
23548892_1	FGSG_01455	hypothetical protein	-	-	0.216308	21.7192	0.00995931	0	9.78576	0	#DIV/0!
23548893_1	FGSG_01457	hypothetical protein	mycelium development	-	0.782758	16.6245	0.0470846	0	5.20389	0	#DIV/0!
23548897_1	FGSG_01461	hypothetical protein	-	-	0.375311	46.3844	0.00809131	0.0459292	21.4379	0.00214244	3.77669
23548900_1	FGSG_01464	serine/threonine-protein phosphatase PP1-1	biological_process|cellular_component	-	1.86976	95.9881	0.019479	0.371281	88.8983	0.00417647	4.66399
23548900_2	FGSG_01464	serine/threonine-protein phosphatase PP1-1	biological_process|cellular_component	-	0.146854	95.9881	0.00152992	0	88.8983	0	#DIV/0!
23548900_3	FGSG_01464	serine/threonine-protein phosphatase PP1-1	biological_process|cellular_component	-	0.220136	95.9881	0.00229337	0.0886826	88.8983	0.000997573	2.29895
23548902_1	FGSG_01466	hypothetical protein	biological_process|cellular_component	-	0.284084	85.0618	0.00333974	0.108696	75.145	0.00144648	2.30887
23548905_2	FGSG_01469	hypothetical protein	metabolic process|glyoxysome|oxidoreductase activity	Metabolic pathways|Fatty acid metabolism|Biosynthesis of unsaturated fatty acids|Fatty acid biosynthesis|Biotin metabolism	0.078082	5.43878	0.0143565	0	6.47475	0	#DIV/0!
23548908_2	FGSG_01473	hypothetical protein	lipid metabolic process|cellular_component	Glycerophospholipid metabolism	0.0311857	5.13869	0.00606879	0.00995034	5.02619	0.0019797	3.06551
23548911_2	FGSG_01476	hypothetical protein	cellular_component|molecular_function	MAPK signaling pathway - yeast|Pyruvate metabolism|Propanoate metabolism	0.163162	2.22586	0.073303	0.0627688	5.83945	0.0107491	6.81946
23548911_3	FGSG_01476	hypothetical protein	cellular_component|molecular_function	MAPK signaling pathway - yeast|Pyruvate metabolism|Propanoate metabolism	0.0391319	2.22586	0.0175806	0.0157771	5.83945	0.00270182	6.50695
23548913_1	FGSG_01478	hypothetical protein	-	-	2.59091	16.0549	0.161379	0.0802149	10.5079	0.00763377	21.1401
23548916_2	FGSG_01481	hypothetical protein	molecular_function|biological_process|cellular_component	-	3.56248	24.7211	0.144107	0.158578	16.644	0.00952763	15.1252
23548920_1	FGSG_01485	hypothetical protein	cellular_component	Metabolic pathways|Biosynthesis of secondary metabolites|Biosynthesis of antibiotics|Microbial metabolism in diverse environments|Glycolysis / Gluconeogenesis	0.488315	110.525	0.00441814	0.0622047	93.9856	0.000661854	6.67541
23548920_2	FGSG_01485	hypothetical protein	cellular_component	Metabolic pathways|Biosynthesis of secondary metabolites|Biosynthesis of antibiotics|Microbial metabolism in diverse environments|Glycolysis / Gluconeogenesis	0.146713	110.525	0.00132742	0.0172343	93.9856	0.000183371	7.23897
23548924_1	FGSG_01489	hypothetical protein	cellular_component|molecular_function|biological_process	-	2.56819	20.8011	0.123464	0.276886	25.0252	0.0110643	11.1588
23548926_1	FGSG_01491	hypothetical protein	-	-	0.062249	6.55087	0.0095024	0.0133166	7.67909	0.00173414	5.47959
23548926_2	FGSG_01491	hypothetical protein	-	-	0.0758342	6.55087	0.0115762	0.0266333	7.67909	0.00346829	3.33773
23548926_4	FGSG_01491	hypothetical protein	-	-	0.0333887	6.55087	0.00509683	0	7.67909	0	#DIV/0!
23548930_1	FGSG_01495	hypothetical protein	molecular_function	-	0.147915	29.4825	0.00501706	0	19.6111	0	#DIV/0!
23548932_1	FGSG_01497	hypothetical protein	calmodulin binding|actomyosin contractile ring|mitotic actomyosin contractile ring localization||regulation of GTPase activity|regulation of small GTPase mediated signal transduction|protein localization to medial cortex|medial cortical node|actin binding|GTPase activator activity|mitotic spindle pole body|small GTPase mediated signal transduction|	Regulation of actin cytoskeleton	0.0106759	21.0973	0.000506031	0	11.3563	0	#DIV/0!
23548933_1	FGSG_01498	hypothetical protein	biological_process|molecular_function	-	0.112122	22.5984	0.00496153	0.0255843	28.9945	0.000882385	5.62286
23548933_2	FGSG_01498	hypothetical protein	biological_process|molecular_function	-	0.17676	22.5984	0.00782181	0.0254918	28.9945	0.000879195	8.89656
23548934_1	FGSG_01499	hypothetical protein	integral component of membrane|membrane	-	1.05301	87.2924	0.012063	0	51.1476	0	#DIV/0!
23548936_1	FGSG_01501	hypothetical protein	trans-Golgi network transport vesicle membrane|integral component of membrane|fungal-type vacuole membrane|cation-transporting ATPase activity|cellular iron ion homeostasis|copper ion binding|nucleotide binding|copper ion export|pigment metabolic process involved in developmental pigmentation	Platinum drug resistance|MAPK signaling pathway - plant	0.345757	22.9387	0.0150731	0.033694	13.2379	0.00254527	5.92202
23548937_1	FGSG_01502	hypothetical protein	cleistothecium development|COP9 signalosome|molecular_function	-	0.677165	47.3562	0.0142994	0.0772353	31.2357	0.00247266	5.783
23548938_2	FGSG_01503	hypothetical protein	molecular_function	-	0.135523	31.2963	0.00433034	0.0403449	28.3925	0.00142097	3.04745
23548939_2	FGSG_01504	60S ribosomal protein L31	cytosolic large ribosomal subunit|cytoplasmic translation|structural constituent of ribosome|regulation of translational fidelity	Ribosome	77.6379	2878.97	0.0269672	13.5306	3035.26	0.00445782	6.04942
23548939_3	FGSG_01504	60S ribosomal protein L31	cytosolic large ribosomal subunit|cytoplasmic translation|structural constituent of ribosome|regulation of translational fidelity	Ribosome	20.6387	2878.97	0.00716878	5.28081	3035.26	0.00173982	4.12041
23548941_1	FGSG_01506	hypothetical protein	cellular_component	Cell cycle - yeast|Meiosis - yeast|Cell cycle|Glycine, serine and threonine metabolism|p53 signaling pathway	1.72517	18.1834	0.0948763	0.0779896	8.63036	0.00903665	10.499
23548941_2	FGSG_01506	hypothetical protein	cellular_component	Cell cycle - yeast|Meiosis - yeast|Cell cycle|Glycine, serine and threonine metabolism|p53 signaling pathway	0.179452	18.1834	0.00986905	0.0204983	8.63036	0.00237514	4.15514
23548943_1	FGSG_01508	hypothetical protein	thiosulfate sulfurtransferase activity|tRNA wobble position uridine thiolation|mitochondrion	Metabolic pathways|Microbial metabolism in diverse environments|Cysteine and methionine metabolism|Sulfur metabolism	0.684836	106.268	0.00644441	0.0635094	70.8987	0.000895776	7.19422
23548944_1	FGSG_01509	40S ribosomal protein S2	positive regulation of translational fidelity|cytosolic small ribosomal subunit|rRNA export from nucleus|SSU rRNA binding|translation|small-subunit processome|structural constituent of ribosome	Ribosome	20.2109	2534.8	0.00797337	2.32214	3415.04	0.000679974	11.726
23548944_2	FGSG_01509	40S ribosomal protein S2	positive regulation of translational fidelity|cytosolic small ribosomal subunit|rRNA export from nucleus|SSU rRNA binding|translation|small-subunit processome|structural constituent of ribosome	Ribosome	121.29	2534.8	0.0478501	5.8046	3415.04	0.00169971	28.1518
23548944_3	FGSG_01509	40S ribosomal protein S2	positive regulation of translational fidelity|cytosolic small ribosomal subunit|rRNA export from nucleus|SSU rRNA binding|translation|small-subunit processome|structural constituent of ribosome	Ribosome	5.80509	2534.8	0.00229016	1.24023	3415.04	0.000363168	6.30606
23548945_1	FGSG_01510	hypothetical protein	molecular_function	-	0.0291726	13.463	0.00216686	0	4.51039	0	#DIV/0!
23548946_1	FGSG_01511	hypothetical protein	cytosol	-	0.0386535	39.829	0.000970486	0	32.688	0	#DIV/0!
23548946_3	FGSG_01511	hypothetical protein	cytosol	-	0.0871575	39.829	0.00218829	0	32.688	0	#DIV/0!
23548948_1	FGSG_01513	hypothetical protein	molecular_function|cellular_component|secondary metabolite biosynthetic process	-	0.0467567	6.36924	0.00734102	0.0328422	13.4078	0.00244949	2.99696
23548951_1	FGSG_01516	60S ribosomal protein L20	mycelium development	Ribosome	28.7462	1474.41	0.0194968	1.43644	1769.16	0.000811933	24.0128
23548951_2	FGSG_01516	60S ribosomal protein L20	mycelium development	Ribosome	4.02474	1474.41	0.00272974	0.336165	1769.16	0.000190014	14.366
23548951_3	FGSG_01516	60S ribosomal protein L20	mycelium development	Ribosome	220.93	1474.41	0.149844	29.6829	1769.16	0.016778	8.93094
23548951_4	FGSG_01516	60S ribosomal protein L20	mycelium development	Ribosome	3.57814	1474.41	0.00242684	0.256141	1769.16	0.000144782	16.762
23548954_2	FGSG_01519	COP9 signalosome complex subunit 12	molecular_function|biological_process	-	0.247202	47.4598	0.00520866	0.0117397	30.18	0.000388987	13.3903
23548954_3	FGSG_01519	COP9 signalosome complex subunit 12	molecular_function|biological_process	-	0.584452	47.4598	0.0123147	0.124503	30.18	0.00412533	2.98514
23548954_4	FGSG_01519	COP9 signalosome complex subunit 12	molecular_function|biological_process	-	0.075583	47.4598	0.00159257	0	30.18	0	#DIV/0!
23548954_5	FGSG_01519	COP9 signalosome complex subunit 12	molecular_function|biological_process	-	1.65157	47.4598	0.0347993	0.0861768	30.18	0.00285542	12.1871
23548957_1	FGSG_01522	phosphatase 1 regulatory subunit SDS22	cellular_component	-	0.471795	27.3195	0.0172695	0.136746	113.605	0.0012037	14.347
23548957_2	FGSG_01522	phosphatase 1 regulatory subunit SDS22	cellular_component	-	0.128452	27.3195	0.00470182	0.207524	113.605	0.00182671	2.57393
23548960_1	FGSG_01526	hypothetical protein	ATPase activity, coupled to transmembrane movement of substances||integral component of peroxisomal membrane|ATP binding|nucleotide binding|fatty acid transport	Peroxisome|ABC transporters	0.0524567	9.608	0.00545969	0	7.5297	0	#DIV/0!
23548960_2	FGSG_01526	hypothetical protein	ATPase activity, coupled to transmembrane movement of substances||integral component of peroxisomal membrane|ATP binding|nucleotide binding|fatty acid transport	Peroxisome|ABC transporters	0.0187949	9.608	0.00195617	0	7.5297	0	#DIV/0!
23548961_2	FGSG_01527	hypothetical protein	biological_process|cellular_component	-	0.244313	86.1868	0.00283469	0.0221044	54.2024	0.000407812	6.95097
23548962_1	FGSG_01528	hypothetical protein	Ssh1 translocon complex|ARF guanyl-nucleotide exchange factor activity|SRP-dependent cotranslational protein targeting to membrane	Protein processing in endoplasmic reticulum|Phagosome|Two-component system|Protein export	16.0373	181.225	0.0884939	3.44588	205.775	0.0167459	5.28452
23548962_2	FGSG_01528	hypothetical protein	Ssh1 translocon complex|ARF guanyl-nucleotide exchange factor activity|SRP-dependent cotranslational protein targeting to membrane	Protein processing in endoplasmic reticulum|Phagosome|Two-component system|Protein export	6.23413	181.225	0.0344	0.521146	205.775	0.0025326	13.5829
23548962_3	FGSG_01528	hypothetical protein	Ssh1 translocon complex|ARF guanyl-nucleotide exchange factor activity|SRP-dependent cotranslational protein targeting to membrane	Protein processing in endoplasmic reticulum|Phagosome|Two-component system|Protein export	1.89378	181.225	0.0104499	0.15585	205.775	0.000757382	13.7974
23548964_1	FGSG_01530	hypothetical protein	cellular_component	-	0.164441	17.2936	0.00950876	0.019781	12.5328	0.00157834	6.02452
23548964_2	FGSG_01530	hypothetical protein	cellular_component	-	0.016688	17.2936	0.000964981	0	12.5328	0	#DIV/0!
23548964_5	FGSG_01530	hypothetical protein	cellular_component	-	0.203861	17.2936	0.0117882	0.0098905	12.5328	0.000789171	14.9375
23548967_1	FGSG_01533	hypothetical protein	molecular_function	-	0.0766243	18.1274	0.00422698	0	15.5461	0	#DIV/0!
23548969_1	FGSG_01535	dolichyl-phosphate-mannose-protein mannosyltransferase 2	fungal-type cell wall organization|regulation of endoplasmic reticulum unfolded protein response|hyphal growth|protein O-linked glycosylation|cell wall mannoprotein biosynthetic process|protein O-linked mannosylation|chain elongation of O-linked mannose residue|conidiophore development|dolichyl-phosphate-mannose-protein mannosyltransferase complex|establishment or maintenance of cell polarity|dol…	Metabolic pathways|Mannose type O-glycan biosynthesis	0.0452234	99.4693	0.000454647	0	86.3537	0	#DIV/0!
23548969_2	FGSG_01535	dolichyl-phosphate-mannose-protein mannosyltransferase 2	fungal-type cell wall organization|regulation of endoplasmic reticulum unfolded protein response|hyphal growth|protein O-linked glycosylation|cell wall mannoprotein biosynthetic process|protein O-linked mannosylation|chain elongation of O-linked mannose residue|conidiophore development|dolichyl-phosphate-mannose-protein mannosyltransferase complex|establishment or maintenance of cell polarity|dol…	Metabolic pathways|Mannose type O-glycan biosynthesis	0.132603	99.4693	0.00133311	0.0144293	86.3537	0.000167096	7.97812
23548969_3	FGSG_01535	dolichyl-phosphate-mannose-protein mannosyltransferase 2	fungal-type cell wall organization|regulation of endoplasmic reticulum unfolded protein response|hyphal growth|protein O-linked glycosylation|cell wall mannoprotein biosynthetic process|protein O-linked mannosylation|chain elongation of O-linked mannose residue|conidiophore development|dolichyl-phosphate-mannose-protein mannosyltransferase complex|establishment or maintenance of cell polarity|dol…	Metabolic pathways|Mannose type O-glycan biosynthesis	0.093358	99.4693	0.000938561	0	86.3537	0	#DIV/0!
23548971_1	FGSG_01537	hypothetical protein	biological_process|molecular_function	-	2.89285	10.8224	0.267302	0.289367	6.02479	0.0480294	5.56538
23548971_2	FGSG_01537	hypothetical protein	biological_process|molecular_function	-	2.69613	10.8224	0.249125	0.480187	6.02479	0.0797019	3.1257
23548974_1	FGSG_01540	hypothetical protein	molecular_function|biological_process	-	0.0533496	28.7935	0.00185283	0	24.7313	0	#DIV/0!
23548976_1	FGSG_01542	hypothetical protein	molecular_function	-	0.192532	169.444	0.00113625	0.04938	142.865	0.00034564	3.28739
23548977_1	FGSG_01543	hypothetical protein	cellular_component|molecular_function|biological_process	-	0.526728	8.17469	0.0644339	0.118631	10.8037	0.0109806	5.86798
23548978_2	FGSG_01544	ankyrin repeat protein nuc-2	phosphate-containing compound metabolic process|cytoplasm	Cell cycle - yeast	0.166828	9.22562	0.0180831	0.0271731	8.69088	0.00312663	5.7836
23548978_3	FGSG_01544	ankyrin repeat protein nuc-2	phosphate-containing compound metabolic process|cytoplasm	Cell cycle - yeast	0.0331481	9.22562	0.00359305	0.00509837	8.69088	0.000586634	6.12485
23548978_5	FGSG_01544	ankyrin repeat protein nuc-2	phosphate-containing compound metabolic process|cytoplasm	Cell cycle - yeast	2.00887	9.22562	0.217749	0.0834226	8.69088	0.00959888	22.6849
23548978_6	FGSG_01544	ankyrin repeat protein nuc-2	phosphate-containing compound metabolic process|cytoplasm	Cell cycle - yeast	0.315678	9.22562	0.0342175	0	8.69088	0	#DIV/0!
23548981_1	FGSG_01547	hypothetical protein	molecular_function|cellular_component	-	7.60154	112.827	0.0673737	0.885992	86.5855	0.0102326	6.58424
23548984_1	FGSG_01550	hypothetical protein	molecular_function	-	0.447089	19.8537	0.0225192	0.0490303	6.88098	0.00712548	3.16038
23548985_1	FGSG_01551	hypothetical protein	molecular_function	-	0.149198	26.6737	0.00559345	0	8.51205	0	#DIV/0!
23548985_2	FGSG_01551	hypothetical protein	molecular_function	-	0.117612	26.6737	0.00440929	0	8.51205	0	#DIV/0!
23548986_1	FGSG_01552	hypothetical protein	biological_process|cellular_component	Endocytosis	0.457786	75.6394	0.00605221	0.0962181	59.3201	0.00162201	3.73129
23548987_1	FGSG_01553	hypothetical protein	biological_process	-	0.152429	93.4822	0.00163057	0.0261802	42.7909	0.000611817	2.66512
23548988_3	FGSG_01554	hypothetical protein	molecular_function|biological_process|cellular_component	-	0.43032	30.4997	0.014109	0	16.9058	0	#DIV/0!
23548988_4	FGSG_01554	hypothetical protein	molecular_function|biological_process|cellular_component	-	0.703053	30.4997	0.0230512	0.0703509	16.9058	0.00416135	5.53935
23548989_1	FGSG_01555	hypothetical protein	regulation of transcription, DNA-templated	-	0.138336	117.637	0.00117596	0.0690626	173.083	0.000399015	2.94715
23548990_1	FGSG_01556	hypothetical protein	molecular_function|biological_process|cellular_component	-	0.125087	4.65696	0.0268601	0.0377781	6.97817	0.00541376	4.96146
23548991_1	FGSG_01557	hypothetical protein	cellular_component|biological_process	-	0.507654	2.99046	0.169758	0.158958	2.73573	0.0581045	2.9216
23548992_1	FGSG_01558	hypothetical protein	cellular_component|regulation of transcription from RNA polymerase II promoter|histone H3-K36 demethylation|histone demethylase activity (H3-K36 specific)|histone demethylation	-	0.107649	19.6195	0.00548684	0	11.6364	0	#DIV/0!
23548992_2	FGSG_01558	hypothetical protein	cellular_component|regulation of transcription from RNA polymerase II promoter|histone H3-K36 demethylation|histone demethylase activity (H3-K36 specific)|histone demethylation	-	0.146117	19.6195	0.00744754	0	11.6364	0	#DIV/0!
23548992_4	FGSG_01558	hypothetical protein	cellular_component|regulation of transcription from RNA polymerase II promoter|histone H3-K36 demethylation|histone demethylase activity (H3-K36 specific)|histone demethylation	-	0.319485	19.6195	0.0162841	0.071051	11.6364	0.00610593	2.66693
23548994_1	FGSG_01560	hypothetical protein	pyridoxal phosphate binding|biosynthetic process|nucleus|cytosol|catalytic activity	Metabolic pathways|Tryptophan metabolism	0.11215	54.3	0.00206538	0.0250739	51.1975	0.000489749	4.21722
23548994_2	FGSG_01560	hypothetical protein	pyridoxal phosphate binding|biosynthetic process|nucleus|cytosol|catalytic activity	Metabolic pathways|Tryptophan metabolism	0.424088	54.3	0.00781009	0.0542822	51.1975	0.00106025	7.36628
23548994_3	FGSG_01560	hypothetical protein	pyridoxal phosphate binding|biosynthetic process|nucleus|cytosol|catalytic activity	Metabolic pathways|Tryptophan metabolism	0.20432	54.3	0.00376281	0.0376109	51.1975	0.000734623	5.12209
23548994_4	FGSG_01560	hypothetical protein	pyridoxal phosphate binding|biosynthetic process|nucleus|cytosol|catalytic activity	Metabolic pathways|Tryptophan metabolism	0.578856	54.3	0.0106603	0.222352	51.1975	0.00434303	2.45458
23548996_1	FGSG_01562	hypothetical protein	nucleus|positive regulation of gluconeogenesis|RNA polymerase II regulatory region sequence-specific DNA binding|carbon utilization	-	0.40646	69.6767	0.00583351	0.0101967	53.9755	0.000188914	30.8792
23548996_2	FGSG_01562	hypothetical protein	nucleus|positive regulation of gluconeogenesis|RNA polymerase II regulatory region sequence-specific DNA binding|carbon utilization	-	3.23887	69.6767	0.0464843	0.0922146	53.9755	0.00170845	27.2084
23548996_3	FGSG_01562	hypothetical protein	nucleus|positive regulation of gluconeogenesis|RNA polymerase II regulatory region sequence-specific DNA binding|carbon utilization	-	5.50144	69.6767	0.0789567	0.299845	53.9755	0.0055552	14.2131
23549002_1	FGSG_01569	hypothetical protein	mycelium development|proteolysis	-	0.0278158	0.961508	0.0289293	0.00590782	0.909904	0.00649279	4.45561
23549002_3	FGSG_01569	hypothetical protein	mycelium development|proteolysis	-	0.0351425	0.961508	0.0365493	0.0118156	0.909904	0.0129856	2.81461
23549003_3	FGSG_01570	cutinase precursor	carbohydrate metabolic process	-	0.0601685	1.06863	0.0563042	0	1.78063	0	#DIV/0!
23549003_4	FGSG_01570	cutinase precursor	carbohydrate metabolic process	-	0.0553779	1.06863	0.0518213	0.0427228	1.78063	0.0239931	2.15984
23549006_1	FGSG_01573	acetylornithine aminotransferase	pyridoxal phosphate binding|nucleus|arginine biosynthetic process|N2-acetyl-L-ornithine:2-oxoglutarate 5-aminotransferase activity|mitochondrial matrix	Metabolic pathways|Biosynthesis of secondary metabolites|Biosynthesis of antibiotics|Biosynthesis of amino acids|2-Oxocarboxylic acid metabolism|Arginine biosynthesis	0.24098	36.3946	0.00662132	0	22.1511	0	#DIV/0!
23549007_1	FGSG_01574	hypothetical protein	mycelium development|molecular_function	-	0.367641	81.4429	0.0045141	0.0771956	93.4051	0.00082646	5.46197
23549007_2	FGSG_01574	hypothetical protein	mycelium development|molecular_function	-	0.152202	81.4429	0.00186882	0.0404605	93.4051	0.000433173	4.31427
23549008_1	FGSG_01575	hypothetical protein	cellular_component|biological_process	RNA transport	4.18907	92.0963	0.0454858	0.251691	54.628	0.00460735	9.87243
23549008_2	FGSG_01575	hypothetical protein	cellular_component|biological_process	RNA transport	0.621653	92.0963	0.00675004	0.0326469	54.628	0.000597621	11.2948
23549010_1	FGSG_01577	hypothetical protein	cellular_component|mycelium development	-	0.139852	1.85641	0.0753346	0.0370873	2.6413	0.0140413	5.36521
23549024_1	FGSG_01591	phosphate carrier protein	inorganic phosphate transmembrane transporter activity|integral component of mitochondrial inner membrane|phosphate ion transmembrane transport|plasma membrane	-	28.6582	1111.46	0.0257843	1.32865	904.001	0.00146974	17.5434
23549025_1	FGSG_01592	hypothetical protein	biological_process|molecular_function	-	0.157898	63.6942	0.00247899	0.0168085	30.7397	0.000546802	4.53362
23549030_2	FGSG_01597	hypothetical protein	-	-	0.0369968	0.829085	0.0446236	0	0.836439	0	#DIV/0!
23549035_2	FGSG_01604	hypothetical protein	intracellular	-	0.107544	122.361	0.000878904	0.0220899	88.6176	0.000249273	3.52588
23549035_3	FGSG_01604	hypothetical protein	intracellular	-	43.3481	122.361	0.354264	14.9429	88.6176	0.168622	2.10094
23549036_1	FGSG_01605	26S protease regulatory subunit 8	proteasome regulatory particle, base subcomplex|proteasome-activating ATPase activity|ER-associated ubiquitin-dependent protein catabolic process|positive regulation of RNA polymerase II transcriptional preinitiation complex assembly|nuclear proteasome complex|TBP-class protein binding|cytosolic proteasome complex	Autophagy - yeast|Proteasome	0.160411	126.744	0.00126563	0.0731584	137.566	0.000531806	2.37987
23549041_2	FGSG_01610	hypothetical protein	histone methyltransferase activity (H3-K9 specific)|positive regulation of secondary metabolite biosynthetic process|nucleus|positive regulation of asexual sporulation resulting in formation of a cellular spore	-	2.26156	5.66457	0.399246	0.126988	2.2377	0.0567495	7.03525
23549041_4	FGSG_01610	hypothetical protein	histone methyltransferase activity (H3-K9 specific)|positive regulation of secondary metabolite biosynthetic process|nucleus|positive regulation of asexual sporulation resulting in formation of a cellular spore	-	0.128801	5.66457	0.022738	0	2.2377	0	#DIV/0!
23549043_2	FGSG_01612	hypothetical protein	biological_process|cellular_component	Autophagy - yeast	0.0146851	24.4269	0.000601186	0	23.5946	0	#DIV/0!
23549043_3	FGSG_01612	hypothetical protein	biological_process|cellular_component	Autophagy - yeast	0.0188973	24.4269	0.000773626	0.00747128	23.5946	0.000316652	2.44315
23549043_5	FGSG_01612	hypothetical protein	biological_process|cellular_component	Autophagy - yeast	0.0269622	24.4269	0.00110379	0.0113914	23.5946	0.000482795	2.28625
23549043_6	FGSG_01612	hypothetical protein	biological_process|cellular_component	Autophagy - yeast	0.0264808	24.4269	0.00108408	0	23.5946	0	#DIV/0!
23549044_1	FGSG_01613	hypothetical protein	molecular_function|biological_process|cellular_component	-	1.19611	23.8763	0.050096	0.64013	33.6514	0.0190224	2.63353
23549045_2	FGSG_01614	hypothetical protein	mismatch repair complex|synaptonemal complex|single-stranded DNA binding|ATPase activity|mismatch repair|chiasma	Mismatch repair	0.0641661	2.84409	0.0225612	0.0125464	3.28155	0.00382332	5.90094
23549046_1	FGSG_01615	hypothetical protein	cellular_component|biological_process	-	0.253852	9.37324	0.0270826	0.0169946	9.65008	0.00176108	15.3784
23549049_1	FGSG_01618	hypothetical protein	cellular_component|biological_process|molecular_function	Steroid hormone biosynthesis	4.13421	16.8551	0.245279	0.108958	9.86434	0.0110456	22.206
23549051_1	FGSG_01620	hypothetical protein	biological_process|molecular_function	Protein processing in endoplasmic reticulum	1.46151	73.4951	0.0198858	0.149792	46.5388	0.00321864	6.17832
23549052_1	FGSG_01621	endoglucanase 3 precursor	cellular_component	-	0.117133	2.05421	0.0570208	0.0318648	2.60262	0.0122434	4.65728
23549052_2	FGSG_01621	endoglucanase 3 precursor	cellular_component	-	0.0372386	2.05421	0.0181279	0	2.60262	0	#DIV/0!
23549053_1	FGSG_01622	ribosomal protein S19	ribosomal small subunit assembly|structural constituent of ribosome|mitochondrial small ribosomal subunit|poly(A) RNA binding	Ribosome	0.779977	18.6278	0.0418717	0.164471	12.7543	0.0128953	3.24705
23549054_1	FGSG_01623	transcription initiation factor TFIID subunit 10	SAGA complex|chromatin binding|histone acetylation|transcription factor TFIID complex|SLIK (SAGA-like) complex|cytosol|protein complex scaffold|RNA polymerase II transcriptional preinitiation complex assembly	Basal transcription factors|Starch and sucrose metabolism	1.41259	38.0647	0.0371102	0.214984	29.3997	0.00731246	5.07492
23549055_1	FGSG_01624	ER lumen protein retaining receptor 1	pathogenesis	Two-component system	3.78682	70.3236	0.0538485	0.164778	53.9428	0.00305469	17.6281
23549055_2	FGSG_01624	ER lumen protein retaining receptor 1	pathogenesis	Two-component system	0.219063	70.3236	0.00311508	0.0247837	53.9428	0.000459445	6.78009
23549055_3	FGSG_01624	ER lumen protein retaining receptor 1	pathogenesis	Two-component system	0.177993	70.3236	0.00253106	0.0326868	53.9428	0.000605954	4.17699
23549057_1	FGSG_01627	histone H2A.Z	chromatin silencing at silent mating-type cassette|Swr1 complex|nucleosome|Ino80 complex|DNA-templated transcription, termination|protein heterodimerization activity|chromatin binding|regulation of transcription from RNA polymerase II promoter|nuclear-transcribed mRNA catabolic process, non-stop decay|DNA binding|mitochondrion|nucleosome assembly|histone exchange	Nicotinate and nicotinamide metabolism|Inflammatory mediator regulation of TRP channels	3.61637	113.131	0.0319661	0.342445	94.0161	0.00364241	8.77609
23549059_1	FGSG_01629	hypothetical protein	cellular_component|biological_process	-	0.237721	88.0597	0.00269955	0	34.0752	0	#DIV/0!
23549059_2	FGSG_01629	hypothetical protein	cellular_component|biological_process	-	0.810651	88.0597	0.0092057	0.0831891	34.0752	0.00244134	3.77075
23549060_1	FGSG_01630	hypothetical protein	cellular_component	-	0.124401	62.0065	0.00200626	0	45.9045	0	#DIV/0!
23549062_1	FGSG_01632	hypothetical protein	molecular_function	-	0.113747	97.2404	0.00116975	0	53.4837	0	#DIV/0!
23549063_1	FGSG_01633	hypothetical protein	biological_process|molecular_function|cellular_component	-	0.965265	18.0583	0.0534528	0.0371756	11.6431	0.00319293	16.741
23549067_2	FGSG_01637	hypothetical protein	sequence-specific DNA binding RNA polymerase II transcription factor activity|regulation of transcription, DNA-templated|nucleus|zinc ion binding|cellular response to drug	-	0.031326	14.7572	0.00212276	0	5.21226	0	#DIV/0!
23549068_1	FGSG_01638	hypothetical protein	molecular_function|mycelium development|cellular_component	-	0.374482	9.03789	0.0414347	0.0328271	4.67403	0.00702331	5.89959
23549070_1	FGSG_01640	alpha-1,3-mannosyltransferase alg-2	cellular_component	Metabolic pathways|N-Glycan biosynthesis|Various types of N-glycan biosynthesis	0.0292773	7.71776	0.00379349	0	5.19463	0	#DIV/0!
23549071_2	FGSG_01641	hypothetical protein	cellular_component	Autophagy - yeast	16.4512	92.1551	0.178516	0.224466	33.443	0.00671191	26.5969
23549072_1	FGSG_01642	hypothetical protein	catalytic activity|cytoplasm|cellular protein modification process	Metabolic pathways|Lipoic acid metabolism	0.26162	11.7512	0.0222633	0	8.05695	0	#DIV/0!
23549073_1	FGSG_01643	chorismate synthase	cellular_component	Metabolic pathways|Biosynthesis of secondary metabolites|Biosynthesis of antibiotics|Biosynthesis of amino acids	0.209115	139.963	0.00149407	0.0491768	90.1865	0.000545279	2.74001
23549077_1	FGSG_01647	hypothetical protein	biological_process|cellular_component	Autophagy - yeast|Phosphatidylinositol signaling system	0.331571	21.0547	0.015748	0	6.92068	0	#DIV/0!
23549078_1	FGSG_01648	hypothetical protein	cellular_component	Metabolic pathways|Arginine and proline metabolism	2.58545	99.5814	0.0259632	0.443571	119.119	0.00372376	6.97231
23549080_1	FGSG_01650	PNG1 protein	biological_process|cellular_component	Protein processing in endoplasmic reticulum	0.0525863	4.56056	0.0115307	0.0220336	7.29567	0.0030201	3.81798
23549083_1	FGSG_01653	hypothetical protein	biological_process	-	0.856983	221.42	0.00387039	0.176257	121.036	0.00145623	2.65781
23549085_1	FGSG_01655	hypothetical protein	pathogenesis|cellular_component	-	5.59424	309.84	0.0180553	2.04214	323.14	0.00631967	2.85699
23549085_2	FGSG_01655	hypothetical protein	pathogenesis|cellular_component	-	35.7355	309.84	0.115335	13.7101	323.14	0.0424278	2.71839
23549086_1	FGSG_01656	ATP-dependent RNA helicase DOB1	cellular_component|biological_process	RNA degradation	0.011011	74.3892	0.000148018	0	43.0277	0	#DIV/0!
23549088_1	FGSG_01658	hypothetical protein	cellular_component|biological_process|molecular_function	-	0.2331	19.0434	0.0122404	0	12.883	0	#DIV/0!
23549088_3	FGSG_01658	hypothetical protein	cellular_component|biological_process|molecular_function	-	0.2859	19.0434	0.0150131	0.0581313	12.883	0.00451226	3.32717
23549095_1	FGSG_01665	striatin Pro11	sporocarp development involved in sexual reproduction|cell differentiation|molecular_function|membrane	MAPK signaling pathway - fly	0.315966	82.0724	0.00384985	0.030055	59.4304	0.000505718	7.61263
23549095_2	FGSG_01665	striatin Pro11	sporocarp development involved in sexual reproduction|cell differentiation|molecular_function|membrane	MAPK signaling pathway - fly	0.0167602	82.0724	0.000204212	0	59.4304	0	#DIV/0!
23549096_1	FGSG_01666	hypothetical protein	nucleotide-excision repair, DNA damage recognition|zinc ion binding|nucleotide-excision repair factor 1 complex|damaged DNA binding|nucleotide-excision repair involved in interstrand cross-link repair|UV-damage excision repair	Nucleotide excision repair|Platinum drug resistance	0.0694463	8.23468	0.00843339	0.0185799	10.9242	0.0017008	4.95849
23549096_2	FGSG_01666	hypothetical protein	nucleotide-excision repair, DNA damage recognition|zinc ion binding|nucleotide-excision repair factor 1 complex|damaged DNA binding|nucleotide-excision repair involved in interstrand cross-link repair|UV-damage excision repair	Nucleotide excision repair|Platinum drug resistance	0.163739	8.23468	0.019884	0.0284819	10.9242	0.00260723	7.6265
23549097_1	FGSG_01667	hypothetical protein	molecular_function	-	2.00362	144.847	0.0138326	0.0928396	138.708	0.000669317	20.6668
23549100_1	FGSG_01670	hypothetical protein	cellular_component|molecular_function|biological_process	-	42.095	88.4854	0.475728	2.63546	38.6623	0.068166	6.97896
23549101_1	FGSG_01671	hypothetical protein	cellular_component	-	0.328564	66.6311	0.00493109	0.151608	122.311	0.00123953	3.9782
23549101_2	FGSG_01671	hypothetical protein	cellular_component	-	0.335268	66.6311	0.0050317	0.0462974	122.311	0.000378523	13.293
23549116_2	FGSG_01689	hypothetical protein	cellular_component|biological_process|molecular_function	-	0.484509	6.30119	0.0768916	0.176935	5.63364	0.0314069	2.44824
23549117_1	FGSG_01690	hypothetical protein	microtubule-based movement|microtubule binding|microtubule associated complex|microtubule motor activity|ATP binding	-	0.0521479	24.9733	0.00208815	0.00731505	20.3443	0.000359562	5.80746
23549117_3	FGSG_01690	hypothetical protein	microtubule-based movement|microtubule binding|microtubule associated complex|microtubule motor activity|ATP binding	-	0.0173599	24.9733	0.000695138	0	20.3443	0	#DIV/0!
23549124_1	FGSG_01698	hypothetical protein	cellular_component	Microbial metabolism in diverse environments|Tryptophan metabolism|Nitrogen metabolism|Aminobenzoate degradation|Cyanoamino acid metabolism|Styrene degradation	0.356591	32.3168	0.0110342	0	4.14896	0	#DIV/0!
23549125_3	FGSG_01699	double-strand break repair protein mus-23	cellular response to oxidative stress|reciprocal meiotic recombination|cell septum assembly|double-strand break repair via nonhomologous end joining|sporocarp development involved in sexual reproduction|endonuclease activity|Mre11 complex|site of double-strand break|ascospore formation|nuclease activity|cellular protein localization|intra-S DNA damage checkpoint|exonuclease activity|manganese ion…	Homologous recombination|Non-homologous end-joining	0.0594761	24.4856	0.00242902	0.00750563	8.33755	0.000900221	2.69825
23549129_1	FGSG_01703	pH-response regulator protein palA/rim-20	molecular_function|cellular_component	Endocytosis	2.19066	41.0452	0.053372	0.0208288	23.3462	0.000892168	59.8228
23549129_3	FGSG_01703	pH-response regulator protein palA/rim-20	molecular_function|cellular_component	Endocytosis	0.022536	41.0452	0.000549053	0	23.3462	0	#DIV/0!
23549130_1	FGSG_01705	hypothetical protein	molecular_function	-	0.0522982	13.7662	0.00379903	0.0135256	21.0545	0.000642409	5.91373
23549150_3	FGSG_01730	D-amino-acid oxidase	cellular_component	Metabolic pathways|Biosynthesis of antibiotics|Peroxisome|Glycine, serine and threonine metabolism|Arginine and proline metabolism	0.0429371	81.5737	0.00052636	0	4.6947	0	#DIV/0!
23549152_1	FGSG_01733	hypothetical protein	cellular_component|biological_process	-	0.0909741	82.4064	0.00110397	0	16.0931	0	#DIV/0!
23549154_1	FGSG_01735	hypothetical protein	zinc ion binding|RNA polymerase II core promoter proximal region sequence-specific DNA binding transcription factor activity involved in positive regulation of transcription|positive regulation of sterol import by positive regulation of transcription from RNA polymerase II promoter|membrane|RNA polymerase II core promoter proximal region sequence-specific DNA binding|perinuclear region of cytopla…	-	0.678933	60.813	0.0111643	0.0480877	20.4069	0.00235645	4.73776
23549154_2	FGSG_01735	hypothetical protein	zinc ion binding|RNA polymerase II core promoter proximal region sequence-specific DNA binding transcription factor activity involved in positive regulation of transcription|positive regulation of sterol import by positive regulation of transcription from RNA polymerase II promoter|membrane|RNA polymerase II core promoter proximal region sequence-specific DNA binding|perinuclear region of cytopla…	-	0.0649738	60.813	0.00106842	0	20.4069	0	#DIV/0!
23549154_4	FGSG_01735	hypothetical protein	zinc ion binding|RNA polymerase II core promoter proximal region sequence-specific DNA binding transcription factor activity involved in positive regulation of transcription|positive regulation of sterol import by positive regulation of transcription from RNA polymerase II promoter|membrane|RNA polymerase II core promoter proximal region sequence-specific DNA binding|perinuclear region of cytopla…	-	3.78047	60.813	0.0621656	0.306887	20.4069	0.0150384	4.13378
23549154_5	FGSG_01735	hypothetical protein	zinc ion binding|RNA polymerase II core promoter proximal region sequence-specific DNA binding transcription factor activity involved in positive regulation of transcription|positive regulation of sterol import by positive regulation of transcription from RNA polymerase II promoter|membrane|RNA polymerase II core promoter proximal region sequence-specific DNA binding|perinuclear region of cytopla…	-	0.159819	60.813	0.00262804	0.00794256	20.4069	0.00038921	6.75224
23549154_6	FGSG_01735	hypothetical protein	zinc ion binding|RNA polymerase II core promoter proximal region sequence-specific DNA binding transcription factor activity involved in positive regulation of transcription|positive regulation of sterol import by positive regulation of transcription from RNA polymerase II promoter|membrane|RNA polymerase II core promoter proximal region sequence-specific DNA binding|perinuclear region of cytopla…	-	0.578857	60.813	0.00951865	0.0344759	20.4069	0.00168943	5.63425
23549154_7	FGSG_01735	hypothetical protein	zinc ion binding|RNA polymerase II core promoter proximal region sequence-specific DNA binding transcription factor activity involved in positive regulation of transcription|positive regulation of sterol import by positive regulation of transcription from RNA polymerase II promoter|membrane|RNA polymerase II core promoter proximal region sequence-specific DNA binding|perinuclear region of cytopla…	-	0.167075	60.813	0.00274736	0.00802902	20.4069	0.000393447	6.9828
23549154_8	FGSG_01735	hypothetical protein	zinc ion binding|RNA polymerase II core promoter proximal region sequence-specific DNA binding transcription factor activity involved in positive regulation of transcription|positive regulation of sterol import by positive regulation of transcription from RNA polymerase II promoter|membrane|RNA polymerase II core promoter proximal region sequence-specific DNA binding|perinuclear region of cytopla…	-	0.279809	60.813	0.00460115	0.0319432	20.4069	0.00156532	2.93944
23549162_1	FGSG_01743	acetyl-coenzyme A synthetase	extracellular region|acetate metabolic process|acetate catabolic process|acetate-CoA ligase activity|propionate metabolic process, methylcitrate cycle|carbon utilization	Metabolic pathways|Biosynthesis of secondary metabolites|Biosynthesis of antibiotics|Microbial metabolism in diverse environments|Carbon metabolism|Pyruvate metabolism|Glycolysis / Gluconeogenesis|Propanoate metabolism|Methane metabolism|Carbon fixation pathways in prokaryotes	0.818871	339.167	0.00241436	0.0911303	210.73	0.000432451	5.58296
23549162_2	FGSG_01743	acetyl-coenzyme A synthetase	extracellular region|acetate metabolic process|acetate catabolic process|acetate-CoA ligase activity|propionate metabolic process, methylcitrate cycle|carbon utilization	Metabolic pathways|Biosynthesis of secondary metabolites|Biosynthesis of antibiotics|Microbial metabolism in diverse environments|Carbon metabolism|Pyruvate metabolism|Glycolysis / Gluconeogenesis|Propanoate metabolism|Methane metabolism|Carbon fixation pathways in prokaryotes	3.0866	339.167	0.00910052	0.0700079	210.73	0.000332217	27.3933
23549162_3	FGSG_01743	acetyl-coenzyme A synthetase	extracellular region|acetate metabolic process|acetate catabolic process|acetate-CoA ligase activity|propionate metabolic process, methylcitrate cycle|carbon utilization	Metabolic pathways|Biosynthesis of secondary metabolites|Biosynthesis of antibiotics|Microbial metabolism in diverse environments|Carbon metabolism|Pyruvate metabolism|Glycolysis / Gluconeogenesis|Propanoate metabolism|Methane metabolism|Carbon fixation pathways in prokaryotes	2.91247	339.167	0.00858712	0.0487976	210.73	0.000231565	37.083
23549174_1	FGSG_01757	nodulation protein L	biological_process	-	1.17018	153.642	0.00761627	0.030302	34.7379	0.000872304	8.73121
23549174_2	FGSG_01757	nodulation protein L	biological_process	-	0.500879	153.642	0.00326005	0.0229755	34.7379	0.000661396	4.92905
23549176_1	FGSG_01759	aldehyde dehydrogenase	cellular_component	Metabolic pathways|Biosynthesis of secondary metabolites|Biosynthesis of antibiotics|Microbial metabolism in diverse environments|Pyruvate metabolism|Glycolysis / Gluconeogenesis|Valine, leucine and isoleucine degradation|Tryptophan metabolism|Arginine and proline metabolism|Lysine degradation|Glycerolipid metabolism|Fatty acid degradation|Histidine metabolism|beta-Alanine metabolism|Ascorbate an…	0.297121	12.0496	0.0246581	0	0.743259	0	#DIV/0!
23549189_2	FGSG_01772	hypothetical protein	-	-	0.696423	3.30542	0.210691	0.0427791	1.83227	0.0233476	9.02409
23549193_1	FGSG_01777	hypothetical protein	-	-	1.45072	11.4984	0.126167	0.0882388	1.48917	0.0592537	2.12927
23549201_1	FGSG_01785	hypothetical protein	biological_process|molecular_function	-	0.380359	8.53203	0.0445801	0.0735639	3.42532	0.0214765	2.07576
23549211_1	FGSG_01795	hypothetical protein	zinc ion binding|nucleus|regulation of transcription, DNA-templated|transcription, DNA-templated|DNA binding|sequence-specific DNA binding RNA polymerase II transcription factor activity	-	0.0793527	42.5916	0.00186311	0	1.58242	0	#DIV/0!
23549211_2	FGSG_01795	hypothetical protein	zinc ion binding|nucleus|regulation of transcription, DNA-templated|transcription, DNA-templated|DNA binding|sequence-specific DNA binding RNA polymerase II transcription factor activity	-	0.300607	42.5916	0.00705789	0	1.58242	0	#DIV/0!
23549211_4	FGSG_01795	hypothetical protein	zinc ion binding|nucleus|regulation of transcription, DNA-templated|transcription, DNA-templated|DNA binding|sequence-specific DNA binding RNA polymerase II transcription factor activity	-	0.103189	42.5916	0.00242276	0	1.58242	0	#DIV/0!
23549211_5	FGSG_01795	hypothetical protein	zinc ion binding|nucleus|regulation of transcription, DNA-templated|transcription, DNA-templated|DNA binding|sequence-specific DNA binding RNA polymerase II transcription factor activity	-	0.158381	42.5916	0.0037186	0	1.58242	0	#DIV/0!
23549215_3	FGSG_01799	hypothetical protein	cellular_component|biological_process|molecular_function	Tyrosine metabolism|Toll and Imd signaling pathway	0.0391993	15.3872	0.00254753	0	5.21087	0	#DIV/0!
23549215_5	FGSG_01799	hypothetical protein	cellular_component|biological_process|molecular_function	Tyrosine metabolism|Toll and Imd signaling pathway	0.0255649	15.3872	0.00166144	0	5.21087	0	#DIV/0!
23549215_8	FGSG_01799	hypothetical protein	cellular_component|biological_process|molecular_function	Tyrosine metabolism|Toll and Imd signaling pathway	0.685822	15.3872	0.044571	0.0394382	5.21087	0.00756845	5.88905
23549215_9	FGSG_01799	hypothetical protein	cellular_component|biological_process|molecular_function	Tyrosine metabolism|Toll and Imd signaling pathway	0.0111729	15.3872	0.000726115	0	5.21087	0	#DIV/0!
23549216_3	FGSG_01800	hypothetical protein	-	-	0.0637945	15.4943	0.0041173	0	1.32355	0	#DIV/0!
23549219_1	FGSG_01803	alpha-galactosidase C precursor	alpha-galactosidase activity	-	0.0270248	32.7117	0.000826151	0	2.61893	0	#DIV/0!
23549219_2	FGSG_01803	alpha-galactosidase C precursor	alpha-galactosidase activity	-	1.77811	32.7117	0.054357	0.0145277	2.61893	0.00554718	9.79903
23549223_1	FGSG_01808	hypothetical protein	sequence-specific DNA binding RNA polymerase II transcription factor activity|DNA binding|zinc ion binding|transcription, DNA-templated|regulation of transcription, DNA-templated|nucleus	-	0.585957	12.024	0.0487323	0.0170759	0.844431	0.0202217	2.4099
23549223_2	FGSG_01808	hypothetical protein	sequence-specific DNA binding RNA polymerase II transcription factor activity|DNA binding|zinc ion binding|transcription, DNA-templated|regulation of transcription, DNA-templated|nucleus	-	0.116104	12.024	0.009656	0	0.844431	0	#DIV/0!
23549223_3	FGSG_01808	hypothetical protein	sequence-specific DNA binding RNA polymerase II transcription factor activity|DNA binding|zinc ion binding|transcription, DNA-templated|regulation of transcription, DNA-templated|nucleus	-	0.100503	12.024	0.00835856	0	0.844431	0	#DIV/0!
23549246_1	FGSG_01832	hypothetical protein	cellular_component	-	0.160608	391.526	0.000410211	0	110.854	0	#DIV/0!
23549246_2	FGSG_01832	hypothetical protein	cellular_component	-	0.1514	391.526	0.000386691	0	110.854	0	#DIV/0!
23549247_1	FGSG_01833	hypothetical protein	biological_process|molecular_function|cellular_component	-	2.31579	98.0945	0.0236078	0	10.7258	0	#DIV/0!
23549247_2	FGSG_01833	hypothetical protein	biological_process|molecular_function|cellular_component	-	0.237626	98.0945	0.00242242	0	10.7258	0	#DIV/0!
23549247_3	FGSG_01833	hypothetical protein	biological_process|molecular_function|cellular_component	-	1.45648	98.0945	0.0148477	0.015383	10.7258	0.0014342	10.3526
23549249_2	FGSG_01836	hypothetical protein	cellular_component	-	0.212302	29.667	0.00715617	0.013512	4.53322	0.00298067	2.40086
23549249_6	FGSG_01836	hypothetical protein	cellular_component	-	0.381288	29.667	0.0128522	0.013512	4.53322	0.00298067	4.31187
23549249_7	FGSG_01836	hypothetical protein	cellular_component	-	0.0519754	29.667	0.00175196	0	4.53322	0	#DIV/0!
23549249_8	FGSG_01836	hypothetical protein	cellular_component	-	0.104943	29.667	0.00353735	0	4.53322	0	#DIV/0!
23549252_1	FGSG_01839	DNA primase large subunit	cytosol|DNA replication, synthesis of RNA primer|nucleus|DNA primase activity	Metabolic pathways|Purine metabolism|Pyrimidine metabolism|DNA replication	0.121468	30.8386	0.00393883	0	11.1994	0	#DIV/0!
23549252_2	FGSG_01839	DNA primase large subunit	cytosol|DNA replication, synthesis of RNA primer|nucleus|DNA primase activity	Metabolic pathways|Purine metabolism|Pyrimidine metabolism|DNA replication	0.199794	30.8386	0.00647869	0.0214867	11.1994	0.00191856	3.37685
23549253_1	FGSG_01840	hypothetical protein	-	-	0.859023	11.2017	0.0766867	0	1.71917	0	#DIV/0!
23549255_1	FGSG_01842	hypothetical protein	cellular_component	-	0.112821	29.9487	0.00376714	0	19.9108	0	#DIV/0!
23549258_1	FGSG_01845	hypothetical protein	biological_process|cellular_component	-	5.96125	123.829	0.0481411	0.0624411	74.3731	0.000839565	57.3405
23549259_1	FGSG_01846	hypothetical protein	endoplasmic reticulum unfolded protein response|endoplasmic reticulum|traversing start control point of mitotic cell cycle|phosphoprotein phosphatase activity|protein dephosphorylation	-	0.108164	17.0312	0.00635093	0.0324095	11.0071	0.00294441	2.15695
23549259_2	FGSG_01846	hypothetical protein	endoplasmic reticulum unfolded protein response|endoplasmic reticulum|traversing start control point of mitotic cell cycle|phosphoprotein phosphatase activity|protein dephosphorylation	-	0.0438437	17.0312	0.00257432	0	11.0071	0	#DIV/0!
23549265_1	FGSG_01852	hypothetical protein	molecular_function|mycelium development	-	0.0647761	23.1365	0.00279973	0.0381096	27.422	0.00138974	2.01457
23549265_2	FGSG_01852	hypothetical protein	molecular_function|mycelium development	-	0.62216	23.1365	0.0268908	0.0382236	27.422	0.0013939	19.2918
23549266_2	FGSG_01853	hypothetical protein	mycelium development	-	0.101173	51.1616	0.00197752	0.020891	89.0065	0.000234713	8.42526
23549266_3	FGSG_01853	hypothetical protein	mycelium development	-	0.0958369	51.1616	0.00187322	0	89.0065	0	#DIV/0!
23549266_4	FGSG_01853	hypothetical protein	mycelium development	-	0.0584942	51.1616	0.00114332	0.0297604	89.0065	0.000334362	3.41942
23549267_1	FGSG_01854	hypothetical protein	biological_process|molecular_function	-	0.0458595	79.4944	0.000576889	0	56.235	0	#DIV/0!
23549268_2	FGSG_01855	hypothetical protein	cellular_component|molecular_function|biological_process	-	12.8601	33.8016	0.380457	0.697131	28.6882	0.0243002	15.6565
23549269_1	FGSG_01856	hypothetical protein	biological_process	Histidine metabolism	3.42104	26.968	0.126855	0.202283	18.5056	0.0109309	11.6052
23549277_2	FGSG_01865	phosphatidylserine decarboxylase proenzyme 1	cellular_component	Metabolic pathways|Biosynthesis of secondary metabolites|Glycerophospholipid metabolism	0.0611841	76.7189	0.00079751	0.0198981	79.5458	0.000250146	3.18818
23549282_1	FGSG_01870	hypothetical protein	nucleolus	Ribosome biogenesis in eukaryotes	0.134746	350.108	0.000384868	0.0164716	196.216	8.39e-05	4.58468
23549282_2	FGSG_01870	hypothetical protein	nucleolus	Ribosome biogenesis in eukaryotes	1.09268	350.108	0.00312097	0.110052	196.216	0.000560874	5.56448
23549282_4	FGSG_01870	hypothetical protein	nucleolus	Ribosome biogenesis in eukaryotes	1.33521	350.108	0.0038137	0.220101	196.216	0.00112173	3.39983
23549283_1	FGSG_01871	60S ribosomal protein L17	cell surface|structural constituent of ribosome|cytoplasmic translation|cellular response to drug|extracellular region|cytosolic large ribosomal subunit	Ribosome	68.2881	1690.2	0.0404024	18.5557	1829.72	0.0101413	3.98394
23549283_2	FGSG_01871	60S ribosomal protein L17	cell surface|structural constituent of ribosome|cytoplasmic translation|cellular response to drug|extracellular region|cytosolic large ribosomal subunit	Ribosome	32.9774	1690.2	0.0195109	3.75434	1829.72	0.00205187	9.50885
23549283_3	FGSG_01871	60S ribosomal protein L17	cell surface|structural constituent of ribosome|cytoplasmic translation|cellular response to drug|extracellular region|cytosolic large ribosomal subunit	Ribosome	3.50169	1690.2	0.00207176	0.316598	1829.72	0.000173031	11.9734
23549284_1	FGSG_01872	hypothetical protein	cellular_component|molecular_function	-	0.0575195	37.2462	0.00154431	0.0404022	66.7291	0.000605465	2.55061
23549284_2	FGSG_01872	hypothetical protein	cellular_component|molecular_function	-	0.13006	37.2462	0.0034919	0.0672649	66.7291	0.00100803	3.46408
23549286_1	FGSG_01874	hypothetical protein	biological_process|cellular_component	Autophagy - yeast	0.0464514	34.3998	0.00135034	0	26.3967	0	#DIV/0!
23549286_2	FGSG_01874	hypothetical protein	biological_process|cellular_component	Autophagy - yeast	0.0250334	34.3998	0.000727721	0.00895947	26.3967	0.000339416	2.14404
23549291_1	FGSG_01880	hypothetical protein	molecular_function	-	0.274718	4.80766	0.0571417	0	3.39886	0	#DIV/0!
23549292_1	FGSG_01881	hypothetical protein	cellular heat acclimation|zinc ion binding|ER-associated misfolded protein catabolic process|protein ubiquitination|negative regulation of transcription by transcription factor catabolism|cell cortex|ubiquitin protein ligase activity	Protein processing in endoplasmic reticulum|Ubiquitin mediated proteolysis	0.285583	34.8947	0.00818413	0.0320659	38.5087	0.000832694	9.82849
23549292_2	FGSG_01881	hypothetical protein	cellular heat acclimation|zinc ion binding|ER-associated misfolded protein catabolic process|protein ubiquitination|negative regulation of transcription by transcription factor catabolism|cell cortex|ubiquitin protein ligase activity	Protein processing in endoplasmic reticulum|Ubiquitin mediated proteolysis	0.0848357	34.8947	0.00243119	0.00642703	38.5087	0.000166898	14.5669
23549292_3	FGSG_01881	hypothetical protein	cellular heat acclimation|zinc ion binding|ER-associated misfolded protein catabolic process|protein ubiquitination|negative regulation of transcription by transcription factor catabolism|cell cortex|ubiquitin protein ligase activity	Protein processing in endoplasmic reticulum|Ubiquitin mediated proteolysis	0.0181029	34.8947	0.000518788	0	38.5087	0	#DIV/0!
23549293_1	FGSG_01882	hypothetical protein	glycogen biosynthetic process|cytosol|glycogenin glucosyltransferase activity	Metabolic pathways	14.3063	203.704	0.0702311	5.98823	258.584	0.0231578	3.03272
23549293_2	FGSG_01882	hypothetical protein	glycogen biosynthetic process|cytosol|glycogenin glucosyltransferase activity	Metabolic pathways	2.96805	203.704	0.0145704	1.05739	258.584	0.00408917	3.56317
23549293_3	FGSG_01882	hypothetical protein	glycogen biosynthetic process|cytosol|glycogenin glucosyltransferase activity	Metabolic pathways	0.172555	203.704	0.000847088	0	258.584	0	#DIV/0!
23549293_5	FGSG_01882	hypothetical protein	glycogen biosynthetic process|cytosol|glycogenin glucosyltransferase activity	Metabolic pathways	0.046428	203.704	0.000227919	0	258.584	0	#DIV/0!
23549293_6	FGSG_01882	hypothetical protein	glycogen biosynthetic process|cytosol|glycogenin glucosyltransferase activity	Metabolic pathways	0.066159	203.704	0.000324781	0	258.584	0	#DIV/0!
23549295_1	FGSG_01884	hypothetical protein	cellular_component|biological_process	Metabolic pathways|Glycerolipid metabolism|EGFR tyrosine kinase inhibitor resistance	1.16008	32.889	0.0352725	0.212255	18.7672	0.0113099	3.11872
23549297_2	FGSG_01886	hypothetical protein	molecular_function	-	0.0984849	71.9032	0.00136969	0	32.6981	0	#DIV/0!
23549297_3	FGSG_01886	hypothetical protein	molecular_function	-	0.239016	71.9032	0.00332413	0.0357486	32.6981	0.00109329	3.04047
23549298_1	FGSG_01887	hypothetical protein	clathrin-mediated endocytosis|clathrin heavy chain binding|clathrin vesicle coat|structural molecule activity	-	0.316113	103.216	0.00306264	0.148301	104.248	0.00142258	2.15288
23549298_2	FGSG_01887	hypothetical protein	clathrin-mediated endocytosis|clathrin heavy chain binding|clathrin vesicle coat|structural molecule activity	-	0.797177	103.216	0.00772338	0.282137	104.248	0.00270641	2.85374
23549299_1	FGSG_01888	hypothetical protein	-	-	35.0014	149.389	0.234297	5.12063	289.971	0.0176591	13.2678
23549299_2	FGSG_01888	hypothetical protein	-	-	13.0695	149.389	0.0874861	2.63206	289.971	0.00907698	9.63824
23549301_1	FGSG_01890	hypothetical protein	SNAP receptor activity|endomembrane system|intracellular protein transport|SNARE complex|vesicle fusion|vesicle docking|integral component of membrane|SNARE binding	SNARE interactions in vesicular transport	0.43158	44.3332	0.00973492	0.248102	51.1022	0.00485503	2.00512
23549301_2	FGSG_01890	hypothetical protein	SNAP receptor activity|endomembrane system|intracellular protein transport|SNARE complex|vesicle fusion|vesicle docking|integral component of membrane|SNARE binding	SNARE interactions in vesicular transport	0.674898	44.3332	0.0152233	0.16456	51.1022	0.00322022	4.72742
23549302_1	FGSG_01891	hypothetical protein	mycelium development|cellular_component	Peroxisome|Oocyte meiosis|Glycolysis / Gluconeogenesis|Glyoxylate and dicarboxylate metabolism|Apelin signaling pathway|Ras signaling pathway|Butanoate metabolism|Glucagon signaling pathway|Phosphatidylinositol signaling system|Fluid shear stress and atherosclerosis|cAMP signaling pathway|cGMP-PKG signaling pathway|Rap1 signaling pathway|Ubiquinone and other terpenoid-quinone biosynthesis|Phenylp…	11.0418	380.981	0.0289825	0.57296	818.308	0.000700176	41.3932
23549302_2	FGSG_01891	hypothetical protein	mycelium development|cellular_component	Peroxisome|Oocyte meiosis|Glycolysis / Gluconeogenesis|Glyoxylate and dicarboxylate metabolism|Apelin signaling pathway|Ras signaling pathway|Butanoate metabolism|Glucagon signaling pathway|Phosphatidylinositol signaling system|Fluid shear stress and atherosclerosis|cAMP signaling pathway|cGMP-PKG signaling pathway|Rap1 signaling pathway|Ubiquinone and other terpenoid-quinone biosynthesis|Phenylp…	0.59377	380.981	0.00155853	0.0356886	818.308	4.36e-05	35.7357
23549302_3	FGSG_01891	hypothetical protein	mycelium development|cellular_component	Peroxisome|Oocyte meiosis|Glycolysis / Gluconeogenesis|Glyoxylate and dicarboxylate metabolism|Apelin signaling pathway|Ras signaling pathway|Butanoate metabolism|Glucagon signaling pathway|Phosphatidylinositol signaling system|Fluid shear stress and atherosclerosis|cAMP signaling pathway|cGMP-PKG signaling pathway|Rap1 signaling pathway|Ubiquinone and other terpenoid-quinone biosynthesis|Phenylp…	24.0893	380.981	0.0632298	2.54362	818.308	0.00310839	20.3416
23549302_4	FGSG_01891	hypothetical protein	mycelium development|cellular_component	Peroxisome|Oocyte meiosis|Glycolysis / Gluconeogenesis|Glyoxylate and dicarboxylate metabolism|Apelin signaling pathway|Ras signaling pathway|Butanoate metabolism|Glucagon signaling pathway|Phosphatidylinositol signaling system|Fluid shear stress and atherosclerosis|cAMP signaling pathway|cGMP-PKG signaling pathway|Rap1 signaling pathway|Ubiquinone and other terpenoid-quinone biosynthesis|Phenylp…	5.52054	380.981	0.0144903	0.819685	818.308	0.00100168	14.466
23549302_5	FGSG_01891	hypothetical protein	mycelium development|cellular_component	Peroxisome|Oocyte meiosis|Glycolysis / Gluconeogenesis|Glyoxylate and dicarboxylate metabolism|Apelin signaling pathway|Ras signaling pathway|Butanoate metabolism|Glucagon signaling pathway|Phosphatidylinositol signaling system|Fluid shear stress and atherosclerosis|cAMP signaling pathway|cGMP-PKG signaling pathway|Rap1 signaling pathway|Ubiquinone and other terpenoid-quinone biosynthesis|Phenylp…	3.12349	380.981	0.00819856	0.0717656	818.308	8.77e-05	93.4841
23549303_1	FGSG_01892	hypothetical protein	biological_process	Metabolic pathways|Protein processing in endoplasmic reticulum|N-Glycan biosynthesis|Various types of N-glycan biosynthesis	0.0218248	33.894	0.000643913	0	28.4857	0	#DIV/0!
23549304_1	FGSG_01893	AP-1 complex subunit gamma-1	molecular_function	Lysosome	0.125451	56.3327	0.00222696	0	46.0816	0	#DIV/0!
23549304_2	FGSG_01893	AP-1 complex subunit gamma-1	molecular_function	Lysosome	0.0470966	56.3327	0.000836043	0	46.0816	0	#DIV/0!
23549304_4	FGSG_01893	AP-1 complex subunit gamma-1	molecular_function	Lysosome	0.0840035	56.3327	0.0014912	0	46.0816	0	#DIV/0!
23549306_1	FGSG_01895	hypothetical protein	biological_process|molecular_function|cellular_component	-	0.731758	44.7728	0.0163438	0.0265014	35.3179	0.000750368	21.781
23549308_2	FGSG_01897	hypothetical protein	cellular_component	-	1.98599	18.6706	0.10637	0.643178	14.6749	0.0438286	2.42696
23549311_1	FGSG_01900	hypothetical protein	signal recognition particle binding|signal recognition particle, endoplasmic reticulum targeting	Protein export	0.13194	117.846	0.0011196	0	96.9847	0	#DIV/0!
23549314_1	FGSG_01903	hypothetical protein	DNA-directed RNA polymerase activity|transcriptional preinitiation complex|RNA polymerase II core binding|single-stranded DNA binding|mitochondrion|TFIIH-class transcription factor binding|transcriptional open complex formation at RNA polymerase II promoter|transcription factor TFIIE complex	Autophagy - yeast|Glycine, serine and threonine metabolism|Basal transcription factors	3.11643	45.704	0.0681873	0.151981	22.9435	0.00662412	10.2938
23549314_2	FGSG_01903	hypothetical protein	DNA-directed RNA polymerase activity|transcriptional preinitiation complex|RNA polymerase II core binding|single-stranded DNA binding|mitochondrion|TFIIH-class transcription factor binding|transcriptional open complex formation at RNA polymerase II promoter|transcription factor TFIIE complex	Autophagy - yeast|Glycine, serine and threonine metabolism|Basal transcription factors	0.146935	45.704	0.00321493	0.028554	22.9435	0.00124453	2.58323
23549315_1	FGSG_01904	hypothetical protein	biological_process|cellular_component	Autophagy - yeast|Glycine, serine and threonine metabolism|Basal transcription factors	2.47777	84.0222	0.0294895	0.582001	60.2495	0.00965985	3.05279
23549315_2	FGSG_01904	hypothetical protein	biological_process|cellular_component	Autophagy - yeast|Glycine, serine and threonine metabolism|Basal transcription factors	0.107171	84.0222	0.0012755	0.0154719	60.2495	0.000256798	4.96697
23549315_3	FGSG_01904	hypothetical protein	biological_process|cellular_component	Autophagy - yeast|Glycine, serine and threonine metabolism|Basal transcription factors	0.715685	84.0222	0.00851781	0.0515179	60.2495	0.000855077	9.96145
23549315_4	FGSG_01904	hypothetical protein	biological_process|cellular_component	Autophagy - yeast|Glycine, serine and threonine metabolism|Basal transcription factors	26.3422	84.0222	0.313515	0.974406	60.2495	0.0161729	19.3853
23549317_1	FGSG_01906	N-acetyltransferase 5	cellular_component|biological_process	-	2.24279	96.477	0.0232469	0.578739	72.7812	0.00795177	2.92349
23549321_1	FGSG_01910	hypothetical protein	ATP binding|nuclear mitotic cohesin complex|mitotic sister chromatid cohesion	Cell cycle - yeast|Meiosis - yeast|Cell cycle	0.0150266	42.4908	0.000353644	0	30.7956	0	#DIV/0!
23549321_2	FGSG_01910	hypothetical protein	ATP binding|nuclear mitotic cohesin complex|mitotic sister chromatid cohesion	Cell cycle - yeast|Meiosis - yeast|Cell cycle	0.0487233	42.4908	0.00114668	0.00428606	30.7956	0.000139178	8.23897
23549321_3	FGSG_01910	hypothetical protein	ATP binding|nuclear mitotic cohesin complex|mitotic sister chromatid cohesion	Cell cycle - yeast|Meiosis - yeast|Cell cycle	0.200082	42.4908	0.00470883	0.00857211	30.7956	0.000278355	16.9166
23549321_4	FGSG_01910	hypothetical protein	ATP binding|nuclear mitotic cohesin complex|mitotic sister chromatid cohesion	Cell cycle - yeast|Meiosis - yeast|Cell cycle	0.0207642	42.4908	0.000488674	0	30.7956	0	#DIV/0!
23549323_1	FGSG_01912	hypothetical protein	molecular_function	-	10.3553	316.419	0.0327267	3.73812	283.437	0.0131885	2.48145
23549323_2	FGSG_01912	hypothetical protein	molecular_function	-	15.5758	316.419	0.0492252	5.17013	283.437	0.0182408	2.69863
23549327_4	FGSG_01916	hypothetical protein	transferase activity, transferring glycosyl groups|nucleus|multicellular organismal development|protein O-linked glycosylation	Insulin resistance|Other types of O-glycan biosynthesis	2.25346	36.5652	0.0616287	0.309828	14.3637	0.0215702	2.85712
23549328_5	FGSG_01917	transporter SEC23	mycelium development	Protein processing in endoplasmic reticulum	1.05849	146.594	0.00722058	0.283557	154.668	0.00183332	3.93852
23549330_1	FGSG_01919	exocyst complex protein EXO70	prospore membrane|GTP-Rho binding|exocyst localization|incipient cellular bud site|exocyst|exocyst assembly|mating projection tip|Rho protein signal transduction|hyphal tip|Golgi to plasma membrane transport|plasma membrane|phosphatidylinositol-4,5-bisphosphate binding|cellular bud neck|cellular bud tip	Glycolysis / Gluconeogenesis	0.0558865	23.4103	0.00238726	0	20.9027	0	#DIV/0!
23549331_1	FGSG_01920	DNA replication licensing factor mcm3	DNA helicase activity|DNA replication|negative regulation of helicase activity|MCM complex|DNA binding|cytosol|nuclear chromatin|DNA replication initiation|nucleoside-triphosphatase activity|ATP binding|nucleotide binding	Cell cycle - yeast|Meiosis - yeast|Cell cycle|DNA replication	0.0143488	54.5773	0.000262908	0	39.5361	0	#DIV/0!
23549332_1	FGSG_01921	hypothetical protein	cellular_component|biological_process	-	0.517654	33.7419	0.0153416	0.0225013	18.4346	0.0012206	12.5689
23549334_1	FGSG_01923	hypothetical protein	biological_process|molecular_function	-	0.32064	111.742	0.00286948	0.0133214	99.7613	0.000133533	21.4889
23549334_2	FGSG_01923	hypothetical protein	biological_process|molecular_function	-	0.813608	111.742	0.00728115	0.043843	99.7613	0.000439479	16.5677
23549334_3	FGSG_01923	hypothetical protein	biological_process|molecular_function	-	1.0366	111.742	0.00927676	0	99.7613	0	#DIV/0!
23549335_1	FGSG_01924	hypothetical protein	acetate catabolic process|carbon utilization|glyoxysome|mitochondrion||carnitine O-acetyltransferase activity|peroxisome|cellular respiration|fatty acid beta-oxidation|acetyl-CoA metabolic process|carnitine metabolic process|single-species biofilm formation on inanimate substrate	Peroxisome	0.171316	27.8861	0.00614344	0.0186201	19.4233	0.000958648	6.40844
23549335_3	FGSG_01924	hypothetical protein	acetate catabolic process|carbon utilization|glyoxysome|mitochondrion||carnitine O-acetyltransferase activity|peroxisome|cellular respiration|fatty acid beta-oxidation|acetyl-CoA metabolic process|carnitine metabolic process|single-species biofilm formation on inanimate substrate	Peroxisome	0.143225	27.8861	0.00513607	0.00931006	19.4233	0.000479324	10.7152
23549335_4	FGSG_01924	hypothetical protein	acetate catabolic process|carbon utilization|glyoxysome|mitochondrion||carnitine O-acetyltransferase activity|peroxisome|cellular respiration|fatty acid beta-oxidation|acetyl-CoA metabolic process|carnitine metabolic process|single-species biofilm formation on inanimate substrate	Peroxisome	2.03181	27.8861	0.0728611	0.192747	19.4233	0.00992349	7.34229
23549336_1	FGSG_01925	hypothetical protein	biological_process	-	0.344121	95.3781	0.00360797	0.0320382	57.9665	0.000552702	6.52788
23549336_2	FGSG_01925	hypothetical protein	biological_process	-	0.402687	95.3781	0.00422201	0.0185594	57.9665	0.000320174	13.1866
23549336_3	FGSG_01925	hypothetical protein	biological_process	-	0.0406245	95.3781	0.000425932	0	57.9665	0	#DIV/0!
23549337_1	FGSG_01926	electron transfer flavoprotein subunit alpha	cellular_component|mycelium development	-	0.5001	56.3975	0.00886743	0.153498	53.9424	0.00284559	3.1162
23549340_1	FGSG_01929	hypothetical protein	mismatch repair|ATPase activity|MutLalpha complex|single-stranded DNA binding	Fanconi anemia pathway|Mismatch repair	0.119751	19.0225	0.00629526	0.0106639	5.68566	0.00187558	3.35644
23549340_2	FGSG_01929	hypothetical protein	mismatch repair|ATPase activity|MutLalpha complex|single-stranded DNA binding	Fanconi anemia pathway|Mismatch repair	0.0783998	19.0225	0.00412143	0	5.68566	0	#DIV/0!
23549341_3	FGSG_01930	hypothetical protein	biological_process|molecular_function|cellular_component	-	2.53763	8.62539	0.294204	0.591766	4.2677	0.138661	2.12174
23549343_1	FGSG_01932	cystathionine beta-lyase	molecular_function|cellular_component	Metabolic pathways|Biosynthesis of secondary metabolites|Biosynthesis of amino acids|Cysteine and methionine metabolism|Selenocompound metabolism	0.440231	39.4685	0.011154	0	22.1953	0	#DIV/0!
23549344_1	FGSG_01933	ATPase family AAA domain-containing protein 1	biological_process	-	0.347618	69.2183	0.00502206	0.065284	53.5062	0.00122012	4.11603
23549344_2	FGSG_01933	ATPase family AAA domain-containing protein 1	biological_process	-	0.0676947	69.2183	0.000977989	0	53.5062	0	#DIV/0!
23549344_3	FGSG_01933	ATPase family AAA domain-containing protein 1	biological_process	-	0.164515	69.2183	0.00237676	0.0302772	53.5062	0.000565863	4.20023
23549345_2	FGSG_01934	hypothetical protein	cellular_component|biological_process	-	0.179449	14.3998	0.0124619	0	5.08006	0	#DIV/0!
23549346_2	FGSG_01935	GPI ethanolamine phosphate transferase 1	Golgi apparatus|fungal-type cell wall|GPI anchor biosynthetic process|endoplasmic reticulum membrane|conidium formation|regulation of growth rate|mannose-ethanolamine phosphotransferase activity|ATP transport|fungal-type cell wall organization or biogenesis|fungal-type vacuole membrane	Metabolic pathways|Glycosylphosphatidylinositol (GPI)-anchor biosynthesis	0.236761	12.7681	0.0185432	0.0143795	7.73137	0.0018599	9.97
23549346_5	FGSG_01935	GPI ethanolamine phosphate transferase 1	Golgi apparatus|fungal-type cell wall|GPI anchor biosynthetic process|endoplasmic reticulum membrane|conidium formation|regulation of growth rate|mannose-ethanolamine phosphotransferase activity|ATP transport|fungal-type cell wall organization or biogenesis|fungal-type vacuole membrane	Metabolic pathways|Glycosylphosphatidylinositol (GPI)-anchor biosynthesis	0.11699	12.7681	0.00916269	0	7.73137	0	#DIV/0!
23549347_1	FGSG_01936	cutinase transcription factor 1 alpha	transcription regulatory region DNA binding|long-chain fatty acid catabolic process|positive regulation of transcription from RNA polymerase II promoter|short-chain fatty acid catabolic process	-	0.149738	22.4442	0.00667158	0.0178993	15.2115	0.00117669	5.66976
23549347_2	FGSG_01936	cutinase transcription factor 1 alpha	transcription regulatory region DNA binding|long-chain fatty acid catabolic process|positive regulation of transcription from RNA polymerase II promoter|short-chain fatty acid catabolic process	-	0.774904	22.4442	0.0345258	0.0119329	15.2115	0.000784463	44.012
23549347_3	FGSG_01936	cutinase transcription factor 1 alpha	transcription regulatory region DNA binding|long-chain fatty acid catabolic process|positive regulation of transcription from RNA polymerase II promoter|short-chain fatty acid catabolic process	-	0.419116	22.4442	0.0186737	0.0415723	15.2115	0.00273295	6.83279
23549347_4	FGSG_01936	cutinase transcription factor 1 alpha	transcription regulatory region DNA binding|long-chain fatty acid catabolic process|positive regulation of transcription from RNA polymerase II promoter|short-chain fatty acid catabolic process	-	0.0275902	22.4442	0.00122928	0	15.2115	0	#DIV/0!
23549347_5	FGSG_01936	cutinase transcription factor 1 alpha	transcription regulatory region DNA binding|long-chain fatty acid catabolic process|positive regulation of transcription from RNA polymerase II promoter|short-chain fatty acid catabolic process	-	0.10359	22.4442	0.00461544	0.021535	15.2115	0.00141571	3.26017
23549348_2	FGSG_01938	hypothetical protein	cellular_component	Metabolic pathways|Valine, leucine and isoleucine degradation	0.0378011	20.9976	0.00180026	0	25.642	0	#DIV/0!
23549350_1	FGSG_01940	hypothetical protein	molecular_function	-	5.19128	130.289	0.0398444	0.781475	138.611	0.00563789	7.06725
23549350_2	FGSG_01940	hypothetical protein	molecular_function	-	0.510457	130.289	0.00391789	0.203182	138.611	0.00146584	2.67279
23549350_3	FGSG_01940	hypothetical protein	molecular_function	-	4.30483	130.289	0.0330407	0.351888	138.611	0.00253867	13.015
23549351_1	FGSG_01941	hypothetical protein	mycelium development	-	1.34328	549.923	0.00244267	0.219605	454.739	0.000482925	5.05806
23549351_2	FGSG_01941	hypothetical protein	mycelium development	-	1.68789	549.923	0.00306932	0.271465	454.739	0.000596967	5.14153
23549353_1	FGSG_01943	hypothetical protein	cellular_component	-	0.331119	25.4082	0.013032	0.0672574	19.8833	0.0033826	3.85265
23549353_2	FGSG_01943	hypothetical protein	cellular_component	-	0.208451	25.4082	0.00820409	0	19.8833	0	#DIV/0!
23549354_1	FGSG_01944	hypothetical protein	molecular_function|biological_process	-	0.925525	31.4368	0.0294408	0.196096	18.4453	0.0106312	2.76927
23549356_1	FGSG_01947	nitrate reductase	cellular_component	Microbial metabolism in diverse environments|Nitrogen metabolism	0.049148	6.83462	0.00719105	0.00692534	99.6686	6.95e-05	103.493
23549357_1	FGSG_01948	hypothetical protein	mRNA stabilization|RNA binding|nuclear-transcribed mRNA catabolic process, 3'-5' exonucleolytic nonsense-mediated decay|polysome|DNA binding|cytosol|DNA recombination	RNA transport|mRNA surveillance pathway	1.24245	47.9961	0.0258865	0.0391148	38.0929	0.00102683	25.2102
23549357_3	FGSG_01948	hypothetical protein	mRNA stabilization|RNA binding|nuclear-transcribed mRNA catabolic process, 3'-5' exonucleolytic nonsense-mediated decay|polysome|DNA binding|cytosol|DNA recombination	RNA transport|mRNA surveillance pathway	0.0387117	47.9961	0.00080656	0	38.0929	0	#DIV/0!
23549357_4	FGSG_01948	hypothetical protein	mRNA stabilization|RNA binding|nuclear-transcribed mRNA catabolic process, 3'-5' exonucleolytic nonsense-mediated decay|polysome|DNA binding|cytosol|DNA recombination	RNA transport|mRNA surveillance pathway	0.136139	47.9961	0.00283646	0.00468354	38.0929	0.00012295	23.0699
23549357_5	FGSG_01948	hypothetical protein	mRNA stabilization|RNA binding|nuclear-transcribed mRNA catabolic process, 3'-5' exonucleolytic nonsense-mediated decay|polysome|DNA binding|cytosol|DNA recombination	RNA transport|mRNA surveillance pathway	0.225602	47.9961	0.00470042	0.00936708	38.0929	0.000245901	19.1151
23549357_6	FGSG_01948	hypothetical protein	mRNA stabilization|RNA binding|nuclear-transcribed mRNA catabolic process, 3'-5' exonucleolytic nonsense-mediated decay|polysome|DNA binding|cytosol|DNA recombination	RNA transport|mRNA surveillance pathway	0.0368217	47.9961	0.000767181	0	38.0929	0	#DIV/0!
23549359_1	FGSG_01950	heat shock protein Hsp88	mycelium development|cellular_component	Tight junction|Non-homologous end-joining	0.0696994	335.751	0.000207593	0.035216	346.518	0.000101628	2.04267
23549359_2	FGSG_01950	heat shock protein Hsp88	mycelium development|cellular_component	Tight junction|Non-homologous end-joining	4.84155	335.751	0.0144201	0.258012	346.518	0.000744585	19.3666
23549359_3	FGSG_01950	heat shock protein Hsp88	mycelium development|cellular_component	Tight junction|Non-homologous end-joining	3.03484	335.751	0.00903897	0.0383799	346.518	0.000110759	81.6096
23549359_4	FGSG_01950	heat shock protein Hsp88	mycelium development|cellular_component	Tight junction|Non-homologous end-joining	12.3274	335.751	0.0367159	2.79769	346.518	0.00807373	4.54757
23549361_1	FGSG_01954	hypothetical protein	cellular_component	-	0.0296361	16.1298	0.00183735	0	10.3999	0	#DIV/0!
23549362_1	FGSG_01955	eukaryotic translation initiation factor 5A	mitochondrion|translation elongation factor activity|positive regulation of translational initiation|cytosolic ribosome|positive regulation of translational termination|translation initiation factor activity|translational frameshifting|peptidyl-lysine modification to peptidyl-hypusine|nucleus||ribosome binding	-	276.771	1508.11	0.183522	10.7778	1854.25	0.0058125	31.5736
23549362_2	FGSG_01955	eukaryotic translation initiation factor 5A	mitochondrion|translation elongation factor activity|positive regulation of translational initiation|cytosolic ribosome|positive regulation of translational termination|translation initiation factor activity|translational frameshifting|peptidyl-lysine modification to peptidyl-hypusine|nucleus||ribosome binding	-	18.727	1508.11	0.0124175	0.648189	1854.25	0.000349569	35.5224
23549362_3	FGSG_01955	eukaryotic translation initiation factor 5A	mitochondrion|translation elongation factor activity|positive regulation of translational initiation|cytosolic ribosome|positive regulation of translational termination|translation initiation factor activity|translational frameshifting|peptidyl-lysine modification to peptidyl-hypusine|nucleus||ribosome binding	-	3.58821	1508.11	0.00237928	0.205717	1854.25	0.000110944	21.4458
23549363_1	FGSG_01956	hypothetical protein	structural constituent of ribosome|cytoplasmic translation|translation|mitochondrion|ribonucleoprotein complex|ribosome biogenesis|ribosome|protein tag|ribosomal large subunit export from nucleus|protein ubiquitination|cytoplasm|cytosolic large ribosomal subunit|nucleus|ribosomal large subunit assembly	Ribosome	3.12937	1616.53	0.00193585	0.871029	2153.73	0.000404427	4.78665
23549363_2	FGSG_01956	hypothetical protein	structural constituent of ribosome|cytoplasmic translation|translation|mitochondrion|ribonucleoprotein complex|ribosome biogenesis|ribosome|protein tag|ribosomal large subunit export from nucleus|protein ubiquitination|cytoplasm|cytosolic large ribosomal subunit|nucleus|ribosomal large subunit assembly	Ribosome	31.5203	1616.53	0.0194987	3.12972	2153.73	0.00145316	13.4182
23549363_3	FGSG_01956	hypothetical protein	structural constituent of ribosome|cytoplasmic translation|translation|mitochondrion|ribonucleoprotein complex|ribosome biogenesis|ribosome|protein tag|ribosomal large subunit export from nucleus|protein ubiquitination|cytoplasm|cytosolic large ribosomal subunit|nucleus|ribosomal large subunit assembly	Ribosome	5.23772	1616.53	0.00324009	0.982743	2153.73	0.000456297	7.10084
23549363_4	FGSG_01956	hypothetical protein	structural constituent of ribosome|cytoplasmic translation|translation|mitochondrion|ribonucleoprotein complex|ribosome biogenesis|ribosome|protein tag|ribosomal large subunit export from nucleus|protein ubiquitination|cytoplasm|cytosolic large ribosomal subunit|nucleus|ribosomal large subunit assembly	Ribosome	12.2813	1616.53	0.00759731	4.82216	2153.73	0.00223897	3.39321
23549364_1	FGSG_01957	hypothetical protein	molecular_function|biological_process	-	1.60018	33.7366	0.0474316	0.127115	20.1677	0.00630289	7.52538
23549364_2	FGSG_01957	hypothetical protein	molecular_function|biological_process	-	0.342059	33.7366	0.0101391	0.0191189	20.1677	0.000947995	10.6953
23549365_1	FGSG_01958	hypothetical protein	cellular_component	-	0.234255	32.6121	0.00718307	0	30.8885	0	#DIV/0!
23549366_1	FGSG_01959	cytochrome P450 61	cellular_component	Metabolic pathways|Biosynthesis of antibiotics|Steroid biosynthesis	0.0374926	58.5175	0.000640707	0	43.9706	0	#DIV/0!
23549366_2	FGSG_01959	cytochrome P450 61	cellular_component	Metabolic pathways|Biosynthesis of antibiotics|Steroid biosynthesis	0.0349502	58.5175	0.00059726	0	43.9706	0	#DIV/0!
23549367_1	FGSG_01960	hypothetical protein	biological_process|molecular_function	-	3.40294	108.265	0.0314314	0.150321	159.457	0.000942707	33.3417
23549367_2	FGSG_01960	hypothetical protein	biological_process|molecular_function	-	3.88475	108.265	0.0358817	0.223863	159.457	0.00140391	25.5584
23549367_3	FGSG_01960	hypothetical protein	biological_process|molecular_function	-	2.66198	108.265	0.0245875	0.473863	159.457	0.00297173	8.27379
23549368_1	FGSG_01962	argininosuccinate synthase	mycelium development|cellular_component	Metabolic pathways|Biosynthesis of secondary metabolites|Biosynthesis of antibiotics|Biosynthesis of amino acids|Alanine, aspartate and glutamate metabolism|Arginine biosynthesis|Fluid shear stress and atherosclerosis	0.22311	263.878	0.000845502	0.13367	331.664	0.000403028	2.09788
23549368_10	FGSG_01962	argininosuccinate synthase	mycelium development|cellular_component	Metabolic pathways|Biosynthesis of secondary metabolites|Biosynthesis of antibiotics|Biosynthesis of amino acids|Alanine, aspartate and glutamate metabolism|Arginine biosynthesis|Fluid shear stress and atherosclerosis	0.404827	263.878	0.00153414	0.10759	331.664	0.000324395	4.72925
23549368_12	FGSG_01962	argininosuccinate synthase	mycelium development|cellular_component	Metabolic pathways|Biosynthesis of secondary metabolites|Biosynthesis of antibiotics|Biosynthesis of amino acids|Alanine, aspartate and glutamate metabolism|Arginine biosynthesis|Fluid shear stress and atherosclerosis	0.0323428	263.878	0.000122567	0	331.664	0	#DIV/0!
23549368_2	FGSG_01962	argininosuccinate synthase	mycelium development|cellular_component	Metabolic pathways|Biosynthesis of secondary metabolites|Biosynthesis of antibiotics|Biosynthesis of amino acids|Alanine, aspartate and glutamate metabolism|Arginine biosynthesis|Fluid shear stress and atherosclerosis	0.158424	263.878	0.000600368	0.0561326	331.664	0.000169245	3.54733
23549368_3	FGSG_01962	argininosuccinate synthase	mycelium development|cellular_component	Metabolic pathways|Biosynthesis of secondary metabolites|Biosynthesis of antibiotics|Biosynthesis of amino acids|Alanine, aspartate and glutamate metabolism|Arginine biosynthesis|Fluid shear stress and atherosclerosis	0.19625	263.878	0.000743715	0.0469253	331.664	0.000141484	5.25652
23549368_4	FGSG_01962	argininosuccinate synthase	mycelium development|cellular_component	Metabolic pathways|Biosynthesis of secondary metabolites|Biosynthesis of antibiotics|Biosynthesis of amino acids|Alanine, aspartate and glutamate metabolism|Arginine biosynthesis|Fluid shear stress and atherosclerosis	0.232702	263.878	0.000881853	0	331.664	0	#DIV/0!
23549368_5	FGSG_01962	argininosuccinate synthase	mycelium development|cellular_component	Metabolic pathways|Biosynthesis of secondary metabolites|Biosynthesis of antibiotics|Biosynthesis of amino acids|Alanine, aspartate and glutamate metabolism|Arginine biosynthesis|Fluid shear stress and atherosclerosis	0.28341	263.878	0.00107402	0.0340258	331.664	0.000102591	10.4689
23549368_6	FGSG_01962	argininosuccinate synthase	mycelium development|cellular_component	Metabolic pathways|Biosynthesis of secondary metabolites|Biosynthesis of antibiotics|Biosynthesis of amino acids|Alanine, aspartate and glutamate metabolism|Arginine biosynthesis|Fluid shear stress and atherosclerosis	3.03277	263.878	0.0114931	0.0640786	331.664	0.000193203	59.4869
23549368_7	FGSG_01962	argininosuccinate synthase	mycelium development|cellular_component	Metabolic pathways|Biosynthesis of secondary metabolites|Biosynthesis of antibiotics|Biosynthesis of amino acids|Alanine, aspartate and glutamate metabolism|Arginine biosynthesis|Fluid shear stress and atherosclerosis	1.65495	263.878	0.00627165	0.0897372	331.664	0.000270566	23.1797
23549368_8	FGSG_01962	argininosuccinate synthase	mycelium development|cellular_component	Metabolic pathways|Biosynthesis of secondary metabolites|Biosynthesis of antibiotics|Biosynthesis of amino acids|Alanine, aspartate and glutamate metabolism|Arginine biosynthesis|Fluid shear stress and atherosclerosis	0.50652	263.878	0.00191952	0.0128995	331.664	3.89e-05	49.3536
23549368_9	FGSG_01962	argininosuccinate synthase	mycelium development|cellular_component	Metabolic pathways|Biosynthesis of secondary metabolites|Biosynthesis of antibiotics|Biosynthesis of amino acids|Alanine, aspartate and glutamate metabolism|Arginine biosynthesis|Fluid shear stress and atherosclerosis	0.850492	263.878	0.00322304	0.0778182	331.664	0.000234629	13.7368
23549370_2	FGSG_01964	hypothetical protein	asexual sporulation resulting in formation of a cellular spore|fungal-type cell wall organization|cell wall chitin biosynthetic process|hyphal growth	Amino sugar and nucleotide sugar metabolism	0.0193946	47.2292	0.00041065	0.00574079	36.9153	0.000155512	2.64062
23549372_1	FGSG_01967	inositol monophosphatase 2	cellular_component	Metabolic pathways|Inositol phosphate metabolism|Phosphatidylinositol signaling system|Streptomycin biosynthesis	1.24739	112.219	0.0111157	0.107201	144.035	0.000744271	14.9351
23549373_2	FGSG_01968	hypothetical protein	ribonucleoprotein complex|nucleic acid binding|RNA binding|RNA processing|nucleotide binding|nucleus	Inflammatory mediator regulation of TRP channels	0.161803	153.434	0.00105454	0	107.849	0	#DIV/0!
23549376_1	FGSG_01972	hypothetical protein	cellular nitrogen compound biosynthetic process|heme binding|metal ion binding|oxidoreductase activity|iron ion binding|electron carrier activity|lipid metabolic process|mycelium development|membrane|FMN binding|monooxygenase activity	Microbial metabolism in diverse environments|Tryptophan metabolism|Fatty acid degradation|Aminobenzoate degradation	0.0401846	6.63462	0.0060568	0.0302363	31.1277	0.000971363	6.23537
23549376_3	FGSG_01972	hypothetical protein	cellular nitrogen compound biosynthetic process|heme binding|metal ion binding|oxidoreductase activity|iron ion binding|electron carrier activity|lipid metabolic process|mycelium development|membrane|FMN binding|monooxygenase activity	Microbial metabolism in diverse environments|Tryptophan metabolism|Fatty acid degradation|Aminobenzoate degradation	0.0497515	6.63462	0.00749877	0.00505753	31.1277	0.000162477	46.1528
23549376_4	FGSG_01972	hypothetical protein	cellular nitrogen compound biosynthetic process|heme binding|metal ion binding|oxidoreductase activity|iron ion binding|electron carrier activity|lipid metabolic process|mycelium development|membrane|FMN binding|monooxygenase activity	Microbial metabolism in diverse environments|Tryptophan metabolism|Fatty acid degradation|Aminobenzoate degradation	0.0259391	6.63462	0.00390966	0.00659847	31.1277	0.000211981	18.4435
23549377_1	FGSG_01973	hypothetical protein	cellular_component|signal transduction	Metabolic pathways|Biosynthesis of secondary metabolites|Endocytosis|Glycerophospholipid metabolism|Sphingolipid signaling pathway|Ras signaling pathway|Fluid shear stress and atherosclerosis|cAMP signaling pathway|Phospholipase D signaling pathway|EGFR tyrosine kinase inhibitor resistance|Ubiquinone and other terpenoid-quinone biosynthesis|Ether lipid metabolism	2.14584	17.3178	0.12391	0.918024	33.7087	0.0272341	4.5498
23549377_4	FGSG_01973	hypothetical protein	cellular_component|signal transduction	Metabolic pathways|Biosynthesis of secondary metabolites|Endocytosis|Glycerophospholipid metabolism|Sphingolipid signaling pathway|Ras signaling pathway|Fluid shear stress and atherosclerosis|cAMP signaling pathway|Phospholipase D signaling pathway|EGFR tyrosine kinase inhibitor resistance|Ubiquinone and other terpenoid-quinone biosynthesis|Ether lipid metabolism	0.0315288	17.3178	0.0018206	0	33.7087	0	#DIV/0!
23549377_5	FGSG_01973	hypothetical protein	cellular_component|signal transduction	Metabolic pathways|Biosynthesis of secondary metabolites|Endocytosis|Glycerophospholipid metabolism|Sphingolipid signaling pathway|Ras signaling pathway|Fluid shear stress and atherosclerosis|cAMP signaling pathway|Phospholipase D signaling pathway|EGFR tyrosine kinase inhibitor resistance|Ubiquinone and other terpenoid-quinone biosynthesis|Ether lipid metabolism	0.305637	17.3178	0.0176488	0.0614336	33.7087	0.00182249	9.68389
23549377_6	FGSG_01973	hypothetical protein	cellular_component|signal transduction	Metabolic pathways|Biosynthesis of secondary metabolites|Endocytosis|Glycerophospholipid metabolism|Sphingolipid signaling pathway|Ras signaling pathway|Fluid shear stress and atherosclerosis|cAMP signaling pathway|Phospholipase D signaling pathway|EGFR tyrosine kinase inhibitor resistance|Ubiquinone and other terpenoid-quinone biosynthesis|Ether lipid metabolism	0.0293538	17.3178	0.00169501	0	33.7087	0	#DIV/0!
23549378_1	FGSG_01974	hypothetical protein	intracellular	-	0.164304	163.472	0.00100509	0	248.348	0	#DIV/0!
23549378_2	FGSG_01974	hypothetical protein	intracellular	-	1.73807	163.472	0.0106322	0.0261428	248.348	0.000105267	101.002
23549378_3	FGSG_01974	hypothetical protein	intracellular	-	0.462131	163.472	0.00282698	0.0861121	248.348	0.00034674	8.15301
23549381_1	FGSG_01977	hypothetical protein	cellular_component|biological_process	-	0.00775708	16.8554	0.000460214	0	21.6228	0	#DIV/0!
23549381_2	FGSG_01977	hypothetical protein	cellular_component|biological_process	-	0.0693205	16.8554	0.00411266	0.0274652	21.6228	0.0012702	3.23782
23549381_4	FGSG_01977	hypothetical protein	cellular_component|biological_process	-	0.0288426	16.8554	0.00171118	0	21.6228	0	#DIV/0!
23549381_5	FGSG_01977	hypothetical protein	cellular_component|biological_process	-	0.657937	16.8554	0.0390343	0.392904	21.6228	0.0181708	2.14818
23549384_1	FGSG_01980	hypothetical protein	cellular_component|biological_process|molecular_function	-	0.342712	95.3432	0.00359451	0.0344263	26.6347	0.00129253	2.78098
23549384_4	FGSG_01980	hypothetical protein	cellular_component|biological_process|molecular_function	-	0.566542	95.3432	0.00594213	0.034801	26.6347	0.0013066	4.54776
23549385_1	FGSG_01981	hypothetical protein	succinate dehydrogenase (ubiquinone) activity|cellular response to drug	Metabolic pathways|Biosynthesis of secondary metabolites|Biosynthesis of antibiotics|Microbial metabolism in diverse environments|Carbon metabolism|Protein processing in endoplasmic reticulum|Oxidative phosphorylation|Peroxisome|mRNA surveillance pathway|Nucleotide excision repair|Citrate cycle (TCA cycle)	10.0975	26.8881	0.375537	0.222846	1.87901	0.118597	3.16649
23549387_2	FGSG_01983	hypothetical protein	-	-	0.0360347	1.79145	0.0201148	0	1.00663	0	#DIV/0!
23549387_5	FGSG_01983	hypothetical protein	-	-	0.0317311	1.79145	0.0177125	0	1.00663	0	#DIV/0!
23549389_1	FGSG_01985	hypothetical protein	biological_process|cellular_component	-	0.246082	33.9024	0.00725853	0	41.2276	0	#DIV/0!
23549389_2	FGSG_01985	hypothetical protein	biological_process|cellular_component	-	0.0861523	33.9024	0.00254118	0	41.2276	0	#DIV/0!
23549394_1	FGSG_01991	hypothetical protein	nitrogen compound metabolic process|cytosol|nucleus|hydrolase activity, acting on carbon-nitrogen (but not peptide) bonds	-	0.0727388	3.84456	0.01892	0.0947926	18.9425	0.00500424	3.78078
23549398_1	FGSG_01995	hypothetical protein	integral component of membrane|solute:proton antiporter activity|transmembrane transport|cation transport	-	0.404723	3.3025	0.12255	0.0333805	0.908641	0.0367368	3.3359
23549398_2	FGSG_01995	hypothetical protein	integral component of membrane|solute:proton antiporter activity|transmembrane transport|cation transport	-	0.120563	3.3025	0.0365066	0	0.908641	0	#DIV/0!
23549400_2	FGSG_02000	hypothetical protein	cellular_component	Platinum drug resistance|Fluid shear stress and atherosclerosis|Pantothenate and CoA biosynthesis|Metabolism of xenobiotics by cytochrome P450|Drug metabolism - cytochrome P450	0.0456765	4.88979	0.0093412	0	10.62	0	#DIV/0!
23549401_1	FGSG_02001	hypothetical protein	cellular_component	Metabolic pathways|Biosynthesis of secondary metabolites|Glycerophospholipid metabolism	0.0570006	16.6907	0.00341512	0.0360585	38.3894	0.000939282	3.63588
23549401_3	FGSG_02001	hypothetical protein	cellular_component	Metabolic pathways|Biosynthesis of secondary metabolites|Glycerophospholipid metabolism	0.175075	16.6907	0.0104894	0.0798852	38.3894	0.00208092	5.04074
23549401_4	FGSG_02001	hypothetical protein	cellular_component	Metabolic pathways|Biosynthesis of secondary metabolites|Glycerophospholipid metabolism	0.829054	16.6907	0.0496717	0.0436964	38.3894	0.00113824	43.639
23549406_1	FGSG_02007	hypothetical protein	biological_process|molecular_function|cellular_component	-	1.43838	128.066	0.0112315	0.0486662	59.8428	0.000813235	13.8109
23549407_1	FGSG_02008	hypothetical protein	biological_process|molecular_function|cellular_component	-	0.317044	50.2559	0.00630859	0.0345419	37.7507	0.000915	6.89463
23549407_2	FGSG_02008	hypothetical protein	biological_process|molecular_function|cellular_component	-	0.212004	50.2559	0.00421848	0.0565801	37.7507	0.00149878	2.81461
23549407_3	FGSG_02008	hypothetical protein	biological_process|molecular_function|cellular_component	-	0.292836	50.2559	0.00582691	0.0988798	37.7507	0.00261928	2.22462
23549409_1	FGSG_02010	hypothetical protein	molecular_function	Basal transcription factors|Starch and sucrose metabolism	0.92653	30.5493	0.030329	0.193545	22.584	0.00857002	3.53896
23549410_1	FGSG_02011	hypothetical protein	retrograde transport, endosome to Golgi|endocytosis|endosome|protein retention in Golgi apparatus|vesicle organization|phosphatidylinositol binding|extrinsic component of membrane	Endocytosis	0.19616	71.4443	0.00274564	0.0386189	72.3032	0.000534124	5.14045
23549410_2	FGSG_02011	hypothetical protein	retrograde transport, endosome to Golgi|endocytosis|endosome|protein retention in Golgi apparatus|vesicle organization|phosphatidylinositol binding|extrinsic component of membrane	Endocytosis	0.294236	71.4443	0.00411839	0.0770293	72.3032	0.00106536	3.86571
23549413_1	FGSG_02014	heat shock protein 90	cellular_component|mycelium development	Protein processing in endoplasmic reticulum|Nucleotide excision repair|PI3K-Akt signaling pathway|Progesterone-mediated oocyte maturation|Platinum drug resistance|Fluid shear stress and atherosclerosis|Phenylpropanoid biosynthesis|Thiamine metabolism|Non-homologous end-joining|IL-17 signaling pathway|Plant-pathogen interaction|Th17 cell differentiation	0.341891	1404.26	0.000243468	0.244957	2253.82	0.000108685	2.24012
23549414_2	FGSG_02015	hypothetical protein	cellular_component|biological_process	Glycerophospholipid metabolism|Other glycan degradation	0.0476462	8.4266	0.00565426	0	6.93551	0	#DIV/0!
23549414_3	FGSG_02015	hypothetical protein	cellular_component|biological_process	Glycerophospholipid metabolism|Other glycan degradation	0.261831	8.4266	0.031072	0	6.93551	0	#DIV/0!
23549415_2	FGSG_02016	hypothetical protein	cellular_component|biological_process	Steroid biosynthesis	0.0998092	5.03839	0.0198097	0.0590239	7.25606	0.00813443	2.4353
23549418_1	FGSG_02019	hypothetical protein	cellular_component|molecular_function|biological_process	Biosynthesis of secondary metabolites|Glycerophospholipid metabolism|Glycerolipid metabolism	0.494028	9.3834	0.0526492	0.0717145	56.2271	0.00127544	41.2791
23549421_1	FGSG_02022	1,3-beta-glucanosyltransferase gel4 precursor	fungal-type cell wall organization|1,3-beta-glucanosyltransferase activity	-	0.296332	288.455	0.00102731	0.0689252	308.949	0.000223096	4.60479
23549425_3	FGSG_02026	hypothetical protein	nucleic acid binding|helicase activity|Ino80 complex|chromatin remodeling|ATP binding|hydrolase activity, acting on acid anhydrides|DNA binding	-	0.0173756	38.0391	0.000456783	0	21.5359	0	#DIV/0!
23549427_1	FGSG_02028	26S protease regulatory subunit 4	ER-associated ubiquitin-dependent protein catabolic process|proteasome-activating ATPase activity|proteasome regulatory particle, base subcomplex|positive regulation of RNA polymerase II transcriptional preinitiation complex assembly|cytosolic proteasome complex|nuclear proteasome complex|TBP-class protein binding	Autophagy - yeast|Glycine, serine and threonine metabolism|Proteasome	0.380568	204.058	0.001865	0.0978297	192.624	0.00050788	3.67213
23549427_3	FGSG_02028	26S protease regulatory subunit 4	ER-associated ubiquitin-dependent protein catabolic process|proteasome-activating ATPase activity|proteasome regulatory particle, base subcomplex|positive regulation of RNA polymerase II transcriptional preinitiation complex assembly|cytosolic proteasome complex|nuclear proteasome complex|TBP-class protein binding	Autophagy - yeast|Glycine, serine and threonine metabolism|Proteasome	0.142616	204.058	0.000698901	0.0426127	192.624	0.000221222	3.15927
23549428_1	FGSG_02029	ubiquitin-conjugating enzyme E2-24 kDa	cellular_component	Ubiquitin mediated proteolysis	15.5233	57.2152	0.271314	5.45109	48.9553	0.111348	2.43662
23549428_2	FGSG_02029	ubiquitin-conjugating enzyme E2-24 kDa	cellular_component	Ubiquitin mediated proteolysis	0.845123	57.2152	0.014771	0.280628	48.9553	0.00573233	2.57678
23549429_1	FGSG_02030	succinyl-CoA ligase subunit alpha-1	cellular_component	Metabolic pathways|Biosynthesis of secondary metabolites|Biosynthesis of antibiotics|Microbial metabolism in diverse environments|Carbon metabolism|Citrate cycle (TCA cycle)|Propanoate metabolism	0.912727	363.291	0.00251238	0.156521	337.218	0.000464155	5.41281
[truncated: 7,066 more rows]

## Sheet: b
Supplementary Data 3. Intron retention genes in ∆FgRbp1
(b) List of intron retention genes that belong to ribosomal protein genes in ∆FgRbp1
[truncated: 226 more rows]

## Sheet: c
Supplementary Data 3. Intron retention genes in ∆FgRbp1
(c) List of intron retention genes related to penetration in ∆FgRbp1
[truncated: 11 more rows]
