# Supplementary material for: The RNA binding protein FgRbp1 regulates specific pre-mRNA splicing via interacting with U2AF23 in Fusarium
Source: Nat Commun. 2021 May 11;12:2661. doi: 10.1038/s41467-021-22917-3 (PMC8113354; doi:10.1038/s41467-021-22917-3)
Supplement: Supplementary file 6 — Supplementary Data 4 [file 41467_2021_22917_MOESM6_ESM.xlsx]

## Sheet: a
Supplementary Data 4. Putative target mRNAs of FgRbp1 identified by RIP-Seq.
(a) List of all mRNAs bound by FgRbp1
Gene ID	Discription	The identified cis-element in peaks of genes
FGSG_00190	NADH-ubiquinone oxidoreductase 9.5 kDa subunit	No
FGSG_00243	Uncharacterized protein	No
FGSG_00271	Peptidase (PNG1), putative	Yes
FGSG_00314	Glycoside hydrolase	Yes
FGSG_00338	Inositol phosphorylceramide synthase catalytic subunit aur1	No
FGSG_00395	40S ribosomal protein RPS15	Yes
FGSG_00415	GPI anchored serine-threonine rich protein	Yes
FGSG_00421	S-adenosylmethionine synthetase	Yes
FGSG_00429	ATP synthase subunit e, mitochondrial	No
FGSG_00450	Uncharacterized protein	Yes
FGSG_00471	F-type H+-transporting atpase subunit h	Yes
FGSG_00538	COPII-coated vesicle protein SurF4/Erv29	No
FGSG_00603	Uncharacterized protein	No
FGSG_00631	40S ribosomal protein RPS8	Yes
FGSG_00634	40S ribosomal protein RPS6	Yes
FGSG_00656	F-type H+-transporting ATPase subunit G	No
FGSG_00671	40S ribosomal protein RPS11	Yes
FGSG_00677	Casein kinase II subunit alpha	No
FGSG_00714	Golgi apparatus membrane protein	Yes
FGSG_00798	40S ribosomal protein RPS21	Yes
FGSG_00802	60S ribosomal protein RPL23	Yes
FGSG_00845	60S ribosomal protein RPL15	Yes
FGSG_00972	Uncharacterized protein	Yes
FGSG_01016	60S ribosomal protein RPL6	Yes
FGSG_01021	60S ribosomal protein RPL35	Yes
FGSG_01154	60S ribosomal protein RPL9	Yes
FGSG_01199	Glucosamine--fructose-6-phosphate aminotransferase	No
FGSG_01217	Carbamoyl-phosphate synthase, large subunit	No
FGSG_01238	60S ribosomal protein RPL36	Yes
FGSG_01278	60S ribosomal protein RPL33	Yes
FGSG_01298	Transcriptional regulator NRG1	No
FGSG_01341	Transcriptional regulator CRZ1	Yes
FGSG_01351	Murein transglycosylase	Yes
FGSG_01425	Plasma membrane ATPase	Yes
FGSG_01504	60S ribosomal protein RPL31	Yes
FGSG_01509	40S ribosomal protein RPS2	Yes
FGSG_01516	60S ribosomal protein RPL20	Yes
FGSG_01547	Uncharacterized protein	Yes
FGSG_01555	Putative bZIP transcription factor	No
FGSG_01672	Pyrimidine precursor biosynthesis enzyme THI12	Yes
FGSG_01871	60S ribosomal protein RPL17	Yes
FGSG_01888	Uncharacterized protein	Yes
FGSG_01956	60S ribosomal protein RPL40	Yes
FGSG_02022	1,3-beta-glucanosyltransferase gel4 precursor	Yes
FGSG_02099	60S ribosomal protein RPL16	Yes
FGSG_02315	Nonribosomal peptide synthetase	Yes
FGSG_02469	Thiamine biosynthetic enzyme	Yes
FGSG_02493	60S ribosomal protein RPL25	Yes
FGSG_02503	60S ribosomal protein RPL28	No
FGSG_02516	Related to helix-loop-helix protein	No
FGSG_02541	40S ribosomal protein RPS14	Yes
FGSG_02575	Translation initiation factor eIF-4B	No
FGSG_02588	40S ribosomal protein RPS19	Yes
FGSG_02646	Zinc finger protein GIS2	Yes
FGSG_02658	Putative endoglucanase type K	Yes
FGSG_02803	Uncharacterized protein	No
FGSG_03017	Putative glycosidase crf1	Yes
FGSG_03378	Uncharacterized protein	Yes
FGSG_03975	Putative aspartic-type endopeptidase opsB	Yes
FGSG_04002	BTB/POZ domain-containing protein	Yes
FGSG_04054	Protein serine/threonine kinase (Ran1), putative	Yes
FGSG_04104	Guanine nucleotide-binding protein subunit beta	No
FGSG_04115	Mitochondrial import receptor subunit tom-22	No
FGSG_04136	40S ribosomal protein RPS16	Yes
FGSG_04137	60S ribosomal protein RPL32	Yes
FGSG_04149	60S ribosomal protein RPL34	Yes
FGSG_04176	Allergen Asp F4-like	Yes
FGSG_04181	Translation elongation factor eEF-3	No
FGSG_04288	Zinc finger protein rsv2	Yes
FGSG_04400	GTP-binding protein rhoA	Yes
FGSG_04468	Related to neutral amino acid permease	No
FGSG_04476	40S ribosomal protein RPS24	Yes
FGSG_04483	ADP-ribosylation factor 6	Yes
FGSG_04915	40S ribosomal protein RPS30	No
FGSG_05045	Pheromone-regulated membrane protein 10	Yes
FGSG_05133	DnaJ like subfamily B member 4	No
FGSG_05262	SAC3/GANP domain-containing protein	No
FGSG_05266	F0-ATPase subunit K (predicted)	No
FGSG_05378	60S ribosomal protein RPL29	Yes
FGSG_05427	uncharacterized protein	Yes
FGSG_05433	40S ribosomal protein RPS3	Yes
FGSG_05493	40S ribosomal protein RPS20	Yes
FGSG_05535	Guanine nucleotide-binding subunit alpha (GPA1)	Yes
FGSG_05594	Uncharacterized protein	Yes
FGSG_05605	60S ribosomal protein RPLP2	Yes
FGSG_05633	Uncharacterized protein	Yes
FGSG_05640	40S ribosomal protein RPS17	Yes
FGSG_05643	Uncharacterized protein	Yes
FGSG_05903	Putative ornithine decarboxylase with a predicted role in arginine metabolism	Yes
FGSG_05999	60S ribosomal protein RPL27	Yes
FGSG_06020	40S ribosomal protein RPS25	Yes
FGSG_06021	ADP, ATP carrier protein (ADP/ATP translocase)	Yes
FGSG_06154	Heat shock protein SSC1	Yes
FGSG_06184	Acyl-CoA desaturase	Yes
FGSG_06215	Squalene monooxygenase	Yes
FGSG_06270	40S ribosomal protein RPS10	Yes
FGSG_06353	Eukaryotic translation initiation factor 2a	Yes
FGSG_06356	CP2 transcription factor	No
FGSG_06407	40S ribosomal protein RPS27	Yes
FGSG_06493	Protein phosphatase 1 regulatory subunit 3C	No
FGSG_06526	Uncharacterized protein	No
FGSG_06587	40S ribosomal protein RPS7	No
FGSG_06600	Uncharacterized protein	Yes
FGSG_06668	Telomere and ribosome associated protein Stm1	No
FGSG_06706	Related to Ras-GTPase-activating protein binding protein 2	Yes
FGSG_06711	Uncharacterized protein	Yes
FGSG_06715	Related to STB3 SIN3 protein-binding protein	Yes
FGSG_06757	60S ribosomal protein RPL43	Yes
FGSG_06779	DNase1 protein	Yes
FGSG_06827	60S acidic ribosomal protein P0	Yes
FGSG_06842	Uncharacterized protein	Yes
FGSG_06871	Zinc finger protein MSN2/4	No
FGSG_06893	40S ribosomal protein RPS18	Yes
FGSG_06917	Uncharacterized protein	Yes
FGSG_06921	60S ribosomal protein RPL39	Yes
FGSG_06922	E3 ubiquitin ligase complex SCF subunit scon-3	Yes
FGSG_06931	60s ribosomal protein RPL2	Yes
FGSG_06979	KH domain containing protein	No
FGSG_07048	40S ribosomal protein RPS13	No
FGSG_07067	Transcriptional regulatory protein pro-1	Yes
FGSG_07141	Importin subunit alpha-1	Yes
FGSG_07181	40S ribosomal protein RPS29	Yes
FGSG_07202	Related to F-LANa protein	No
FGSG_07235	Guanine nucleotide-binding subunit gamma	Yes
FGSG_07257	54S ribosomal protein L12, mitochondrial	Yes
FGSG_07275	Uncharacterized protein	Yes
FGSG_07291	40S ribosomal protein RPS22	Yes
FGSG_07292	40S ribosomal protein RPS12	Yes
FGSG_07310	Transcription factor Ste12	Yes
FGSG_07480	40S ribosomal protein RPS1	Yes
FGSG_07522	Uncharacterized protein	No
FGSG_07569	Related to RF2 protein	Yes
FGSG_07856	60S ribosomal protein RPL28	Yes
FGSG_07863	Basic-Leucine zipper transcription factor	Yes
FGSG_07867	NADH-ubiquinone oxidoreductase 23 kDa subunit	Yes
FGSG_07913	Mitochondrial phosphate carrier protein	Yes
FGSG_07946	1,3-beta-glucan synthase component GLS2	No
FGSG_08306	Vegetative cell wall protein gp1	Yes
FGSG_08335	60S ribosomal protein RPL13	Yes
FGSG_08427	Probable transcription initiation factor TFIID	Yes
FGSG_08448	Carbon catabolite repression protein CreD	Yes
FGSG_08478	60S ribosomal protein RPL8	Yes
FGSG_08561	60S ribosomal protein RPL14	Yes
FGSG_08655	Eukaryotic translation initiation factor eIF-1A subunit	No
FGSG_08670	60S ribosomal protein RPL37	Yes
FGSG_08676	60S ribosomal protein RPL24	Yes
FGSG_08677	Putative peroxiredoxin pmp20	Yes
FGSG_08696	MADS box transcription factor Mcm1	No
FGSG_08714	40S ribosomal protein RPS4	Yes
FGSG_08737	Probable woronin body major protein precursor	No
FGSG_08739	Related to annexin XIV	Yes
FGSG_08762	Uncharacterized protein	No
FGSG_08811	Translation elongation factor EF-1 alpha subunit	Yes
FGSG_08844	Uncharacterized protein	Yes
FGSG_08884	Urea transporter	Yes
FGSG_08895	60S ribosomal protein RPL21	Yes
FGSG_08896	40S ribosomal protein RPS9	Yes
FGSG_09286	Cross-pathway control protein	Yes
FGSG_09366	Putative glucan endo-1,3-beta-glucosidase eglC	Yes
FGSG_09430	F-type H+-transporting ATPase subunit J	Yes
FGSG_09476	Nicotinate (nicotinamide) nucleotide adenylyltransferase	No
FGSG_09489	Cytochrome b-c1 complex subunit 6	Yes
FGSG_09522	Related to tyrosinase precursor	No
FGSG_09591	Calcium-binding protein NCS-1	No
FGSG_09625	Uncharacterized protein	Yes
FGSG_09650	Uncharacterized protein	Yes
FGSG_09747	Nuclear segregation protein (Bfr1), putative	Yes
FGSG_09778	RAS small monomeric GTPase RasA	Yes
FGSG_09866	60S ribosomal protein RPL18	Yes
FGSG_09879	Cytochrome c oxidase subunit 7A	Yes
FGSG_09974	60S ribosomal protein RPL22	Yes
FGSG_09983	Ornithine decarboxylase antizyme	Yes
FGSG_10019	Uncharacterized protein	Yes
FGSG_10022	Sphingoid long-chain base transporter RSB1	Yes
FGSG_10067	Related to p24 protein, involved in membrane trafficking	Yes
FGSG_10125	Probable clock-controlled protein 6 (CCG-6)	Yes
FGSG_10132	Related to SRP40 Suppressor of mutant AC40 of RNA polymerase I and III	Yes
FGSG_10170	Uncharacterized protein	No
FGSG_10181	60S ribosomal protein RPL44	Yes
FGSG_10202	AN1-type zinc finger	No
FGSG_10235	Related to rasp f 7 allergen	Yes
FGSG_10245	60S ribosomal protein RPL30	Yes
FGSG_10272	E3 ubiquitin-protein ligase pub1	Yes
FGSG_10293	Ubiquinol-cytochrome c reductase complex 14 kDa protein	No
FGSG_10347	Isocitrate dehydrogenase [NADP], mitochondrial	Yes
FGSG_10368	60s acidic ribosomal protein P1	Yes
FGSG_10532	Related to ahmp1 protein	No
FGSG_10598	Uncharacterized protein	Yes
FGSG_10733	40S ribosomal protein RPS23	Yes
FGSG_10761	Related to lustrin A	Yes
FGSG_10825	5-methyltetrahydropteroyltriglutamate--homocysteine methyltransferase	No
FGSG_10845	60S ribosomal protein RPL26	Yes
FGSG_10922	Expansin-like protein 2	Yes
FGSG_10941	40S ribosomal protein RPS31	Yes
FGSG_10942	40S ribosomal protein RPS26	Yes
FGSG_11097	Putative fungistatic metabolite	Yes
FGSG_11619	NADH-ubiquinone oxidoreductase 21 kDa subunit	Yes
FGSG_11623	Transcriptional activator hac1	No
FGSG_11825	Uncharacterized protein	No
FGSG_11894	ATP synthase subunit alpha	Yes
FGSG_11902	RNA-binding protein	Yes
FGSG_11922	40S ribosomal protein RPS28	Yes
FGSG_12028	60S ribosomal protein RPL12	Yes
FGSG_12166	Uncharacterized protein	Yes
FGSG_12250	NADH dehydrogenase [ubiquinone] 1 beta subcomplex subunit 7	No
FGSG_12502	Uncharacterized protein	No
FGSG_12666	Uncharacterized protein	Yes
FGSG_12673	Uncharacterized protein	Yes
FGSG_12754	Uncharacterized protein	Yes
FGSG_13000	Prenylated rab acceptor 1	No
FGSG_13324	Uncharacterized protein	Yes
FGSG_13392	Uncharacterized protein	Yes
FGSG_13412	Uncharacterized protein	No
FGSG_13658	RNA-binding domain-containing protein Gbp2	No
FGSG_13664	60S ribosomal protein RPL19	Yes
FGSG_13697	Uncharacterized protein	Yes
FGSG_13704	Uncharacterized protein	Yes
FGSG_13893	Uncharacterized protein	Yes
FGSG_13947	Related to cell wall glycoprotein	Yes

## Sheet: b
Supplementary Data 4. Putative target mRNAs of FgRbp1 identified by RIP-Seq.
(b) List of mRNAs of ribosomal protein genes bound by FgRbp1
Gene ID	Discription	The identified cis-element in peaks of genes
FGSG_07480	40S ribosomal protein RPS1	Yes
FGSG_06270	40S ribosomal protein RPS10	Yes
FGSG_00671	40S ribosomal protein RPS11	Yes
FGSG_07292	40S ribosomal protein RPS12	Yes
FGSG_07048	40S ribosomal protein RPS13	No
FGSG_02541	40S ribosomal protein RPS14	Yes
FGSG_00395	40S ribosomal protein RPS15	Yes
FGSG_04136	40S ribosomal protein RPS16	Yes
FGSG_05640	40S ribosomal protein RPS17	Yes
FGSG_06893	40S ribosomal protein RPS18	Yes
FGSG_02588	40S ribosomal protein RPS19	Yes
FGSG_01509	40S ribosomal protein RPS2	Yes
FGSG_05493	40S ribosomal protein RPS20	Yes
FGSG_00798	40S ribosomal protein RPS21	Yes
FGSG_07291	40S ribosomal protein RPS22	Yes
FGSG_10733	40S ribosomal protein RPS23	Yes
FGSG_04476	40S ribosomal protein RPS24	Yes
FGSG_06020	40S ribosomal protein RPS25	Yes
FGSG_10942	40S ribosomal protein RPS26	Yes
FGSG_06407	40S ribosomal protein RPS27	Yes
FGSG_11922	40S ribosomal protein RPS28	Yes
FGSG_07181	40S ribosomal protein RPS29	Yes
FGSG_05433	40S ribosomal protein RPS3	Yes
FGSG_04915	40S ribosomal protein RPS30	No
FGSG_10941	40S ribosomal protein RPS31	Yes
FGSG_08714	40S ribosomal protein RPS4	Yes
FGSG_00634	40S ribosomal protein RPS6	Yes
FGSG_06587	40S ribosomal protein RPS7	No
FGSG_00631	40S ribosomal protein RPS8	Yes
FGSG_08896	40S ribosomal protein RPS9	Yes
FGSG_07257	54S ribosomal protein L12, mitochondrial	Yes
FGSG_06827	60S acidic ribosomal protein P0	Yes
FGSG_12028	60S ribosomal protein RPL12	Yes
FGSG_08335	60S ribosomal protein RPL13	Yes
FGSG_08561	60S ribosomal protein RPL14	Yes
FGSG_00845	60S ribosomal protein RPL15	Yes
FGSG_02099	60S ribosomal protein RPL16	Yes
FGSG_01871	60S ribosomal protein RPL17	Yes
FGSG_09866	60S ribosomal protein RPL18	Yes
FGSG_13664	60S ribosomal protein RPL19	Yes
FGSG_06931	60s ribosomal protein RPL2	Yes
FGSG_01516	60S ribosomal protein RPL20	Yes
FGSG_08895	60S ribosomal protein RPL21	Yes
FGSG_09974	60S ribosomal protein RPL22	Yes
FGSG_00802	60S ribosomal protein RPL23	Yes
FGSG_08676	60S ribosomal protein RPL24	Yes
FGSG_02493	60S ribosomal protein RPL25	Yes
FGSG_10845	60S ribosomal protein RPL26	Yes
FGSG_05999	60S ribosomal protein RPL27	Yes
FGSG_02503	60S ribosomal protein RPL28	No
FGSG_07856	60S ribosomal protein RPL28	Yes
FGSG_05378	60S ribosomal protein RPL29	Yes
FGSG_10245	60S ribosomal protein RPL30	Yes
FGSG_01504	60S ribosomal protein RPL31	Yes
FGSG_04137	60S ribosomal protein RPL32	Yes
FGSG_01278	60S ribosomal protein RPL33	Yes
FGSG_04149	60S ribosomal protein RPL34	Yes
FGSG_01021	60S ribosomal protein RPL35	Yes
FGSG_01238	60S ribosomal protein RPL36	Yes
FGSG_08670	60S ribosomal protein RPL37	Yes
FGSG_06921	60S ribosomal protein RPL39	Yes
FGSG_01956	60S ribosomal protein RPL40	Yes
FGSG_06757	60S ribosomal protein RPL43	Yes
FGSG_10181	60S ribosomal protein RPL44	Yes
FGSG_01016	60S ribosomal protein RPL6	Yes
FGSG_08478	60S ribosomal protein RPL8	Yes
FGSG_01154	60S ribosomal protein RPL9	Yes
FGSG_05605	60S ribosomal protein RPLP2	Yes
