# Supplementary material for: The RNA binding protein FgRbp1 regulates specific pre-mRNA splicing via interacting with U2AF23 in Fusarium
Source: Nat Commun. 2021 May 11;12:2661. doi: 10.1038/s41467-021-22917-3 (PMC8113354; doi:10.1038/s41467-021-22917-3)
Supplement: Supplementary file 7 — Supplementary Data 5 [file 41467_2021_22917_MOESM7_ESM.xlsx]

## Sheet: Sheet3
Supplementary Data 5. A list of PCR primers used in this study and their relevant characteristics.
Primer	Sequence (5’-3’)	Relevant characteristics
00442-UP-F	TGAGCTTGCATTCTCCTGCAT	PCR primers to amplify Fg00442 upstream fragment for the construction of Fg00442 deletion mutants
00442-UP-R	CAAAATAGGCATTGATGTGTTGACCTCCTGCTGCAAGAGATAGAACGCA
00442 -DOWN-F	CTCGTCCGAGGGCAAAGGAATAGAGTAGTTGACTAATAGCCCGACATGG	PCR primers to amplify Fg00442 downstream fragment for the construction of Fg00442 deletion mutants
00442 -DOWN-R	TTCCAACCTGCTGATGGTTCA
00442 -Nest-F	TGTCGCTGTGACGGGTAGTCT	PCR primers to amplify Fg00442 deletion fragment for the construction of Fg00442 deletion mutants
00442 -Nest-R	ACACGGCTCTTAGCGAGCTT
00442 -ID-F	CCCAAGAACATTCACACTTCA	PCR primers for identification of Fg00442 deletion transformants
00442 -ID-R	TTTTTCAATGCCTGCCGA
00760-UP-F	TTACCACGACGCTCCAATAC	PCR primers to amplify Fg00760 upstream fragment for the construction of Fg00760 deletion mutants
00760-UP-R	CAAAATAGGCATTGATGTGTTGACCTCCCACCAAAGACCAGCTGCAAC
00760 -DOWN-F	CTCGTCCGAGGGCAAAGGAATAGAGTAGTACTATGTAGAGAGACGTCGC	PCR primers to amplify Fg00760 downstream fragment for the construction of Fg00760 deletion mutants
00760 -DOWN-R	GGACATTTCGACAGGAATTCG
00760 -Nest-F	TGGTCCGGAATCTTATGTGTC	PCR primers to amplify Fg00760 deletion fragment for the construction of Fg00760 deletion mutants
00760 -Nest-R	GGTTGTAATTATCGCGTAGGAG
00760 -ID-F	GGTGTTAGCGAACACTTTCT	PCR primers for identification of Fg00760 deletion transformants
00760 -ID-R	AGGCAAGACAGTGTTGGCAC
06902-UP-F	ACTGGTGCTTCTCAGAAGGT	PCR primers to amplify Fg06902 upstream fragment for the construction of Fg06902 deletion mutants
06902-UP-R	CAAAATAGGCATTGATGTGTTGACCTCCGAGCTGACAGGAATATGCAC
06902 -DOWN-F	CTCGTCCGAGGGCAAAGGAATAGAGTAGATGACCGTTGAAACCTTTGCA	PCR primers to amplify Fg06902 downstream fragment for the construction of Fg06902deletion mutants
06902 -DOWN-R	CAACCCAAACCAACATGCAT
06902 -Nest-F	ATGAGAGGGACATCGCTTG	PCR primers to amplify Fg06902 deletion fragment for the construction of Fg06902 deletion mutants
06902 -Nest-R	GCATTTTCGCGTGACACAGA
06902 -ID-F	GTAACATCACCCGAGAACCTG	PCR primers for identification of Fg06902 deletion transformants
06902 -ID-R	GAGTGCCAACCAAAGCAAG
08536-UP-F	AGAGTGGTTACTCCCAAGGGT	PCR primers to amplify Fg08536 upstream fragment for the construction of Fg08536 deletion mutants
08536-UP-R	CAAAATAGGCATTGATGTGTTGACCTCCAGGTTGTGAGGGCACTTTGAT
08536 -DOWN-F	CTCGTCCGAGGGCAAAGGAATAGAGTAGTGATGTCGCACATTTCGCT	PCR primers to amplify Fg08536 downstream fragment for the construction of Fg08536 deletion mutants
08536 -DOWN-R	TCGCAAATTGGCAAACACTG
08536 -Nest-F	TGTCTTTGCACACTGCACTTT	PCR primers to amplify Fg08536 deletion fragment for the construction of Fg08536 deletion mutants
08536 -Nest-R	TCAGTCCTTGGATCTTGCTTG
08536 -ID-F	AGGCTATAGGGTATCCGGATG	PCR primers for identification of Fg08536 deletion transformants
08536 -ID-R	TCATAATTAATGCGCCGGGA
10271-UP-F	ACGATTGCATTTGAAGGGTG	PCR primers to amplify Fg10271 upstream fragment for the construction of Fg10271 deletion mutants
10271-UP-R	CAAAATAGGCATTGATGTGTTGACCTCCTGTTTCGTGCGCGATCTAAT
10271 -DOWN-F	CTCGTCCGAGGGCAAAGGAATAGAGTAGAAGGGAACCGGAGTTTTAGG	PCR primers to amplify Fg10271 downstream fragment for the construction of Fg10271 deletion mutants
10271 -DOWN-R	AACACCCATGGTTTGCAGGAT
10271 -Nest-F	GCATTCAGCAAGCCTTCACT	PCR primers to amplify Fg10271 deletion fragment for the construction of Fg10271deletion mutants
10271 -Nest-R	CCAGACGAACGTCAACAACAA
10271 -ID-F	GCACAGAATCACCAAACACGA	PCR primers for identification of Fg10271 deletion transformants
10271 -ID-R	GCGAACCAGCTCCATTGTAAT
11064-UP-F	TGGTTATACTCGTTGGTCCGA	PCR primers to amplify Fg11064 upstream fragment for the construction of Fg11064 deletion mutants
11064-UP-R	CAAAATAGGCATTGATGTGTTGACCTCCAAATACGAACAAGGCAGGTGC
11064 -DOWN-F	CTCGTCCGAGGGCAAAGGAATAGAGTAGAATGAATGGATGATGGGTTTG	PCR primers to amplify Fg11064 downstream fragment for the construction of Fg11064 deletion mutants
11064 -DOWN-R	TCTGGTCAAGCGTACGATACA
11064 -Nest-F	TGCATGACAATGAACAGCCT	PCR primers to amplify Fg11064 deletion fragment for the construction of Fg11064 deletion mutants
11064 -Nest-R	TTAGCGTTCTTTGGTACTCGA
11064 -ID-F	TTTCCATTATTCTGCCGCCT	PCR primers for identification of Fg11064 deletion transformants
11064 -ID-R	TTTGAAAAGTCCCTCTCCACC
11902-UP-F	AAGTCGGCTCGATAACGGAT	PCR primers to amplify Fg11902 upstream fragment for the construction of Fg11902deletion mutants
11902-UP-R	CAAAATAGGCATTGATGTGTTGACCTCCAAGAAGGCGGTGTAGTGTTTG
11902 -DOWN-F	CTCGTCCGAGGGCAAAGGAATAGAGTAGAAGTTCCTTCCGGTGTTTGGT	PCR primers to amplify Fg11902 downstream fragment for the construction of Fg11902 deletion mutants
11902 -DOWN-R	TGGCCGAGTCTTAACAACAA
11902 -Nest-F	ACACACAGACGAATAAAGCCA	PCR primers to amplify Fg11902 deletion fragment for the construction of Fg11902 deletion mutants
11902 -Nest-R	ATATCCTCCCATCTGTCGCCT
11902 -ID-F	AGCAGAATTTGGCTCAAGGT	PCR primers for identification of Fg11902 deletion transformants
11902 -ID-R	AACTGATGCACGTATGCCGAA
12376-UP-F	TTGAATAGCTTCGTCAGGCGT	PCR primers to amplify Fg12376 upstream fragment for the construction of Fg12376 deletion mutants
12376-UP-R	CAAAATAGGCATTGATGTGTTGACCTCCGGATGTGTGGGGAGATTGTAG
12376 -DOWN-F	CTCGTCCGAGGGCAAAGGAATAGAGTAGATACTACTTTCGTCCCTGGCA	PCR primers to amplify Fg12376 downstream fragment for the construction of Fg12376 deletion mutants
12376 -DOWN-R	TCCAAGGGTGAAGTTGTTCA
12376 -Nest-F	TGGAAGTGATTAACACGGCA	PCR primers to amplify Fg12376 deletion fragment for the construction of Fg12376 deletion mutants
12376 -Nest-R	AATCAAAGGGTTGAGACCACA
12376 -ID-F	GGAGAAGGTTCAAAGGAAACA	PCR primers for identification of Fg12376 deletion transformants
12376 -ID-R	TAGGCAATATTTAGGCGGCA
13028-UP-F	TACGCGAGAACATCCCCGA	PCR primers to amplify Fg13028 upstream fragment for the construction of Fg13028 deletion mutants
13028-UP-R	CAAAATAGGCATTGATGTGTTGACCTCCTTCCAGGGGTATCCAAGACA
13028 -DOWN-F	CTCGTCCGAGGGCAAAGGAATAGAGTAGTAGCTTCGCATCGCTTCAA	PCR primers to amplify Fg13028 downstream fragment for the construction of Fg13028 deletion mutants
13028 -DOWN-R	CGTGGAAAGAAACTGATCGA
13028 -Nest-F	AGAGTCCTTTCAAATCGCCT	PCR primers to amplify Fg13028 deletion fragment for the construction of Fg13028 deletion mutants
13028 -Nest-R	TAGTATGGTGTGCGGCACATT
13028 -ID-F	TCAGGCTTTCGCCAATCA	PCR primers for identification of Fg13028 deletion transformants
13028 -ID-R	ACGAGAAAACCTGCCAAGAT
13276 -UP-F	AATGGACAGCTCTCACTCTGG	PCR primers to amplify Fg13276 upstream fragment for the construction of Fg13276deletion mutants
13276 -UP-R	CAAAATAGGCATTGATGTGTTGACCTCCTGCACTGGGCACAGGTTAAT
13276 -DOWN-F	CTCGTCCGAGGGCAAAGGAATAGAGTAGAGCGGCTGTTACTCAAAAGCT	PCR primers to amplify Fg13276 downstream fragment for the construction of Fg13276 deletion mutants
13276 -DOWN-R	TCCAAGCATAAACTGACCTGA
13276 -Nest-F	TTGCAGCGAAGCTCTCCT	PCR primers to amplify Fg13276 deletion fragment for the construction of Fg13276 deletion mutants
13276 -Nest-R	AGTATCCCGCGATAAAATCC
13276 -ID-F	TACCTATATCAGGGCCCCATT	PCR primers for identification of Fg13276 deletion transformants
13276 -ID-R	ACCACGCCGAAACTTAAACA
Hph -F	GGAGGTCAACACATCAATGCCTATT	PCR primers for amplification of hygromycin resistance gene (HPH)
Hph -R	CTACTCTATTCCTTTGCCCT
FgRbp1-GFP-F	TTTCGTAGGAACCCAATCTTCAAAATGTCGTACCCTCCCCCTCC	PCR primers to amplify the open reading frame of FgRbp1 for GFP fusion protein construction under RP27 promoter
FgRbp1-GFP-R	CACCACCCCGGTGAACAGCTCCTCGCCCTTGCTCACACCCAACAGTCGGAGACCATT
FgRbp1∆RRM-GFP-F1	TTGCGCAAACACTACACCG	PCR primers to amplify the open reading frame of FgRbp1∆RRM for GFP fusion protein construction under RP27 promoter
FgRbp1∆RRM- GFP-R1	CAGATGAGCAGGATCCCACTC
FgRbp1∆RRM- GFP-F2	CTTGAGTGGGATCCTGCTCATCTGAAAGCCAACACTGAAATCAAAG
FgRbp1∆RRM- GFP-R2	TGCATGCTTGGGAGTGGGC
FgRbp1∆RRM-GFP-Nest-F	TTTCGTAGGAACCCAATCTTCAAAATGTCGTACCCTCCCCCTCC
FgRbp1∆RRM- GFP-Nest-R	CACCACCCCGGTGAACAGCTCCTCGCCCTTGCTCACACCCAACAGTCGGAGACCATT
RBM42-GFP-F1	CTTTTGCTGGACGTCATCCT	PCR primers to amplify the open reading frame of RBM42(450aa) in Hela cell for GFP fusion protein construction under RP27 promoter
RBM42-GFP-R1	AGAGAACTGAGGGAGGAGCC
RBM42-GFP-Nest-F	TTTCGTAGGAACCCAATCTTCAAAATGGCTGGGGCGGGGCCAG
RBM42-GFP-Nest-R	CACCACCCCGGTGAACAGCTCCTCGCCCTTGCTCACTCTCAGGCCCAGCTTCTTC
FgU2AF23-RFP-F	TTTCGTAGGAACCCAATCTTCAAAATGGCCAACTTTCTTGCTTCC	PCR primers to amplify the open reading frame of FgU2AF23 for RFP fusion protein construction under RP27 promoter
FgU2AF23-RFP-R	CATGAACTCCTTGATGACGTCCTCGGAGGAGGCCATGTAGCGGCGTCTCGTAGGCTC
FgU2AF23-PHZ68-F	TTTCGTAGGAACCCAATCTTCAAAATGGCCAACTTTCTTGCTTCC	PCR primers to amplify the open reading frame of FgU2AF23 for YFPC fusion protein construction under RP27 promoter
FgU2AF23-PHZ68-R	GTTCGGGATCTTGCAGGCCGGGCGGTAGCGGCGTCTCGTAGGCTC
FgRbp1-PHZ65-F	TTTCGTAGGAACCCAATCTTCAAAATGTCGTACCCTCCCCCTCC	PCR primers to amplify the open reading frame of FgRbp1 for YFPN fusion protein construction under RP27 promoter
FgRbp1-PHZ65-R	GCTCACCATCGTGGCGATGGAGCGACCCAACAGTCGGAGACCATT
RP27-FgRbp1-Flag-F	CTATAGGGCGAATTGGGTACTCAAATTGGTTATAAATGTAGGTATTACCTGTACATT	PCR primers to amplify the open reading frame of FgRbp1 for Flag-fusion protein construction under RP27 promoter
RP27-FgRbp1-Flag-R	CTTTATAATCACCGTCATGGTCTTTGTAGTCACCCAACAGTCGGAGACCATT
FgRbp1-BD-F	ATGGCCATGGAGGCCGAATTCATGTCGTACCCTCCCCCTC	PCR primers to amplify the full cDNA sequence of the FgRbp1 gene for pGBKT7-FgRbp1 vector construction
FgRbp1-BD-R	TCGACGGATCCCCGGGAATTCTTAACCCAACAGTCGGAGACCA
FgU2AF23-AD-F	GTACCAGATTACGCTCATATGATGGCCAACTTTCTTGCTTC	PCR primers to amplify the full cDNA sequence of the FgU2AF23 gene for pGADT7-FgU2AF23 vector construction
FgU2AF23-AD-R	ATGCCCACCCGGGTGGAATTCCTAGTAGCGGCGTCTCGT
RPS3-intron1-spliced-F	AGTGTCAGTGAGGCTCGAAAT	Quantitative real-time PCR primers for amplification of spliced and unspliced RNAs of RPS3
RPS3-intron1-spliced-R	CTCCTCTTGGAGATCTGAGAT
RPS3-intron1-unspliced-R	GCTTCTTCGAACGAGAGGAC
RPS6-intron3-spliced-F	TGGTGAGCGCAAGAGAAAGT	Quantitative real-time PCR primers for amplification of spliced and unspliced RNAs of RPS6
RPS6-intron3-spliced-R	ACTTGCGGACATCGTCATCCT
RPS6-intron3-unspliced-R	ACACTGCAGCTCCGAGTAGG
RPS20-intron1-spliced-F	ACGTCGGTGATGCTCCCAA	Quantitative real-time PCR primers for amplification of spliced and unspliced RNAs of RPS20
RPS20-intron1-spliced-R	CAGGTCTTGGAACCCTCAC
RPS20-intron1-unspliced-F	ATTGCGACTCTGACGACGATG
RPS21-intron1-spliced-F	GGCGAGATTGTGGACCTTTA	Quantitative real-time PCR primers for amplification of spliced and unspliced RNAs of RPS21
RPS21-intron1-spliced-R	AGACGCTCTTGAGGAGGCC
RPS21-intron1-unspliced-F	CATGATACTGATACGGCATCAAC
RPS24-intron1-spliced-F	CGTAAGCAGATGGTCGTTGA	Quantitative real-time PCR primers for amplification of spliced and unspliced RNAs of RPS24
RPS24-intron1-spliced-R	CAACGCGCACCAATCGGTA
RPS24-intron1-unspliced-F	TGACCGATCGCGATGCGTT
RPS27-intron1-spliced-F	GAGCCACCAAACTTTTCCTC	Quantitative real-time PCR primers for amplification of spliced and unspliced RNAs of RPS27
RPS27-intron1-spliced-R	TCAACGGCGAGAACCATCTTG
RPS27-intron1-unspliced-R	CATCCATCGCTCGTAATCGAT
RPL25-intron2-spliced-F	AAGGCCGCTCTCAAGGGCA	Quantitative real-time PCR primers for amplification of spliced and unspliced RNAs of RPL25
RPL25-intron2-spliced-R	GAAGACGAGGGTGTTGTTCTCC
RPL25-intron2-unspliced-F	AATGCTCAATCCCATCGACAT
RPL31-intron1-spliced-F	CATGCACAAGCGACTCCATGGT	Quantitative real-time PCR primers for amplification of spliced and unspliced RNAs of RPL31
RPL31-intron1-spliced-R	CATAGACTTGGTGGCAAAGGC
RPL31-intron1-unspliced-F	TGTTGCTTCGCCAGAGAATG
RPL39-intron2-spliced-F	CTGGCAACACCATCCGCTA	Quantitative real-time PCR primers for amplification of spliced and unspliced RNAs of RPL39
RPL39-intron2-spliced-R	CGTACGCTAACAACACGGTC
RPL39-intron2-unspliced-F	GCGACGACGACTCACGACT
MCM1-intron1-spliced-F	AATGGTAACGCCACAGAGTCT	Quantitative real-time PCR primers for amplification of spliced and unspliced RNAs of MCM1
MCM1-intron1-spliced-R	GAAAGCTCGTACGCCTTCTTC
MCM1-intron1-unspliced-R	GTTGGAGAACAGTGAAGTGCA
MCM1-intron2-spliced-F	GCAAGAACTTGATTCAGGCATG	Quantitative real-time PCR primers for amplification of spliced and unspliced RNAs of MCM1
MCM1-intron2-spliced-R	AGGAGGTATACCTGAGCCGT
MCM1-intron2-unspliced-F	GCGCTTTGCGATACAGATGC
GPA1-intron2-spliced-F	TCAAGATGCTGCTGCTCGGTG	Quantitative real-time PCR primers for amplification of spliced and unspliced RNAs of GPA1
GPA1-intron2-spliced-R	ATGAAGATGGTCTGGACGTGG
GPA1-intron2-unspliced-F	TTATCTACTACCACGGACGCC
GPA1-intron3-spliced-F	ACGACTCTGCTCGATACTACT	Quantitative real-time PCR primers for amplification of spliced and unspliced RNAs of GPA1
GPA1-intron3-spliced-R	GAGATGGCGACCAGGAAAAG
GPA1-intron3-unspliced-F	CGGTGCGATTGTTTGTTGGC
GPA1-intron4-spliced-F	TATGGCGGCTGTCAACGATATC	Quantitative real-time PCR primers for amplification of spliced and unspliced RNAs of GPA1
GPA1-intron4-spliced-R	TGAGCCGGACCATTGGTAAC
GPA1-intron4-unspliced-F	CATGATGGTAAACAGAGCCT
STE12-intron1-spliced-F	GTGATGAATACAACGGCGAC	Quantitative real-time PCR primers for amplification of spliced and unspliced RNAs of STE12
STE12-intron1-spliced-R	GTTCGAACGTGTCGCTTAAGA
STE12-intron1-unspliced-R	GATGCATTGTGACTGGAATGAA
STE12-intron2-spliced-F	ATCTGACAATTTGGCACAACAC	Quantitative real-time PCR primers for amplification of spliced and unspliced RNAs of STE12
STE12-intron2-spliced-R	ATTGTGTGGGTGCGTTGCTT
STE12-intron2-unspliced-F	CATCCTTTGATCCATACCCAC
RPS3-RT-F	CCAGAAGCGATTCAAGTTCC	Quantitative real-time PCR primers for analysis of RPS3 gene expression
RPS3-RT-R	AGAGACAACAACCTCACAACC
RPS6-RT-F	CGATGAGTTCAAGGGCTACAT	Quantitative real-time PCR primers for analysis of RPS6 gene expression
RPS6-RT-R	AAAGATCCATGGCGACGATG
RPS20-RT-F	TCAGCGCTGAGCTCATTGAG	Quantitative real-time PCR primers for analysis of RPS20 gene expression
RPS20-RT-R	GTTGACGATGACGGACTTGAC
RPS21-RT-F	CGCATCATCAAGGCCAAGGAT	Quantitative real-time PCR primers for analysis of RPS21 gene expression
RPS21-RT-R	AGACGCTCTTGAGGAGGCC
RPS24-RT-F	CGTGCCAACATCTCCAAGG	Quantitative real-time PCR primers for analysis of RPS24 gene expression
RPS24-RT-R	CAACGCGCACCAATCGGTA
RPS27-RT-F	GCCCCTCGATCCTTCTTCAT	Quantitative real-time PCR primers for analysis of RPS27gene expression
RPS27-RT-R	TACTTCCTTCGGAAAGAGCAG
RPL25-RT-F	AACTCCCACAAGAAGGTCAAG	Quantitative real-time PCR primers for analysis of RPL25 gene expression
RPL25-RT-R	GAAGACGAGGGTGTTGTTCTCC
RPL31-RT-F	TACCTCCGATGTTCGCATCG	Quantitative real-time PCR primers for analysis of RPL31 gene expression
RPL31-RT-R	TCAACAACAACCGTGGGGAG
RPL39-RT-F	CAAGACCCGCATCGGTATCTA	Quantitative real-time PCR primers for analysis of RPL39 gene expression
RPL39-RT-R	ATCGATAAACCAGGCATCCGG
MCM1-RT-F	ATGTCTCAACGCACCCGAG	Quantitative real-time PCR primers for analysis of MCM1 gene expression
MCM1-RT-R	TGGTAAGCCAAAGCTTGCTG
GPA1-RT-F	GACGTTCTCCGATCTCGTGTC	Quantitative real-time PCR primers for analysis of GPA1 gene expression
GPA1-RT-R	CGGTTGACGGTCTCATCTTC
Ste12-RT-F	GCCTTCCTCGACTTCCTTTAC	Quantitative real-time PCR primers for analysis of STE12 gene expression
Ste12-RT-R	AGTTGCTCGTAGAGCGACTG
ACTIN-RT-F	ATCCACGTCACCACTTTCAA	Quantitative real-time PCR primers for analysis of ACTIN gene expression
ACTIN-RT-R	TGCTTGGAGATCCACTTTG
RPS20-T7-F	GATCACTAATACGACTCACTATAGGG AAGAGCCACCGTATCCGAAT	PCR primers to amplify the peak sequence of RPS20 used for in vitro transcription
RPS20-T7-R	GTTGACGATGACGGACTTGAC
RPL39-T7-F	GATCACTAATACGACTCACTATAGGG AGCCACAAGTCTTTCCGAAC	PCR primers to amplify the peak sequence of RPL39 used for in vitro transcription
RPL39-T7-R	TTAGATACCGATGCGGGTCT
RPL25-T7-F	GATCACTAATACGACTCACTATAGGG ACCAACTCCCACAAGAAGGT	PCR primers to amplify the peak sequence of RPL25 used for in vitro transcription
RPL25-T7-R	TGAGGCAGTCAATGTCGTAAA
MCM1-T7-F	GATCACTAATACGACTCACTATAGGGCCACTGACATACGGCCGATT	PCR primers to amplify the peak sequence of MCM1 used for in vitro transcription
MCM1-T7-R	CTGCATAAGGTTCCCATTCC
GPA1-T7-F	GATCACTAATACGACTCACTATAGGGTGTAAGGATTTTGCCTGGTTG	PCR primers to amplify the peak sequence of GPA1 used for in vitro transcription
GPA1-T7-R	GAACAATGAACGCATGGTAGG
Ste12-T7-F	GATCACTAATACGACTCACTATAGGGCTCCCGTCATGCGAGCGAT	PCR primers to amplify the peak sequence of STE12 used for in vitro transcription
Ste12-T7-R	AACACGGGTGAAATCAGGTTCC
RPS3-RIP-F	AGAAAGTTCGTCGCTGACGGT	The peak regions of RPS3 from RIP-seq data were ampliﬁed with the primers for RIP-qPCR analysis
RPS3-RIP-R	AACTTGAATCGCTTCTGGATG
RPS6-RIP-F	GATGAGTTCAAGGGCTACATC	The peak regions of RPS6 from RIP-seq data were ampliﬁed with the primers for RIP-qPCR analysis
RPS6-RIP-R	ACCCTGCTTGACAATGCTGAG
RPS20-RIP -F	GAGCCACCGTATCCGAATC	The peak regions of RPS20 from RIP-seq data were ampliﬁed with the primers for RIP-qPCR analysis
RPS20-RIP -R	ACTTGACAACCTCGGTGGG
RPS21-RIP-F	GCATCATCAAGGCCAAGGAT	The peak regions of RPS21 from RIP-seq data were ampliﬁed with the primers for RIP-qPCR analysis
RPS21-RIP-R	CAGAACCAGATGTCGAGTAAC
RPS24-RIP-F	ATCTCCAAGGAGGAGCTCCG	The peak regions of RPS24 from RIP-seq data were ampliﬁed with the primers for RIP-qPCR analysis
RPS24-RIP-R	TGCTGTCGGGAAGCACGCT
RPS27B-RIP-F	TTCTTCATGGACGTCAAGTGC	The peak regions of RPS27 from RIP-seq data were ampliﬁed with the primers for RIP-qPCR analysis
RPS27B-RIP-R	AGTCATGAGTGCCCAAGGAA
RPL25-RIP -F	CAACTCCCACAAGAAGGTCA	The peak regions of RPL25 from RIP-seq data were ampliﬁed with the primers for RIP-qPCR analysis
RPL25-RIP -R	CTTGTTGGCCTTGACGTCGAC
RPL31-RIP -F	TCCGCCATTGCGGATGTCGT	The peak regions of RPL31 from RIP-seq data were ampliﬁed with the primers for RIP-qPCR analysis
RPL31-RIP -R	CATAGACTTGGTGGCAAAGGC
RPL39-RIP-F	TTGCCAAGGCGCAGAAGCAG	The peak regions of RPL39 from RIP-seq data were ampliﬁed with the primers for RIP-qPCR analysis
RPL39-RIP-R	TAGATACCGATGCGGGTCTT
MCM1-RIP-F	CGCCTTACATATCATTGTTTCTTG	The peak regions of MCM1 from RIP-seq data were ampliﬁed with the primers for RIP-qPCR analysis
MCM1-RIP-R	TCCAGTGCCATCCCAAACACT
GPA1-RIP-F	GCCTTGTATCACAAAAACGTC	The peak regions of GPA1 from RIP-seq data were ampliﬁed with the primers for RIP-qPCR analysis
GPA1-RIP-R	CCCGCACTGTTTAGATGCAA
STE12-RIP-F	GATGGACTCGATGCCTCCT	The peak regions of STE12 from RIP-seq data were ampliﬁed with the primers for RIP-qPCR analysis
STE12-RIP-R	AACACGGGTGAAATCAGGTTCC
ACTIN-RIP-F	ATCCACGTCACCACTTTCAA	The ubiquitously expressed gene ACTIN was ampliﬁed with the primers as a negative control for RIP-qPCR analysis
ACTIN-RIP-R	TGCTTGGAGATCCACTTTG
RPS20-WT-GFP-F	TTTCGTAGGAACCCAATCTTCAAAATGTCTCACCAGAAGAACGA	PCR primers to amplify the wild type sequence of exon1-intron1-exon2 of RPS20 fused with GFP
RPS20-WT-GFP-R	CACCACCCCGGTGAACAGCTCCTCGCCCTTGCTCACGTTGACGATGACGGACTTGAC
RPS20-Mu-GFP-F1	CCCAGGCCGTCATCACGTT	PCR primers to amplify the mutated sequence of exon1-intron1-exon2 of RPS20 (deletion of the sequence 5’-CCAAGAACCTCAAGA-3’ in exon2) fused with GFP
RPS20-Mu-GFP-R1	TGGGCAGGCGGACAGGGCC
RPS20-Mu-GFP-F2	TCAAGGGCCCTGTCCGCCTGCCCATCACCACCCGCAAGACCCC
RPS20-Mu-GFP-R2	CTTCTCGAGGGCAAGGGCC
RPS20-Mu-GFP-Nest-F	TTTCGTAGGAACCCAATCTTCAAAATGTCTCACCAGAAGAACGA
RPS20-Mu-GFP-Nest-R	CACCACCCCGGTGAACAGCTCCTCGCCCTTGCTCACGTTGACGATGACGGACTTGAC
FgRbp1-pGEX-F	TCCCCGAATTCCCGGGTCGACATGTCGTACCCTCCCCCTCC	PCR primers to amplify the full cDNA sequence of the FgRbp1 gene for GST-FgRbp1 recombinant protein construction
FgRbp1-pGEX-R	GATGCGGCCGCTCGAGTCGACTTAACCCAACAGTCGGAGACCA
FgRbp1∆RRM- pGEX-F1	TCCCCGAATTCCCGGGTCGACATGTCGTACCCTCCCCCTCC	PCR primers to amplify the full cDNA sequence lacking RRM domain of FgRbp1 gene for GST-FgRbp1∆RRM recombinant protein construction
FgRbp1∆RRM- pGEX-R1	CAGATGAGCAGGATCCCACTC
FgRbp1∆RRM- pGEX-F2	CTTGAGTGGGATCCTGCTCATCTGAAAGCCAACACTGAAATCAAAG
FgRbp1∆RRM- pGEX-R2	GATGCGGCCGCTCGAGTCGACTTAACCCAACAGTCGGAGACCA
FgRbp1∆N- pGEX-F	TCCCCGAATTCCCGGGTCGACATGCGACTCTTTGTTGGTAACC	PCR primers to amplify the full cDNA sequence lacking N-terminus domain of FgRbp1 gene for GST-FgRbp1∆N recombinant protein construction
FgRbp1∆N- pGEX-R	GATGCGGCCGCTCGAGTCGACTTAACCCAACAGTCGGAGACCA
FgU2AF23- pET32a-F	GCTGATATCGGATCCGAATTCATGGCCAACTTTCTTGCTTC	PCR primers to amplify the full cDNA sequence of the FgU2AF23 gene for FgU2AF23-his recombinant protein construction
FgU2AF23- pET32a-R	TTGTCGACGGAGCTCGAATTCTTAGTGGTGGTGGTGGTGGTGGTGGTGGTAGCGGCGTCTCGTAGG
(UP+Ste12) -F:	CATCTCCATAGGCCTGCACCT	PCR primers to construct the WT and CAAGA motif-deleted (Mu) strain using an in situ replacement strategy for gene FgSTE12
(UP+Ste12) -R:	AATCACCGTCATGGTCTTTGTAGTCCATCATGCCACTAGCGTTGA
(flag+G418)-F	GACTACAAAGACCATGACGGTGATTATAAAGATCATGATATCGATTACAAGGATGACGATGACAAGTAAGGAGGTCAACACATCAATGCT
(flag+G418)-R	TCAGAAGAACTCGTCAAGAAG
down(ste12)-F	CTATCGCCTTCTTGACGAGTTCTTCTGACGGTTGAATTATGTACGACT
down(ste12)-R	TATCGCAGAATCACACCTCC
Ste12-flag-neo-nest-F	GTACTTGCCCTTAGGTTACCT
Ste12-flag-neo-nest-R	CCACTATCTCAGCTTCTGGCA
Ste12-flag-neo-ID-F	GGTTCACTACACATGTCTGGT
Ste12-flag-neo-ID-R	TCACAGCGTGGGTCTATCAA
Ste12-motif-ko-R1	ACGGGGACAGCTTGGTGCAT
Ste12-motif-ko-F2	CCCGATGCACCAAGCTGTCCCCGTGGGAACCTGATTTCACCCGT
GPA1-3UTR-ko-UP-F	ACCAGCGCATGGAGTACCA	PCR primers to construct the WT and Mu strain with mutated 3’UTR for gene FgGPA1 (the 200-bp peak sequence in 3’UTR was deleted)
GPA1-3UTR- ko-UP-R	CCATCCATCAACCAGGCAAA
GPA1-3UTR-F	AGGATTTTGCCTGGTTGATGGATGGAGGAGGATGGAAGGTGGTC
GPA1-3UTR-R	AAATAGCATTGATGTGTTGACCTCCCAGGATGCTACCCCTTCTTC
GPA1-3UTR- ko-Down-F	TCGCCTTCTTGACGAGTTCTTCTGAAGCCGCGCGTTGGGCCATC
GPA1-3UTR- ko-Down -R	GACAACGATAGTGAGAATGACC
GPA1--3UTR-ko-nest-F	GGCCCAACTAACCATCCCT
GPA1--3UTR-ko-nest-R	GAATGAAGGTAATGTCGCGA
GPA1-3UTR- ID-F1	CTGCTCTCTTCTGTAGGGTCC
GPA1-3UTR- ID-R1	AGCTACCCAGAAGGAGACTC
GPA1-3UTR- ID-F2	GAGAACCTTCGTCTCTGTGG
GPA1-3UTR- ID-R2:	GGACGTGTAGACAGACAATG
MCM1-3UTR-ko-UP-F	GAGCGTCGCAAGATTGAAATC	PCR primers to construct the WT and Mu strain with mutated 3’UTR for gene FgMCM1 (the 173-bp peak sequence in 3’UTR was deleted)
MCM1-3UTR- ko-UP-R	GCCGCGACGGGTTTTCCCAAA
MCM1-3UTR-F	CGATTTTGGGAAAACCCGTCGCGGCGATGGGATGAAGGCACGAAC
MCM1-3UTR-R	AAATAGCATTGATGTGTTGACCTCCGTAATTTACAAGTGGAATAGCCGC
MCM1-3UTR- ko-Down-F	TCGCCTTCTTGACGAGTTCTTCTGACCCGGATTTTCAAGCACTC
MCM1-3UTR- ko-Down -R	CCGTCAAGTTGCTTTCACAC
MCM1--3UTR-ko-nest-F	GTCCTCACAGGCACTCAGG
MCM1--3UTR-ko-nest-R	GCAACACAAGCAATAGCCTATC
MCM1-3UTR-ID-F1	TGTTCTGTGAGGTCCTGGTG
MCM1-3UTR-ID-R1	CAATCGTTGGTAGTGCCGA
MCM1-3UTR-ID-R2	GCAACAGTCAAGCGGTTGAA
