# Supplementary material for: The RNA binding protein FgRbp1 regulates specific pre-mRNA splicing via interacting with U2AF23 in Fusarium
Source: Nat Commun. 2021 May 11;12:2661. doi: 10.1038/s41467-021-22917-3 (PMC8113354; doi:10.1038/s41467-021-22917-3)
Supplement: Supplementary file 10 — Source Data [file 41467_2021_22917_MOESM10_ESM.xls]

## Sheet: WB and gels-Main data 
Figure 2								Figure 5
Figure 4
								Figure 6				Figure 7

## Sheet: WB and gels-Supp data 
Figure S2								Figure S7

## Sheet: Graphs-Fig. 3
	Fig. 3a					Fig. 3b
	Log10 (intron retention rate)		PH-1 vs. ΔFgRbp1, P value < 2.2E-16				<2 fold	2 to 4 fold	>4 fold	sum
	PH-1	ΔFgRbp1				introns	3685	2227	6462	12374
	-0.840578	-0.774633				percentage	0.297802	0.179974	0.522224	1
	-2.58236	-0.596438				genes	2576	1863	4023	8462
	-2.85819	-0.767886				percentage	0.30442	0.220161	0.47542	1
	-0.502347	-0.578249
	-3.15461	-1.15175
	-2.32856	-0.370254
	-0.783192	-0.787668
	-2.17719	-1.93189
	-3.11641	-1.77249
	-3.10733	-1.08401
	-1.66487	-2.02681
	-3.0051	-0.730083
	-1.23911	-1.66679
	-2.89762	-1.2141
	-1.82794	-0.243724
	-3.14133	-1.26675
	-0.884333	-1.12288
	-3.45635	-1.46897
	-3.21839	-1.31409
	-2.38968	-0.789295
	-2.06581	-0.296049
	-2.02324	-0.350773
	-2.1066	-0.247426
	-0.559231	-1.0895
	-2.21348	-0.46689
	-2.80882	-1.06167
	-2.67029	-0.977383
	-2.17183	-0.63415
	-3.31141	-1.50599
	-2.75204	-1.06028
	-1.95954	-0.568182
	-3.1105	-0.864646
	-2.17378	-0.77507
	-3.28837	-1.19167
	-2.53153	-0.991459
	-2.90143	-1.04316
	-0.884836	-0.886388
	-2.44329	-0.85173
	-0.345357	-0.290977
	-2.42542	-0.797709
	-1.57044	-0.617616
	-1.86797	-0.396415
	-1.1063	-1.14312
	-1.40927	-1.16285
	-3.38051	-1.32742
	-3.01455	-1.2222
	-2.64858	-1.03735
	-2.34231	-0.806098
	-2.90793	-1.34409
	-2.30547	-0.929537
	-3.5121	-1.58284
	-3.14337	-1.11318
	-1.08034	-0.0950963
	-2.15191	-0.375384
	-2.70843	-0.54956
	-2.62588	-1.17957
	-2.43581	-0.707452
	-1.00904	-0.559772
	-2.9453	-0.817547
	-3.04563	-1.29642
	-2.72058	-2.39194
	-2.70689	-1.21373
	-1.88691	-0.475025
	-3.25363	-1.15686
	-2.78615	-1.26963
	-3.24908	-1.22655
	-3.08898	-1.34388
	-3.43624	-1.36048
	-2.53882	-0.841258
	-1.94847	-0.748895
	-2.52814	-0.73309
	-0.633972	-0.90035
	-3.09126	-1.3894
	-2.66514	-0.861061
	-1.88263	-0.513831
	-1.79349	-0.357571
	-0.394408	-0.391591
	-2.0148	-1.53351
	-2.6225	-1.13291
	-0.688031	-1.0057
	-1.69287	-0.3219
	-2.48779	-0.785016
	-2.10335	-0.808211
	-2.32835	-0.782382
	-2.76962	-1.32012
	-1.70664	-0.640183
	-2.7118	-1.03312
	-0.771658	-0.800076
	-2.36556	-1.01681
	-2.91873	-0.931141
	-2.38845	-0.835138
	-2.45174	-0.867543
	-1.58867	-0.199222
	-2.82	-1.04098
	-2.85739	-1.26978
	-1.67178	-0.293715
	-3.4065	-0.997183
	-1.59562	-0.345191
	-2.20774	-1.10584
	-2.63469	-1.06635
	-2.34744	-0.815909
	-2.25718	-0.831424
	-2.27871	-1.00997
	-2.05532	-0.793928
	-2.25419	-0.606875
	-3.06288	-1.13998
	-3.18215	-0.719755
	-3.20854	-1.53537
	-2.88379	-1.00283
	-2.20604	-0.737768
	-2.56426	-1.10949
	-1.6234	-0.656869
	-2.88842	-1.21973
	-3.12382	-1.48443
	-2.80745	-1.57819
	-2.78225	-1.27715
	-2.33956	-0.887323
	-0.626768	-0.780065
	-3.68088	-1.9857
	-0.815043	-0.652206
	-1.58422	-0.768677
	-2.65038	-1.24406
	-0.703926	-0.755668
	-3.42141	-1.67948
	-2.3674	-0.956646
	-3.04479	-1.63921
	-3.1792	-1.43621
	-3.12427	-1.323
	-2.27652	-1.14143
	-2.3799	-0.839413
	-3.07136	-1.14833
	-1.56486	-0.554651
	-1.9833	-0.813526
	-2.07781	-0.658773
	-2.84258	-1.23148
	-2.08374	-0.664501
	-1.52019	-0.254803
	-0.161015	-0.19241
	-2.13798	-2.48257
	-1.22856	-0.313863
	-2.10204	-0.633937
	-1.52095	-0.245507
	-2.57653	-1.12929
	-2.47225	-0.979325
	-2.39862	-0.846235
	-2.51436	-0.877684
	-2.40766	-0.974327
	-2.7988	-1.26216
	-2.15747	-1.68951
	-1.38454	-0.429152
	-2.3478	-0.591004
	-1.9131	-0.409984
	-0.60015	-0.598701
	-3.18357	-1.28017
	-2.5843	-1.06053
	-2.58039	-0.975509
	-2.65992	-1.05296
	-0.851757	-0.875188
	-1.87474	-0.744809
	-0.390952	-0.351132
	-1.47129	-1.11624
	-2.23564	-0.736313
	-2.76357	-1.09707
	-1.90514	-0.706489
	-2.00148	-0.670943
	-3.256	-1.59873
	-1.61823	-0.309116
	-3.12221	-1.75982
	-1.5954	-0.478706
	-3.02601	-1.79572
	-2.17302	-0.621795
	-2.02988	-0.966029
	-2.47965	-1.19546
	-2.67815	-1.46953
	-2.33242	-0.910576
	-2.18164	-0.681927
	-3.88698	-1.94111
	-3.25012	-1.63191
	-1.55316	-0.581613
	-2.62733	-1.23295
	-1.84597	-0.452558
	-2.91536	-1.23049
	-0.341938	-0.32173
	-2.43084	-0.878943
	-3.23269	-1.60858
	-1.55097	-0.567137
	-1.23261	-0.163835
	-3.06632	-1.43502
	-2.16812	-0.86742
	-1.24146	-0.464326
	-3.19519	-1.51076
	-3.60477	-2.06135
	-1.99116	-0.889529
	-1.47487	-0.670583
	-2.74454	-0.966035
	-2.88379	-1.11477
	-2.59359	-1.37142
	-2.39735	-1.13838
	-2.62964	-1.24263
	-1.46852	-0.59102
	-2.90754	-1.65536
	-3.04955	-1.27269
	-1.79121	-0.503742
	-2.41634	-1.11259
	-2.50253	-0.924551
	-2.75939	-1.04951
	-3.66547	-1.57507
	-2.54905	-0.962757
	-2.65837	-1.18497
	-2.32519	-1.09737
	-2.72888	-1.42745
	-2.31832	-0.83073
	-0.875027	-0.907577
	-0.707881	-0.505512
	-0.534986	-0.648358
	-1.4961	-1.39688
	-2.83633	-1.0832
	-3.29641	-1.16188
	-1.68174	-0.527964
	-2.71015	-1.41586
	-2.17315	-0.748322
	-2.94864	-1.56312
	-2.74743	-1.2614
	-1.11537	-0.988789
	-0.443221	-0.529091
	-2.64172	-1.13397
	-2.9897	-1.39562
	-2.19098	-0.84707
	-2.367	-0.868855
	-2.84737	-1.37905
	-2.11204	-0.800616
	-2.99702	-1.57403
	-2.69186	-1.36211
	-0.382741	-0.400115
	-1.55025	-0.645573
	-3.56994	-1.89138
	-0.552277	-0.723591
	-0.580538	-0.869792
	-3.04028	-1.62322
	-0.672218	-0.66712
	-2.75508	-1.02734
	-3.33779	-1.24151
	-2.74573	-1.95795
	-2.82413	-1.12587
	-2.12766	-0.886235
	-2.37364	-0.760241
	-1.70409	-0.475284
	-0.84008	-0.850541
	-2.64264	-0.96181
	-1.49677	-0.576706
	-2.55107	-1.28231
	-2.03672	-0.665207
	-2.58145	-1.19112
	-3.09048	-1.71004
	-2.60204	-1.06313
	-1.71041	-0.92381
	-2.73146	-1.36471
	-1.40202	-0.412402
	-2.22537	-0.944269
	-2.28831	-1.02321
	-0.511528	-0.645506
	-2.13059	-0.899304
	-0.994883	-0.283222
	-2.14351	-0.570595
	-1.96936	-1.32304
	-2.60445	-0.952626
	-1.74162	-0.602761
	-2.78277	-1.25001
	-1.876	-0.690958
	-2.67154	-1.31458
	-2.62909	-1.33537
	-3.13252	-1.63321
	-1.75087	-0.579819
	-0.952405	-0.83426
	-0.845858	-0.672355
	-2.9073	-1.11489
	-2.31589	-0.926385
	-4.04721	-2.01405
	-3.0024	-1.40679
	-0.432616	-0.403968
	-3.15232	-1.59071
	-2.08163	-1.48843
	-3.48671	-2.03886
	-2.61439	-1.31021
	-0.945283	-0.347965
	-3.03567	-1.47502
	-2.49921	-1.19813
	-1.94331	-1.0807
	-1.20994	-1.02964
	-2.36644	-1.12215
	-3.63533	-2.06615
	-1.70314	-0.452273
	-2.32405	-1.38751
	-2.42346	-1.20871
	-3.70646	-1.62233
	-2.21306	-1.0748
	-2.73664	-1.17619
	-2.55518	-1.28748
	-2.4929	-1.0264
	-2.25038	-0.662638
	-3.85692	-2.09263
	-0.742261	-0.913634
	-3.07595	-1.31748
	-2.04656	-0.829879
	-1.11282	-0.490407
	-3.47858	-2.04093
	-3.3127	-1.54133
	-0.695431	-0.659656
	-2.8497	-1.42618
	-1.96529	-0.934724
	-1.66281	-0.930233
	-2.82912	-1.50442
	-2.45317	-1.00691
	-1.30047	-0.876598
	-2.77011	-1.47578
	-2.31235	-1.12701
	-3.45647	-1.90596
	-3.12979	-1.62675
	-3.03348	-1.85184
	-2.83509	-1.22619
	-1.40376	-1.3067
	-2.33949	-1.20349
	-2.66943	-1.39127
	-3.85549	-2.04739
	-2.87686	-1.25174
	-2.62876	-1.36722
	-2.09004	-0.996447
	-2.51176	-1.22395
	-3.18903	-1.42081
	-2.64234	-1.3908
	-2.25593	-1.26474
	-2.11594	-0.384629
	-2.55458	-1.61566
	-0.701491	-0.623328
	-1.60987	-1.21823
	-3.64484	-1.50469
	-1.3424	-0.333565
	-2.41633	-2.35144
	-3.68989	-2.04574
	-2.5685	-1.53782
	-0.737758	-0.998138
	-2.59057	-1.20896
	-3.32454	-1.78156
	-2.37111	-1.03029
	-3.18989	-1.59304
	-2.27037	-0.759547
	-2.6326	-1.14778
	-2.13034	-0.831314
	-3.62036	-2.17465
	-1.73909	-1.04323
	-3.06722	-1.46428
	-2.14059	-0.746462
	-2.72047	-1.20644
	-3.24286	-2.05819
	-1.52093	-0.591998
	-3.62478	-1.58871
	-0.726515	-0.750221
	-2.74821	-1.72553
	-1.50912	-0.682014
	-3.74713	-2.01443
	-2.44486	-1.03502
	-2.13417	-1.68044
	-3.71712	-1.73608
	-3.95052	-2.21279
	-2.33567	-1.5295
	-3.10609	-1.21208
	-3.42816	-1.93828
	-3.19874	-1.61465
	-2.01012	-0.468856
	-1.24123	-1.47057
	-2.98417	-1.43772
	-0.258205	-0.17266
	-3.32611	-2.07338
	-1.87365	-0.770199
	-2.89423	-1.67281
	-2.62481	-1.40289
	-3.85633	-1.58558
	-2.73539	-1.09601
	-1.98837	-0.681574
	-0.777476	-0.858105
	-3.08868	-1.30611
	-0.724803	-0.867997
	-2.391	-1.54435
	-0.608168	-0.601121
	-2.92868	-1.50531
	-3.36884	-1.85673
	-1.76847	-1.90978
	-3.24796	-1.67478
	-1.48469	-0.584403
	-2.46437	-1.158
	-1.73732	-0.580809
	-2.09066	-0.763145
	-3.12552	-1.77925
	-2.56405	-0.983218
	-3.42792	-1.36387
	-3.87763	-2.15017
	-2.82108	-1.0589
	-2.7674	-1.33269
	-0.640343	-0.459871
	-1.98772	-0.813127
	-2.00214	-0.823114
	-2.65576	-1.02717
	-1.94345	-0.938779
	-1.45326	-0.539134
	-2.44949	-1.54802
	-3.1159	-1.52562
	-3.16186	-1.79519
	-2.12899	-0.942992
	-3.63766	-1.72261
	-3.44873	-1.71952
	-3.74299	-1.8004
	-2.80719	-1.26447
	-0.486434	-0.616742
	-1.72713	-0.554888
	-4.284	-2.6412
	-1.9272	-0.796324
	-1.44358	-0.504078
	-0.979968	-0.354634
	-3.20228	-1.33925
	-1.47793	-0.519741
	-1.07258	-0.587285
	-2.57609	-1.30399
	-4.37572	-2.13778
	-2.43441	-1.94273
	-3.38194	-1.94396
	-1.80762	-0.706621
	-2.77771	-0.990892
	-2.38025	-1.26873
	-2.47248	-0.943708
	-3.37402	-1.81185
	-2.10557	-0.9071
	-2.24316	-1.22878
	-2.76148	-1.80869
	-0.925925	-0.425347
	-3.46835	-1.51294
	-2.21804	-1.21451
	-3.16637	-1.72548
	-2.15676	-0.842319
	-2.12964	-0.893082
	-0.953046	-0.98137
	-2.417	-1.22672
	-1.18844	-1.22494
	-3.30831	-1.62566
	-1.40628	-0.563944
	-3.08356	-1.37046
	-2.83276	-1.58864
	-0.762531	-0.86873
	-0.537581	-0.649074
	-2.0788	-0.721953
	-2.08809	-0.967356
	-3.01415	-1.62457
	-0.697816	-0.699792
	-1.75999	-0.916329
	-2.67607	-1.81011
	-0.722905	-0.787418
	-2.04533	-1.32508
	-1.01379	-1.2307
	-2.95975	-1.49599
	-3.3728	-1.65312
	-2.3528	-1.18508
	-1.15152	-0.391742
	-2.71656	-1.69421
	-2.06568	-1.4832
	-3.26606	-1.5565
	-1.91532	-0.85525
	-3.58515	-2.21678
	-1.18512	-1.2008
	-2.20977	-0.67116
	-2.80073	-1.44725
	-2.36157	-1.21768
	-0.877657	-0.973368
	-2.27668	-0.837467
	-3.05209	-1.5736
	-3.08252	-1.76822
	-3.21611	-1.91559
	-0.761664	-0.776659
	-1.99835	-1.08469
	-0.441404	-0.801461
	-3.33096	-2.05232
	-1.739	-2.01616
	-1.96042	-0.901689
	-1.90355	-0.867614
	-2.47002	-1.07795
	-3.10468	-1.66354
	-2.69773	-1.49773
	-2.37725	-0.9847
	-0.827209	-0.220755
	-3.07244	-1.71967
	-1.04001	-1.06307
	-1.08527	-1.07168
	-1.9173	-1.70969
	-3.11197	-1.7673
	-0.682509	-0.657497
	-2.34577	-1.16846
	-1.5853	-0.466811
	-1.55664	-1.36888
	-0.366518	-0.272864
	-0.65277	-0.535763
	-2.04237	-0.99505
	-1.24817	-1.17228
	-1.49197	-0.520687
	-1.69719	-0.705228
	-2.92161	-1.54846
	-1.65619	-0.65189
	-1.38973	-0.764129
	-2.41713	-1.22698
	-3.34115	-1.9478
	-0.354893	-0.299479
	-3.33345	-2.09387
	-2.11726	-0.792154
	-0.664977	-0.753293
	-1.33692	-0.246832
	-0.93042	-1.12297
	-1.95579	-0.389714
	-0.528253	-0.546422
	-0.745254	-0.742531
	-0.928199	-0.7716
	-0.432893	-0.513362
	-2.89158	-1.64525
	-1.72309	-0.367734
	-1.60215	-0.649111
	-3.82067	-2.06991
	-2.42768	-1.24627
	-2.77317	-1.53637
	-3.06599	-1.42293
	-1.50786	-0.26949
	-3.53518	-1.85728
	-2.62742	-0.878814
	-1.97163	-1.1376
	-2.74716	-0.982524
	-3.29427	-1.8544
	-1.50995	-0.664666
	-1.96154	-0.949767
	-2.76081	-1.08833
	-1.02298	-0.260925
	-2.84629	-1.58752
	-2.50341	-2.34696
	-2.72369	-1.38984
	-0.691062	-0.803806
	-2.99372	-1.81555
	-1.88894	-0.721147
	-3.4843	-1.51696
	-2.77305	-1.49135
	-1.61439	-0.419695
	-0.0990625	-0.112496
	-3.00577	-1.54149
	-0.060868	-0.0699311
	-1.86156	-0.973659
	-1.35818	-0.567383
	-0.366811	-0.35042
	-1.67411	-1.56561
	-0.876991	-0.308357
	-3.77486	-1.93504
	-2.13802	-0.693866
	-2.89874	-1.73205
	-2.15662	-1.50653
	-2.84828	-1.83088
	-2.0289	-0.777427
	-3.22243	-1.48711
	-1.23392	-1.52903
	-1.82821	-1.30572
	-2.44347	-1.3324
	-2.67068	-1.02476
	-1.89601	-1.19744
	-3.15663	-1.51417
	-2.30612	-1.04266
	-2.9885	-1.58693
	-2.02102	-0.841315
	-0.762245	-0.759166
	-3.95562	-2.04388
	-4.14026	-2.08941
	-0.258316	-0.448037
	-3.66718	-2.31761
	-2.7027	-1.49527
	-0.446724	-0.636226
	-3.22955	-1.82005
	-1.35987	-0.478927
	-1.92017	-0.897753
	-0.460763	-0.573253
	-2.01778	-0.662043
	-2.31425	-0.908224
	-3.91394	-2.59709
	-2.32644	-1.23942
	-2.91652	-1.72649
	-0.60519	-0.683038
	-1.61551	-0.813922
	-1.95492	-0.998613
	-1.75251	-0.816511
	-2.08342	-1.79772
	-2.35244	-1.18058
	-3.75621	-2.2252
	-1.75869	-1.22608
	-0.297885	-0.269174
	-1.45937	-0.518503
	-3.07665	-1.85357
	-1.65885	-1.92954
	-3.12061	-1.67746
	-2.69993	-1.24815
	-2.0497	-1.18634
	-2.38979	-1.34132
	-3.86268	-2.1833
	-2.71105	-1.53481
	-0.614876	-0.569187
	-1.79988	-0.761501
	-0.633385	-0.255387
	-0.410495	-0.510779
	-3.54762	-1.80734
	-2.72239	-1.10928
	-2.33655	-1.34212
	-2.75236	-1.40587
	-2.77648	-1.47768
	-2.20575	-0.880252
	-2.30211	-0.771943
	-1.95521	-1.11357
	-1.3902	-1.60259
	-2.43002	-1.64637
	-0.741355	-0.715598
	-0.831321	-0.938219
	-3.48756	-2.0113
	-0.680997	-0.898889
	-0.566194	-0.626526
	-2.11171	-0.826042
	-2.28389	-0.810133
	-1.06947	-0.361979
	-1.15479	-1.44983
	-0.219926	-0.184485
	-3.13824	-1.91456
	-1.67059	-1.25286
	-0.837863	-0.81115
	-2.74992	-1.50747
	-0.193257	-0.194132
	-2.38833	-1.35315
	-2.79169	-1.1317
	-2.2376	-0.951855
	-2.10163	-1.67552
	-1.72254	-0.704084
	-1.02303	-0.155435
	-1.7595	-0.889952
	-0.518318	-0.489537
	-1.40955	-1.76911
	-3.66673	-2.03679
	-2.96321	-1.80149
	-2.83342	-1.64658
	-2.31384	-1.27406
	-1.2384	-0.180697
	-2.29849	-1.73739
	-0.574162	-0.460234
	-0.363906	-0.323868
	-3.2479	-2.08745
	-2.23576	-0.942065
	-0.403657	-0.380437
	-1.53799	-0.744104
	-2.79428	-1.55713
	-2.47813	-1.04623
	-2.65999	-1.36554
	-2.63639	-1.3939
	-3.90401	-2.17351
	-1.54315	-0.502105
	-2.22002	-0.893224
	-2.84384	-1.4973
	-2.70244	-1.56763
	-1.96134	-0.896691
	-2.18609	-0.902593
	-1.79358	-0.948777
	-1.16643	-0.322641
	-1.58249	-0.663944
	-3.17938	-1.88936
	-2.53875	-1.09353
	-3.43574	-2.11364
	-1.27434	-1.49637
	-1.74511	-1.24118
	-2.80218	-1.36526
	-2.73352	-1.69538
	-3.61668	-1.36367
	-2.51636	-1.51389
	-0.791228	-0.943647
	-1.6049	-0.572705
	-1.61178	-1.04241
	-2.69889	-1.58657
	-2.79185	-1.81817
	-0.670651	-0.667821
	-0.631737	-0.578962
	-2.46577	-2.14709
	-2.3555	-1.17374
	-1.39715	-1.48252
	-3.38649	-1.9245
	-2.29547	-1.17926
	-0.816562	-0.165124
	-2.61791	-1.28697
	-2.11853	-1.28479
	-0.50682	-0.452078
	-0.938905	-0.858033
	-2.46612	-1.50053
	-3.24332	-1.27712
	-2.06071	-1.05504
	-3.9282	-2.13798
	-1.27399	-0.410029
	-1.95629	-1.02817
	-1.81069	-2.47004
	-2.73513	-1.6128
	-1.56791	-0.512179
	-2.05838	-1.83229
	-3.01279	-1.72173
	-1.48733	-1.70104
	-0.429394	-0.531211
	-2.03834	-0.926231
	-2.75107	-1.57702
	-2.37003	-1.06031
	-3.71399	-1.93956
	-1.12228	-1.51159
	-2.39867	-1.97092
	-3.18277	-1.95123
	-3.12809	-1.84103
	-1.12044	-0.358607
	-2.63336	-1.58497
	-3.15587	-1.64159
	-2.03432	-1.82638
	-1.24661	-1.15355
	-0.306375	-0.306011
	-1.65578	-1.64102
	-0.886698	-1.27863
	-0.230106	-0.27187
	-1.04119	-0.958664
	-3.17531	-1.96832
	-1.03492	-0.991554
	-2.47703	-1.79215
	-3.61555	-2.11588
	-2.68867	-1.12294
	-0.928486	-0.301013
	-2.0829	-0.894604
	-0.955346	-1.14433
	-2.27904	-1.01658
	-0.534686	-0.49224
	-2.46714	-1.09581
	-2.78318	-1.62716
	-1.95358	-0.998259
	-2.17887	-1.1663
	-1.1713	-1.36519
	-3.34928	-1.6137
	-3.67464	-2.07955
	-2.72593	-1.57258
	-2.56249	-1.43655
	-1.04332	-0.842352
	-3.65269	-2.00604
	-2.36535	-2.65363
	-0.677771	-0.56073
	-1.95681	-0.61034
	-3.55696	-2.05111
	-2.59854	-1.39701
	-2.37076	-1.56659
	-2.8391	-1.59529
	-1.22376	-0.402464
	-4.13608	-2.76457
	-1.43178	-1.53338
	-3.97928	-2.14878
	-1.88496	-1.92204
	-0.108259	-0.146485
	-1.902	-0.878398
	-1.5109	-1.33828
	-1.67819	-1.27176
	-0.585645	-0.602301
	-2.40144	-1.751
	-2.15705	-1.44904
	-2.09413	-1.33336
	-1.77526	-0.824362
	-1.74803	-0.675324
	-0.640486	-0.638618
	-2.90239	-1.40976
	-1.41404	-0.514345
	-1.21485	-0.383403
	-3.11763	-1.10306
	-2.56216	-1.14486
	-1.69529	-0.732468
	-1.67646	-0.797496
	-2.16959	-1.82193
	-3.23439	-1.7683
	-2.86918	-1.40031
	-1.76984	-1.5099
	-1.85367	-1.82227
	-0.635427	-0.736761
	-0.791154	-0.667412
	-3.49659	-2.03241
	-1.02425	-1.00486
	-2.91168	-1.52857
	-1.99948	-1.76818
	-2.74123	-1.02027
	-2.40629	-1.4149
	-0.910407	-0.991143
	-0.767797	-0.850628
	-2.58358	-1.57238
	-2.90555	-2.383
	-2.43645	-1.30918
	-0.577074	-0.557678
	-0.191521	-0.201568
	-2.39239	-1.19563
	-0.529895	-0.84027
	-3.08331	-1.38993
	-2.10668	-1.11426
	-2.13204	-2.31336
	-3.40141	-1.98657
	-0.440645	-0.435687
	-1.68155	-1.41057
	-3.4613	-1.85058
	-1.55313	-1.4612
	-1.01426	-1.22087
	-3.16751	-2.09836
	-1.8228	-1.20645
	-2.16104	-1.2
	-1.25546	-0.365523
	-2.9305	-1.25916
	-1.83963	-1.05022
	-2.85065	-1.54702
	-3.41219	-2.57308
	-0.936436	-1.3074
	-0.679476	-0.747821
	-3.23555	-1.69587
	-0.932876	-1.46533
	-1.86471	-0.474153
	-2.34492	-1.30729
	-2.59516	-1.60686
	-0.308909	-0.211732
	-1.89575	-0.928865
	-1.93497	-1.02514
	-1.77943	-0.966416
	-2.38704	-1.36631
	-3.17365	-1.41819
	-2.48096	-1.29913
	-3.09498	-1.93326
	-2.1162	-1.2777
	-0.760713	-0.681696
	-1.77108	-0.764848
	-0.898382	-1.01544
	-0.998274	-1.09744
	-2.5972	-1.83794
	-1.68318	-0.675794
	-1.29465	-1.55714
	-1.95243	-0.714314
	-2.18388	-2.17853
	-3.35456	-1.8489
	-0.809175	-0.824379
	-1.1895	-0.893418
	-2.38881	-0.748193
	-3.12497	-1.88094
	-2.35994	-1.43706
	-1.4513	-0.580979
	-1.79261	-0.944156
	-2.43312	-1.31897
	-2.84476	-1.64835
	-2.89892	-2.24902
	-1.00954	-0.518644
	-1.70925	-1.32179
	-2.84339	-1.82834
	-1.2385	-0.654437
	-2.31286	-1.86035
	-1.90316	-1.40747
	-3.03925	-2.10818
	-3.38039	-1.4664
	-3.83001	-1.92836
	-2.68149	-1.38429
	-0.522774	-0.629241
	-1.51473	-1.31794
	-1.40895	-0.528876
	-1.42999	-1.40609
	-3.08342	-1.66951
	-2.21072	-1.27278
	-0.694779	-1.07301
	-0.440215	-0.44601
	-3.89428	-2.58452
	-2.33308	-1.13264
	-3.51996	-2.08443
	-2.21564	-1.46719
	-2.59225	-1.68629
	-1.86636	-0.653425
	-1.38263	-0.775261
	-0.753746	-0.447262
	-2.19892	-0.892728
	-3.1719	-1.57434
	-1.95021	-1.46759
	-2.27913	-0.65173
	-2.9386	-1.62788
	-2.88672	-1.71888
	-2.31326	-1.17923
	-1.39314	-1.19428
	-3.06262	-2.14949
	-3.17659	-1.91737
	-0.937417	-0.796477
	-2.23974	-2.28721
	-4.00612	-2.38878
	-0.345969	-0.503467
	-3.29389	-2.14507
	-2.90097	-1.71589
	-1.23461	-1.24616
	-2.3424	-1.53409
	-1.02728	-1.0642
	-1.98727	-1.27321
	-3.96148	-2.28246
	-2.03643	-0.423923
	-3.88425	-2.12259
	-2.32113	-2.38362
	-1.17002	-1.27057
	-2.76111	-1.29401
	-2.51503	-1.26883
	-2.22778	-2.50458
	-2.28421	-1.22865
	-0.718462	-0.692927
	-2.83769	-1.70999
	-3.07984	-2.00268
	-2.63909	-1.37135
	-3.01518	-1.67701
	-0.388752	-0.648093
	-2.38762	-1.63617
	-1.23781	-0.795216
	-1.09675	-1.00796
	-2.37591	-1.30312
	-3.51149	-2.07543
	-1.15074	-1.1957
	-1.99072	-1.33848
	-2.97597	-1.58121
	-0.607254	-0.447143
	-1.89525	-2.04557
	-1.64546	-0.704087
	-3.27822	-2.017
	-2.22094	-1.90006
	-0.836024	-0.847016
	-1.6984	-0.950732
	-2.14683	-1.67655
	-1.21452	-1.38776
	-2.28784	-1.08893
	-2.5908	-1.66646
	-1.41937	-0.702775
	-0.754394	-0.761523
	-1.32229	-0.466893
	-0.279556	-0.279222
	-1.92194	-1.244
	-2.59995	-2.40486
	-2.01401	-0.72213
	-2.59539	-1.48095
	-2.81444	-1.39876
	-2.19784	-1.65867
	-0.948149	-1.15637
	-0.493188	-0.554989
	-2.04399	-1.02284
	-1.40462	-0.898549
	-3.44532	-1.90212
	-2.64953	-1.39781
	-2.61946	-1.65786
	-3.15479	-1.53786
	-2.60906	-1.64156
	-2.55389	-1.31364
	-2.22829	-1.50027
	-2.48698	-1.3248
	-3.68154	-2.45366
	-0.673668	-0.829961
	-0.939829	-1.01379
	-1.37881	-1.45155
	-1.95569	-1.15174
	-3.51426	-1.97277
	-1.94055	-0.876707
	-2.03871	-1.09576
	-2.51549	-1.56306
	-2.44321	-1.4235
	-2.17428	-1.24568
	-0.483935	-0.158053
	-2.8902	-1.67537
	-2.97526	-1.69015
	-3.10543	-1.46186
	-1.77723	-1.7759
	-2.97718	-1.52116
	-3.00835	-1.87621
	-2.47633	-1.76225
	-3.11427	-1.85851
	-0.695606	-0.807988
	-2.44826	-1.40229
	-2.97355	-1.55881
	-0.39138	-0.586247
	-2.25062	-1.12178
	-1.10024	-1.1587
	-2.36246	-0.780859
	-3.82354	-2.05758
	-1.48929	-0.42494
	-3.26061	-1.85887
	-1.53589	-1.81332
	-2.63417	-0.96795
	-1.03978	-1.06523
	-1.09505	-1.10856
	-1.21541	-1.11336
	-3.23529	-1.82482
	-1.08789	-1.1886
	-0.343471	-0.341957
	-3.44702	-2.32212
	-1.61943	-0.736808
	-3.61715	-2.61833
	-2.87198	-1.50266
	-3.39616	-2.09048
	-0.661856	-0.664011
	-1.56814	-0.939627
	-1.92126	-0.884308
	-2.50724	-1.11939
	-1.14395	-1.12532
	-1.89903	-0.689371
	-2.85948	-1.47764
	-1.47017	-0.568767
	-0.976026	-1.07883
	-4.057	-2.08626
	-2.65107	-1.57495
	-1.98184	-1.01313
	-1.23292	-1.60484
	-0.883165	-0.836855
	-1.77033	-0.934102
	-1.36908	-1.5483
	-2.25281	-1.35267
	-3.08471	-3.11231
	-3.75723	-2.22991
	-2.2553	-1.10261
	-2.07009	-0.976714
	-2.50088	-1.32846
	-1.07828	-0.823266
	-1.6609	-0.661163
	-2.12797	-1.27258
	-3.35488	-1.78214
	-1.40176	-0.988281
	-1.61375	-0.957707
	-2.37215	-1.54887
	-2.91732	-1.6793
	-3.12048	-1.50417
	-3.62397	-2.55497
	-2.54607	-0.991861
	-3.06599	-1.66239
	-0.700777	-0.336549
	-2.16274	-1.21259
	-1.76123	-0.475328
	-2.22808	-1.31474
	-3.087	-1.77859
	-1.83193	-0.891008
	-3.04375	-1.83992
	-1.86839	-1.9784
	-3.42806	-2.00018
	-2.51866	-1.34993
	-1.92784	-1.04392
	-3.78794	-2.46831
	-4.23433	-2.2624
	-2.4198	-1.37819
	-0.804937	-0.730479
	-3.35858	-2.09105
	-1.97102	-0.80555
	-0.254256	-0.251424
	-1.77623	-0.870493
	-3.22236	-1.91931
	-2.16589	-1.30525
	-0.790326	-0.772023
	-0.52489	-0.632546
	-2.30536	-0.867233
	-2.74881	-1.7968
	-1.38003	-0.550573
	-0.992778	-1.11652
	-0.824993	-0.794435
	-2.58245	-1.73678
	-3.81062	-2.2687
	-0.827052	-0.936186
	-2.31433	-1.2439
	-2.19642	-1.11824
	-2.64168	-1.46501
	-2.54433	-1.45843
	-1.89313	-1.47842
	-2.35849	-0.88471
	-3.17516	-1.84542
	-3.299	-2.14975
	-2.41292	-1.59015
	-0.976482	-0.965606
	-2.6908	-1.81288
	-1.11715	-1.2707
	-0.994994	-1.03474
	-2.75997	-1.37414
	-2.57246	-1.58625
	-2.961	-1.76789
	-2.85221	-1.41882
	-3.84077	-2.56673
	-2.65283	-1.11102
	-2.74727	-1.48133
	-1.88693	-1.2372
	-2.05943	-0.953248
	-1.01262	-1.47516
	-0.384843	-0.443036
	-0.916386	-0.719958
	-1.85613	-1.08237
	-2.17731	-0.93113
	-0.404205	-0.446966
	-3.47672	-2.25711
	-0.615261	-0.687747
	-1.15506	-1.03768
	-2.68785	-1.70972
	-3.39458	-2.06903
	-1.28295	-1.49027
	-4.10403	-2.37657
	-1.99297	-1.90466
	-1.02004	-0.933864
	-1.22606	-0.466821
	-0.279533	-0.295523
	-2.74975	-1.69995
	-2.20988	-0.808727
	-2.51627	-1.38587
	-4.20761	-2.51391
	-1.47161	-1.51073
	-3.32947	-2.15723
	-0.418434	-0.457819
	-1.85021	-1.90724
	-2.55017	-1.49421
	-2.47458	-1.41425
	-3.56773	-2.20262
	-1.21507	-1.18503
	-1.39579	-1.51225
	-3.43492	-2.1852
	-3.58912	-1.84785
	-0.756174	-0.737439
	-4.09745	-2.94686
	-3.8753	-2.12853
	-2.7488	-1.68832
	-0.309128	-0.310374
	-3.22951	-1.8506
	-1.10443	-1.14238
	-0.439567	-0.484142
	-2.83105	-1.70858
	-2.18772	-1.63561
	-2.71397	-1.54636
	-1.40447	-1.45646
	-2.85491	-1.78636
	-2.85495	-1.54861
	-3.38243	-2.28072
	-1.21316	-1.18589
	-1.93824	-0.782965
	-2.39076	-1.22468
	-2.98503	-1.91129
	-2.87049	-1.91578
	-0.269808	-0.289975
	-2.34724	-1.87168
	-2.62597	-1.35356
	-3.29619	-2.06663
	-1.44903	-1.7721
	-1.26226	-0.440834
	-0.634266	-0.954805
	-1.54121	-0.737647
	-2.95153	-1.50464
	-2.05594	-1.07773
	-1.84201	-0.953144
	-3.47094	-2.29201
	-1.61618	-0.609368
	-1.08666	-1.05411
	-3.57525	-2.07044
	-2.64554	-1.59909
	-2.69224	-1.54936
	-1.27718	-2.17213
	-2.42595	-1.20314
	-1.6638	-1.20606
	-2.87935	-1.35303
	-1.66186	-0.904243
	-1.12179	-0.91401
	-1.73131	-1.17991
	-2.16448	-0.915224
	-1.08083	-0.969072
	-3.70503	-2.43102
	-1.46001	-0.57685
	-1.29288	-1.355
	-1.39257	-0.654652
	-2.12093	-1.14449
	-2.78663	-1.67262
	-3.54608	-2.22125
	-2.73993	-1.6571
	-2.66843	-1.53958
	-1.14975	-0.294388
	-0.86333	-0.683082
	-2.38856	-0.960553
	-3.51103	-2.2112
	-3.02437	-1.72054
	-3.20969	-1.66118
	-2.9107	-1.5706
	-3.65113	-2.57915
	-3.88158	-2.19367
	-1.314	-1.33403
	-3.64159	-2.25502
	-0.529432	-0.53102
	-2.11022	-1.21999
	-3.54125	-2.35336
	-3.25863	-2.17064
	-0.374704	-0.379479
	-0.529238	-0.713648
	-2.79716	-1.41724
	-2.96463	-2.00373
	-1.71087	-1.74417
	-1.28803	-1.32325
	-2.73169	-1.84095
	-2.97924	-1.71968
	-1.07347	-0.384227
	-1.59183	-1.62213
	-1.81876	-0.873009
	-0.178564	-0.156717
	-0.939187	-0.944325
	-3.2807	-2.28724
	-1.44307	-1.18268
	-1.24604	-0.398759
	-2.25296	-1.03441
	-2.23795	-2.2198
	-2.57296	-1.54743
	-4.10127	-2.48011
	-2.32776	-1.3104
	-1.56833	-1.46483
	-1.60368	-0.546205
	-1.06867	-0.497478
	-2.49757	-1.42139
	-0.734752	-0.751358
	-0.796137	-1.66783
	-1.99002	-1.17151
	-2.28698	-1.41179
	-3.83921	-2.60618
	-3.09574	-1.75885
	-3.97771	-1.97338
	-3.30301	-2.04849
	-1.24153	-1.27575
	-1.26545	-1.26029
	-1.09739	-0.726689
	-1.21619	-0.662757
	-3.22179	-2.49548
	-3.21004	-2.16823
	-0.416216	-0.461129
	-1.99689	-0.888043
	-0.724334	-0.645376
	-0.360507	-0.345588
	-3.5824	-2.06786
	-1.26178	-1.30761
	-2.12099	-1.35095
	-3.13862	-1.87763
	-1.25989	-1.35326
	-3.35901	-1.83496
	-3.30843	-2.14485
	-3.9549	-2.62355
	-2.19975	-1.07333
	-3.81725	-2.49878
	-0.815017	-1.42555
	-1.37095	-0.716531
	-3.43254	-2.28504
	-0.407724	-0.361017
	-3.57244	-2.20549
	-3.32485	-2.3017
	-1.1251	-0.288537
	-1.54539	-1.61854
	-2.13894	-2.62109
	-2.51124	-1.43521
	-0.682344	-0.72236
	-4.70115	-3.25944
	-3.20204	-2.02574
	-1.62895	-1.01049
	-3.76583	-2.26963
	-1.77193	-0.771886
	-2.50137	-1.82967
	-2.46753	-0.982735
	-3.63953	-1.90542
	-0.925765	-0.731377
	-2.6661	-1.50865
	-0.963695	-1.0437
	-0.758639	-0.721723
	-1.17484	-1.57602
	-2.13526	-1.53222
	-3.12184	-1.66895
	-2.47875	-1.27196
	-2.26111	-1.15751
	-1.29062	-1.14863
	-1.5624	-1.17458
	-1.1458	-0.672498
	-1.48785	-1.42628
	-1.13902	-1.1372
	-3.09902	-1.90574
	-1.74085	-1.3881
	-0.436293	-0.419804
	-0.972896	-0.906681
	-2.83488	-1.46998
	-2.30671	-1.2254
	-3.3743	-2.30786
	-3.37957	-2.24565
	-1.63253	-0.829286
	-1.15719	-1.24383
	-1.08603	-1.11268
	-2.42274	-1.45508
	-2.9607	-1.97619
	-2.16179	-1.00488
	-0.455347	-0.445353
	-2.57481	-1.71115
	-2.53391	-1.38895
	-3.09174	-1.57005
	-2.00407	-1.2643
	-3.25607	-2.23193
	-1.38295	-1.11375
	-2.51349	-1.47476
	-0.820432	-0.81713
	-2.31418	-1.33788
	-2.5022	-1.71832
	-3.75737	-2.33299
	-0.470387	-0.621357
	-0.944076	-0.667951
	-2.91435	-1.63335
	-2.98027	-1.78463
	-2.75274	-1.81401
	-1.28669	-0.468515
	-0.649469	-0.659414
	-2.16142	-1.12246
	-2.31891	-1.45637
	-2.3645	-1.35325
	-2.10003	-1.31216
	-1.37884	-1.37771
	-0.722816	-0.639988
	-2.44805	-1.95538
	-1.72674	-1.67526
	-2.24522	-1.08336
	-1.66615	-1.21022
	-1.90022	-1.76404
	-2.04395	-2.07632
	-3.34332	-1.62196
	-1.60688	-0.787159
	-2.63939	-1.47566
	-3.46867	-2.17835
	-3.5961	-2.49004
	-1.3321	-1.11258
	-0.655923	-0.685373
	-0.416066	-0.555361
	-0.460392	-0.437792
	-1.87515	-0.864122
	-3.38165	-1.86864
	-3.11291	-1.81529
	-1.18852	-0.608686
	-1.52906	-1.78331
	-2.96811	-1.59147
	-1.97887	-1.25815
	-1.69978	-1.25034
	-3.30831	-2.2567
	-2.50746	-1.19908
	-2.1993	-1.03466
	-1.00773	-0.570316
	-3.61479	-2.36133
	-2.04444	-1.18729
	-3.36747	-2.19693
	-1.78253	-0.855294
	-0.435559	-0.736417
	-1.25528	-0.442402
	-2.36613	-0.808592
	-2.31329	-1.47414
	-2.79244	-1.58626
	-2.20952	-1.27115
	-1.72869	-1.44466
	-0.581999	-0.515547
	-1.72051	-0.909306
	-2.03897	-2.3347
	-2.57506	-2.14803
	-2.09578	-1.09835
	-1.72976	-1.77364
	-3.12515	-1.91015
	-3.73524	-2.71371
	-3.32481	-1.7218
	-1.74294	-0.822331
	-2.00335	-1.14068
	-3.62412	-2.38391
	-0.649917	-0.671509
	-0.262643	-0.36686
	-2.6477	-1.44868
	-1.25569	-1.79795
	-1.44619	-0.625231
	-2.66377	-1.79138
	-1.23175	-1.13311
	-3.45644	-2.14874
	-2.91861	-2.1212
	-2.47739	-1.37763
	-3.71559	-2.15105
	-3.48719	-2.5731
	-0.581512	-0.564939
	-2.32724	-1.41256
	-1.79342	-0.961746
	-2.38465	-1.72944
	-0.78589	-0.849675
	-2.00903	-1.00335
	-0.91918	-0.566117
	-1.00199	-0.682129
	-1.28714	-0.790291
	-2.10195	-1.35173
	-1.33836	-1.33217
	-2.76335	-1.65043
	-2.61242	-1.79401
	-1.29423	-1.28127
	-0.48221	-0.487341
	-1.00052	-0.636057
	-2.25346	-1.5488
	-1.35055	-1.45164
	-3.93506	-2.7064
	-1.39582	-1.58229
	-2.94621	-1.48492
	-0.29673	-0.338582
	-1.63805	-1.12805
	-0.855233	-0.755551
	-2.08318	-2.27714
	-2.35088	-1.56916
	-1.42265	-1.4577
	-2.20638	-1.59391
	-2.54188	-1.91236
	-2.9081	-1.98582
	-1.87401	-0.780316
	-1.08444	-1.08923
	-1.71564	-1.57614
	-1.25537	-1.07938
	-2.51829	-1.01828
	-1.57689	-1.27164
	-1.4829	-1.45311
	-1.64842	-0.535111
	-2.98045	-1.66413
	-1.47693	-1.11706
	-3.56043	-2.10234
	-1.84097	-0.982731
	-2.21175	-1.12463
	-2.7865	-1.6036
	-1.20555	-1.16626
	-1.33625	-1.42368
	-2.41694	-1.5969
	-3.1414	-1.6053
	-2.07967	-1.76509
	-1.39087	-1.53817
	-0.787581	-0.41706
	-3.80143	-1.55481
	-1.05206	-0.873799
	-1.1107	-1.15978
	-1.57408	-1.58275
	-2.57001	-1.79498
	-2.63149	-1.78644
	-1.55537	-1.75924
	-3.94381	-2.54101
	-1.76228	-0.617462
	-1.23571	-0.333852
	-1.86573	-0.930239
	-2.00334	-1.1375
	-2.04156	-2.07678
	-3.34332	-1.74242
	-2.58133	-1.62691
	-2.25374	-1.26936
	-3.075	-1.89586
	-0.66654	-0.606144
	-2.44571	-1.77553
	-2.94956	-1.75928
	-2.17556	-2.01702
	-0.464495	-0.524005
	-2.32951	-1.1915
	-4.06198	-2.28716
	-3.47879	-2.05992
	-2.36119	-1.44397
	-2.32784	-2.08717
	-4.05159	-2.3292
	-0.338532	-0.31092
	-1.53766	-1.71197
	-1.93954	-1.57019
	-2.3926	-1.39162
	-3.09712	-1.92775
	-2.59693	-1.59779
	-3.64031	-2.47536
	-1.97521	-2.14364
	-1.66464	-1.71418
	-4.77989	-3.328
	-1.21351	-1.14337
	-2.57377	-1.55535
	-3.61732	-2.41099
	-2.21541	-1.05376
	-2.36504	-1.04985
	-2.30127	-0.936002
	-1.22982	-1.20885
	-1.06947	-1.13407
	-1.42243	-0.693312
	-2.77149	-1.62762
	-3.37835	-2.07521
	-3.01399	-1.95102
	-4.11182	-2.28659
	-3.19324	-2.2442
	-2.74876	-1.9193
	-3.55435	-2.05972
	-2.57357	-1.90568
	-1.05702	-1.06107
	-1.85663	-1.19369
	-2.52122	-1.59999
	-4.01412	-2.56357
	-3.29899	-1.92488
	-3.11634	-1.63651
	-2.40189	-1.24262
	-3.06459	-1.51332
	-2.26151	-1.31946
	-0.662253	-0.711151
	-0.656855	-0.796082
	-1.69341	-0.81606
	-3.05933	-2.11826
	-1.37055	-0.601666
	-3.01224	-1.69704
	-2.53783	-1.26288
	-0.77093	-0.692319
	-3.21199	-1.88057
	-2.93654	-1.80242
	-0.755803	-0.741173
	-2.72319	-1.78146
	-3.091	-2.29595
	-0.732304	-0.83764
	-1.74769	-1.38765
	-2.83742	-2.24671
	-0.761144	-0.238387
	-1.47642	-1.19741
	-1.20879	-0.780253
	-3.04977	-1.69728
	-2.0542	-1.46261
	-1.35397	-1.25919
	-1.50777	-0.999839
	-2.37385	-1.4497
	-3.91067	-2.8376
	-2.83063	-1.68857
	-2.40885	-2.83039
	-1.12893	-1.13081
	-2.08316	-1.23742
	-0.388833	-0.40668
	-2.35862	-1.45909
	-2.61226	-1.80008
	-3.31183	-2.01525
	-2.44127	-1.53284
	-0.879786	-0.88342
	-0.583928	-0.744474
	-3.73366	-2.16044
	-3.40511	-2.65552
	-1.25167	-1.08995
	-1.26507	-1.22379
	-2.73448	-1.58165
	-2.07161	-1.06632
	-2.39213	-0.921302
	-1.23142	-0.571504
	-2.12197	-1.79392
	-0.722842	-1.17817
	-1.34295	-1.82569
	-2.42408	-1.59427
	-1.9253	-1.83582
	-0.592831	-0.564299
	-2.61045	-1.79136
	-1.55249	-1.30298
	-0.638949	-0.622844
	-2.03293	-0.85116
	-2.8209	-2.24543
	-0.655028	-0.815636
	-2.00265	-1.37895
	-3.2518	-2.05992
	-0.793222	-1.05506
	-1.1679	-1.26057
	-3.83929	-2.61496
	-2.05129	-1.73231
	-3.74007	-2.79731
	-2.2482	-1.57969
	-1.4769	-0.562954
	-2.81096	-1.70028
	-2.48392	-1.47931
	-1.52968	-1.02493
	-2.19471	-1.46223
	-0.57809	-0.420399
	-2.15063	-1.02488
	-2.68952	-2.26912
	-1.58193	-1.3746
	-3.23057	-2.03986
	-2.54821	-1.28739
	-3.05156	-1.50046
	-2.94864	-1.47857
	-0.898347	-0.177011
	-1.55613	-1.8614
	-0.664351	-0.531885
	-1.49469	-1.19657
	-3.33138	-2.26316
	-4.10791	-2.69083
	-1.0782	-0.331016
	-2.77	-1.7776
	-0.992009	-0.920586
	-3.76316	-2.07319
	-3.08945	-2.14076
	-2.52808	-1.64746
	-3.41064	-3.35896
	-3.23273	-2.12753
	-0.548912	-0.536509
	-2.97404	-1.77992
	-2.30562	-1.24651
	-3.40777	-2.39014
	-0.789682	-0.830575
	-1.20167	-1.1334
	-3.35706	-2.1378
	-2.69671	-1.8218
	-2.94109	-1.98839
	-2.59739	-1.84494
	-3.92616	-2.35815
	-1.66568	-0.94957
	-3.24478	-2.25201
	-0.379512	-0.32728
	-2.40785	-1.50025
	-1.23552	-0.383834
	-1.02481	-1.06469
	-3.4143	-1.90579
	-3.33818	-2.39813
	-3.41802	-2.62442
	-2.13566	-1.38517
	-2.11758	-1.26733
	-0.692182	-0.623011
	-1.62342	-2.35506
	-3.76188	-2.68366
	-0.576246	-0.602176
	-1.12425	-1.1163
	-2.30786	-1.41473
	-1.83059	-1.24613
	-0.268564	-0.302143
	-2.94245	-1.9951
	-0.26403	-0.464776
	-2.92438	-1.89176
	-1.94176	-1.18136
	-2.91201	-1.72605
	-1.21803	-1.21871
	-1.55441	-1.1167
	-0.526751	-0.493374
	-3.05326	-2.12371
	-2.48048	-3.53696
	-2.34161	-1.84234
	-0.69859	-0.637126
	-0.28225	-0.169718
	-3.62345	-2.38402
	-1.37237	-1.52038
	-1.2637	-0.417858
	-1.67273	-1.4079
	-2.48014	-1.56183
	-3.26725	-2.00501
	-2.37099	-1.55278
	-0.62508	-0.607692
	-2.01049	-1.13604
	-2.50058	-1.57045
	-0.341188	-0.43858
	-2.64028	-1.8295
	-2.28947	-1.6204
	-2.64201	-1.58832
	-4.05257	-2.68544
	-1.32574	-1.06255
	-3.59348	-2.42453
	-1.47176	-1.34048
	-3.2148	-2.39716
	-2.76701	-1.64749
	-4.1891	-2.51953
	-3.44082	-2.12684
	-2.19849	-1.31526
	-1.35475	-1.42781
	-2.20274	-1.58507
	-0.725498	-0.385741
	-1.45905	-0.318001
	-3.24242	-2.10812
	-2.35835	-2.09131
	-3.12473	-1.78665
	-1.01443	-1.05116
	-2.00402	-1.23072
	-2.15506	-1.24055
	-2.21208	-2.15488
	-2.49309	-2.57889
	-2.7324	-2.00262
	-1.98448	-1.22682
	-2.57208	-1.53855
	-0.622156	-0.703907
	-3.18878	-2.10037
	-2.45473	-1.58236
	-0.641115	-0.650913
	-0.785571	-0.663736
	-0.251928	-1.31298
	-0.344431	-0.424471
	-3.20423	-1.72697
	-2.54062	-1.2562
	-2.94377	-1.30389
	-3.33415	-2.15151
	-3.25548	-1.92717
	-2.41839	-1.22851
	-3.00918	-1.77298
	-1.47282	-0.735493
	-2.2937	-1.47946
	-2.4876	-1.04078
	-3.35297	-1.94923
	-1.11082	-2.1532
	-2.21514	-1.59508
	-2.32979	-1.62288
	-2.42207	-1.40718
	-2.09874	-1.13527
	-1.84545	-1.9698
	-3.47748	-2.23629
	-2.10718	-1.60972
	-2.33828	-1.3454
	-3.44717	-1.75963
	-0.353832	-0.327383
	-2.47756	-2.22259
	-2.2529	-1.39649
	-1.36132	-1.24025
	-0.996784	-1.00407
	-1.90999	-2.01556
	-1.70276	-1.84259
	-3.95682	-2.48071
	-2.70269	-1.83084
	-2.11458	-1.54812
	-1.82689	-0.955466
	-3.39761	-2.11443
	-1.48703	-1.54506
	-0.68198	-0.762291
	-0.899208	-0.978991
	-1.73286	-1.8719
	-2.52161	-1.90702
	-3.58516	-2.36909
	-3.3115	-3.88406
	-0.72564	-0.698285
	-0.810065	-1.11423
	-1.84861	-2.23475
	-3.85665	-2.87905
	-1.28373	-1.46128
	-3.95792	-2.44969
	-2.34282	-3.14656
	-1.61557	-1.40785
	-2.19313	-1.30937
	-1.45084	-1.08772
	-0.447113	-0.437778
	-2.68492	-1.70811
	-3.55706	-2.21788
	-2.10159	-1.3278
	-0.754906	-0.758922
	-3.17437	-1.8591
	-3.65306	-1.72035
	-2.9609	-2.31114
	-2.85156	-1.83483
	-1.05257	-1.21538
	-1.54928	-1.38569
	-3.28425	-2.20608
	-2.45162	-1.62245
	-2.28727	-1.37788
	-1.88816	-1.90312
	-2.41157	-1.43787
	-0.825285	-0.794355
	-2.52569	-1.89102
	-0.901123	-0.864468
	-0.841547	-0.769077
	-3.16785	-2.31542
	-1.23756	-1.39281
	-0.600208	-0.564094
	-1.07754	-0.943702
	-2.66406	-1.64314
	-3.2978	-2.28426
	-3.15486	-2.08241
	-3.79432	-2.75621
	-3.40344	-2.11012
	-2.08427	-3.00856
	-3.21453	-2.26161
	-2.64796	-1.80911
	-1.74853	-0.978334
	-2.49185	-1.69984
	-2.69893	-1.80525
	-0.34441	-0.332216
	-1.03966	-1.07043
	-0.161982	-0.25385
	-2.97751	-1.94875
	-2.60045	-2.70999
	-2.90231	-1.69861
	-2.02821	-0.930749
	-4.47886	-2.73028
	-1.78115	-1.87833
	-3.89686	-2.49421
	-3.2146	-1.80028
	-0.886773	-0.872367
	-2.16524	-1.88621
	-2.77	-1.6502
	-1.05172	-1.00633
	-1.18154	-1.00514
	-4.11407	-2.63763
	-1.83149	-1.23744
	-2.9473	-1.95465
	-0.744752	-0.708595
	-3.06091	-2.38536
	-2.58761	-1.60285
	-1.56139	-1.36444
	-2.63127	-1.55097
	-0.183818	-0.191919
	-0.650803	-0.616688
	-3.54012	-2.13032
	-3.23109	-1.92136
	-2.47212	-2.07288
	-2.54769	-1.56593
	-1.75303	-0.630233
	-2.82193	-1.63641
	-2.51199	-1.48169
	-1.57856	-1.52717
	-1.86031	-0.947654
	-3.27687	-2.31889
	-0.718975	-0.905562
	-2.49414	-1.67329
	-1.84587	-1.03485
	-0.518264	-0.548239
	-3.04944	-1.82496
	-2.37799	-1.49573
	-3.55613	-2.17299
	-3.22357	-2.17069
	-2.30065	-1.34965
	-3.46649	-1.91677
	-3.60721	-2.30788
	-3.15712	-1.94501
	-2.04816	-1.0726
	-2.4133	-1.27303
	-1.74709	-1.05839
	-2.39211	-1.52298
	-4.41005	-2.71681
	-3.06321	-1.78006
	-0.386144	-0.4277
	-2.30885	-1.65826
	-2.50082	-1.4967
	-2.73464	-1.79384
	-0.272392	-0.438683
	-0.926302	-0.985195
	-3.23226	-1.85232
	-1.86322	-1.95291
	-2.85085	-1.9017
	-2.42437	-1.66278
	-3.06595	-1.79867
	-5.01189	-3.91727
	-3.75406	-2.60198
	-0.728128	-0.769276
	-1.33078	-0.941587
	-1.00722	-1.06212
	-3.37716	-2.30112
	-3.1881	-1.95236
	-2.06811	-1.31785
	-0.512908	-0.611233
	-3.54659	-2.41998
	-2.75422	-1.68976
	-3.89996	-2.69766
	-1.37957	-0.496151
	-2.19808	-2.22456
	-1.66776	-1.8381
	-3.51247	-2.48317
	-2.77939	-1.39557
	-4.36957	-2.81405
	-2.00088	-1.00512
	-3.61412	-2.46952
	-0.909623	-0.863921
	-3.82613	-2.15698
	-2.4667	-1.55054
	-3.79883	-2.59883
	-2.81563	-2.85047
	-2.83479	-1.85744
	-2.86091	-2.03581
	-2.04926	-1.05697
	-4.36957	-3.14773
	-2.27988	-1.4886
	-3.72374	-2.23407
	-1.41291	-1.34906
	-0.48863	-0.549357
	-1.06069	-1.13898
	-3.14036	-2.05694
	-2.22593	-1.26547
	-2.77226	-2.02142
	-4.30627	-2.87246
	-1.40251	-1.50097
	-1.4787	-0.556342
	-1.32853	-0.619938
	-3.1181	-2.14534
	-3.25422	-2.25539
	-1.25919	-1.1575
	-1.70083	-1.1537
	-2.58896	-1.82562
	-3.03777	-2.03463
	-2.41295	-1.38217
	-4.39903	-2.87687
	-2.65624	-1.66736
	-2.99137	-2.02016
	-2.20046	-1.32393
	-1.93369	-1.1384
	-3.72121	-2.56388
	-4.04191	-3.09724
	-0.733115	-0.80095
	-0.477684	-0.502068
	-2.56169	-1.37185
	-0.832932	-0.763414
	-2.37228	-2.14979
	-1.88362	-1.98366
	-3.11927	-2.04632
	-0.808148	-0.313252
	-2.58224	-1.66533
	-0.663176	-0.681648
	-3.42368	-2.12968
	-0.46852	-0.452749
	-1.51907	-1.19305
	-2.76994	-1.87074
	-1.41622	-0.4717
	-3.15403	-2.31839
	-2.52166	-1.86577
	-2.75586	-2.08544
	-3.07533	-1.96002
	-2.19883	-1.23095
	-1.24402	-1.22793
	-3.5145	-2.42446
	-2.28576	-1.48794
	-2.27517	-1.86972
	-2.96887	-1.71164
	-2.39153	-1.32541
	-1.61918	-1.00185
	-2.78509	-1.7148
	-2.69986	-1.73567
	-0.894136	-0.723926
	-2.75347	-1.68568
	-1.00349	-0.931755
	-3.10403	-1.40232
	-1.14038	-1.14737
	-1.35229	-1.61496
	-3.05377	-2.09328
	-1.64185	-1.72262
	-1.89454	-1.89093
	-2.47029	-1.73923
	-2.87482	-1.76745
	-0.661472	-0.624072
	-3.80844	-2.57702
	-2.65919	-1.77451
	-2.26066	-1.21665
	-3.38767	-2.41858
	-3.67365	-1.82713
	-0.880412	-0.737203
	-2.35969	-1.46832
	-3.3194	-2.68045
	-2.35122	-1.58619
	-3.33788	-2.3668
	-1.20082	-0.369487
	-1.23717	-0.654434
	-4.72816	-3.55954
	-1.90781	-0.93555
	-1.15989	-1.08344
	-2.56176	-1.39206
	-2.48576	-1.37803
	-2.77545	-1.69434
	-1.97527	-1.51626
	-1.67264	-0.844025
	-2.9266	-2.4334
	-0.837807	-0.83756
	-0.903336	-0.350556
	-2.52561	-1.64054
	-3.334	-2.35465
	-1.80036	-0.905683
	-0.86379	-0.909427
	-0.449067	-0.416436
	-2.89003	-1.80859
	-2.19964	-1.12573
	-2.62471	-1.81655
	-2.4694	-1.42722
	-4.01278	-2.57563
	-2.95987	-1.94886
	-4.18376	-2.71665
	-3.93667	-2.52214
	-1.80941	-2.18875
	-3.83248	-2.78406
	-0.547776	-0.510144
	-0.814398	-0.852431
	-2.12024	-1.10325
	-1.27449	-1.45732
	-1.72742	-1.76544
	-3.32785	-2.38214
	-3.02562	-1.50264
	-2.65153	-1.78371
	-0.396861	-0.403461
	-0.666844	-0.685667
	-1.94815	-1.1958
	-2.83888	-1.97103
	-0.983598	-1.00311
	-2.08412	-1.57749
	-2.67906	-1.90624
	-3.5554	-2.32709
	-1.74788	-1.80007
	-0.797146	-0.825908
	-2.39807	-1.46614
	-1.03424	-0.900687
	-0.906938	-0.902751
	-2.18461	-1.53422
	-2.20112	-1.21987
	-2.61044	-1.75905
	-1.61017	-1.19391
	-2.83155	-1.88043
	-2.11641	-1.08423
	-2.45188	-1.54927
	-0.643259	-0.723336
	-1.88356	-2.14432
	-3.56172	-2.54466
	-0.5018	-0.580994
	-1.16759	-1.14173
	-3.49461	-2.37448
	-1.26199	-1.31038
	-0.571969	-0.505977
	-0.965366	-0.991028
	-1.69505	-1.01371
	-2.12346	-1.29214
	-3.80971	-2.94682
	-2.6613	-1.96425
	-3.9202	-2.86235
	-2.0497	-1.22401
	-3.60924	-2.32786
	-1.89263	-2.16173
	-1.26165	-0.861694
	-2.0739	-1.33017
	-3.55524	-2.456
	-2.49233	-1.70146
[truncated: 7,666 more rows]

## Sheet: Graphs-Fig. 5
	Fig. 5a
		PH-1			ΔFgRbp1			ΔFgRbp1::FgRbp1ΔRRM-GFP			ΔFgRbp1::FgRbp1ΔN-GFP			ΔFgRbp1::FgRbp1-GFP				Fig. 5a Exact p value based on one-way ANOVA followed by Fisher’s least significant difference (LSD) test
	RPS3	1.02041	1.17621	0.803377	0.180491	0.255253	0.181118	0.162668	0.149685	0.205253	0.421908	0.369847	0.411796	1.24401	1.11342	1.01045			P value
	RPS6	1.24211	0.912436	0.845452	0.03125	0.033493	0.027776	0.04095	0.044811	0.029259	0.423373	0.493116	0.395021	1.27015	1.40932	1.28028		comparisons	RPS3	RPS6	RPS20	RPS21	RPS24	RPS27	RPL25	RPL31	RPL39
	RPS20	1.16726	0.884621	0.948114	0.112656	0.071794	0.128514	0.259715	0.212421	0.112656	0.50698	0.429283	0.435275	1.12896	1.01045	1.15303		PH-1 vs. ΔFgRbp1	2e-06	4.5339e-07	1.4798e-07	7.5824e-07	2e-06	1.1103e-07	3.1602e-08	1.4e-05	4.307e-07
	RPS21	0.812795	1.02169	1.16551	0.057114	0.034794	0.025916	0.057114	0.065607	0.013508	0.430773	0.49827	0.358489	1.08674	0.870551	1.15093		PH-1 vs. ΔFgRbp1::FgRbp1ΔRRM-GFP	2e-06	4.8753e-07	4.0432e-07	8.0466e-07	2e-06	4.3079e-08	3.3197e-08	3.8e-05	8.6038e-07
	RPS24	1.20695	0.930686	0.862363	0.089312	0.055169	0.05366	0.094078	0.07966	0.031907	0.149685	0.156041	0.170164	0.972655	0.823591	1.18099		PH-1 vs. ΔFgRbp1::FgRbp1ΔN-GFP	3e-05	5.7e-05	1.4e-05	7.5e-05	5e-06	1.8694e-07	5.3747e-07	0.007412	2.1e-05
	RPS27	0.943357	1.14542	0.911223	0.303549	0.25	0.169576	0.155501	0.146097	0.184284	0.312083	0.220676	0.312083	1.12506	1.17284	1.15895		PH-1 vs. ΔFgRbp1::FgRbp1-GFP	0.172413	0.003603	0.190737	0.692687	0.937647	0.023613	0.451218	0.448283	0.843684
	RPL25	0.941368	0.915627	1.14301	0.091505	0.071794	0.127185	0.096723	0.086569	0.121032	0.382889	0.335643	0.271684	1.04608	0.885768	0.928013		ΔFgRbp1 vs. ΔFgRbp1::FgRbp1ΔRRM-GFP	0.700062	0.931137	0.221248	0.9462	0.979421	0.196162	0.93981	0.419554	0.428774
	RPL31	0.939773	0.849911	1.21032	0.18621	0.289172	0.129857	0.311003	0.280292	0.271684	0.709562	0.643941	0.622006	0.936272	1.01748	1.28788		ΔFgRbp1 vs. ΔFgRbp1::FgRbp1ΔN-GFP	0.041081	0.000723	0.000477	0.00134	0.350724	0.493585	0.002891	0.001187	0.002344
	RPL39	0.893935	0.954782	1.15128	0.165511	0.137738	0.225313	0.325335	0.255253	0.125	0.468136	0.505226	0.423373	1.06807	0.923382	1.05199		ΔFgRbp1 vs. ΔFgRbp1::FgRbp1-GFP	6.6501e-07	3.0197e-08	5.5303e-08	5.3811e-07	2e-06	1.9242e-08	5.2609e-08	6e-06	3.6585e-07
																		ΔFgRbp1::FgRbp1ΔRRM-GFP vs. ΔFgRbp1::FgRbp1ΔN-GFP	0.020826	0.000826	0.003626	0.001493	0.363329	0.062538	0.00328	0.004584	0.009178
																		ΔFgRbp1::FgRbp1ΔRRM-GFP vs. ΔFgRbp1::FgRbp1-GFP	4.7791e-07	3.1941e-08	1.3764e-07	5.6999e-07	2e-06	8.5979e-09	5.5401e-08	1.5e-05	7.2301e-07
																		ΔFgRbp1::FgRbp1ΔN-GFP vs. ΔFgRbp1::FgRbp1-GFP	6e-06	1e-06	3e-06	4.5e-05	5e-06	2.9847e-08	1e-06	0.002026	1.7e-05
	Fig. 5b
		PH-1			ΔFgRbp1
	RPS20	1	1	1	0.251704	0.338533	0.295119	For RPS20, PH-1 vs. ΔFgRbp1, P value = 9.5133E-06
	RPS3	1	1	1	0.547734	0.467648	0.507691	For RPS3, PH-1 vs. ΔFgRbp1, P value = 2.8755E-05
	Fig. 5c
		PH-1			ΔFgRbp1
	RPS3	0.948246	1.08548	0.971532	0.962594	1.00347	1.13682	For RPS3, PH-1 vs. ΔFgRbp1, P value = 0.6552
	RPS6	1.03527	0.965936	1	1.1019	1.02456	1.09051	For RPS6, PH-1 vs. ΔFgRbp1, P value = 0.0834
	RPS20	0.917004	0.942785	1.15669	0.949342	0.96929	0.724471	For RPS20, PH-1 vs. ΔFgRbp1, P value = 0.3181
	RPS21	1.12246	1.05458	0.844791	1.18099	0.986233	0.787308	For RPS21, PH-1 vs. ΔFgRbp1, P value = 0.8814
	RPS24	0.878633	1.09682	1.03766	0.639493	0.867539	0.852635	For RPS24, PH-1 vs. ΔFgRbp1, P value = 0.0911
	RPS27	1.1019	0.904379	1.00347	1.09809	1.26138	1.53156	For RPS27, PH-1 vs. ΔFgRbp1, P value = 0.1015
	RPL25	1.11471	0.93088	0.963707	0.687771	0.790041	0.817902	For RPL25, PH-1 vs. ΔFgRbp1, P value = 0.0262
	RPL31	0.928731	1.1355	0.948246	0.885768	0.750019	0.739694	For RPL31, PH-1 vs. ΔFgRbp1, P value = 0.0587
	RPL39	1.00696	1.09429	0.907519	1.36604	1.06069	1.40932	For RPL39, PH-1 vs. ΔFgRbp1, P value = 0.0871
	Fig. 5d
	RPS3	RPS6	RPS20	RPS21	RPS24	RPS27	RPL25	RPL31	RPL39	Actin
	15.9446	50.2134	21.6306	35.7532	34.8963	46.2057	23.1484	19.1484	39.1245	1.64148
	16.5642	43.7133	27.2843	42.5179	32.1111	51.8043	27.446	25.9021	30.6776	1.61888
	18.507	38.5	27.4419	31.9588	23.7004	38.7198	33.125	29.7538	56.8859	2.00694
	Fig. 5f
	WT	Mu	WT vs. Mu, P value = 0.0013
	0.78652	0.131215
	1.08565	0.151774
	1.12783	0.132127

## Sheet: Graphs-Fig. 6
	Fig. 6b (left panel)												Fig. 6b (right panel)
	FgMCM1												FgGPA1
		PH-1			ΔFgRbp1									PH-1			ΔFgRbp1
	intron1	1.11111	0.95396	0.944092	0.073557	0.083043	0.088	For intron1, PH-1 vs. ΔFgRbp1, P value = 7.05E-05					intron2	1.16473	0.784584	1.09429	0.130761	0.112267	0.08627	For intron2, PH-1 vs. ΔFgRbp1, P value = 0.0015
	intron2	0.749154	1.08925	1.22547	0.099787	0.067452	0.085971	For intron2, PH-1 vs. ΔFgRbp1, P value = 0.0027					intron3	1.00231	0.909618	1.09682	0.124137	0.190782	0.128514	For intron3, PH-1 vs. ΔFgRbp1, P value = 0.0001
													intron4	0.93088	1.17827	0.911722	0.115423	0.125434	0.163232	For intron4, PH-1 vs. ΔFgRbp1, P value = 0.0006
	Fig. 6c
	FgMCM1	FgGPA1	FgActin
	14.1723	16.5069	1.64148
	9.48074	11.5115	1.61888
	12.8616	23.1831	2.00694
	Fig. 6e (left panel)												Fig. 6e (right panel)
		FgMCM1-WT			FgMCM1-Mu									FgGPA1-WT			FgGPA1-Mu
	intron1	0.921438	1.21585	0.862717	0.846745	0.692555	0.803851	For intron1, WT vs. Mu, P value = 0.1384					intron2	1.09497	0.867051	1.03798	0.691225	0.585185	0.546206	For intron2, WT vs. Mu, P value = 0.0084
	intron2	1.07846	0.992389	0.929147	0.120742	0.20733	0.169575	For intron2, WT vs. Mu, P value = 7.57E-05					intron3	0.898884	1.07854	1.02258	1.18221	0.928963	1.00907	For intron3, WT vs. Mu, P value = 0.6845
													intron4	1.13079	0.943434	0.925771	0.298	0.335	0.352453	For intron4, WT vs. Mu, P value = 0.0006

## Sheet: Graphs-Fig. 7
	Fig. 7e
		PH-1			ΔFgRbp1
	intron1	0.952638	1.17284	0.891929	0.171484	0.226274	0.173243	For intron1, PH-1 vs. ΔFgRbp1, P value = 0.0007
	intron2	1.02243	1.12662	0.867539	0.044811	0.041235	0.038208	For intron2, PH-1 vs. ΔFgRbp1, P value = 0.0002
	Fig. 7f
	FgSTE12	FgActin
	30.1691	1.64148
	22.2387	1.61888
	25.1939	2.00694
	Fig. 7h
		FgSTE12-WT			FgSTE12-Mu
	intron1	0.790126	1.38047	0.829409	0.216885	0.196827	0.343886	For intron1, FgSTE12-WT vs. FgSTE12-Mu, P value = 0.0189
	intron2	0.99094	0.874706	1.13435	0.17739	0.257921	0.221442	For intron2, FgSTE12-WT vs. FgSTE12-Mu, P value = 0.0006

## Sheet: Graphs-Supp data
	Fig. S8a												Fig. S10				Fig. S11a
		PH-1			ΔFgRbp1								overlapped mRNAs	non-overlapped mRNAs	overlapped mRNAs vs. non-overlapped mRNAs, P value < 2.22E-16		PH-1	ΔFgRbp1	ΔFgRbp1::FgRbp1-GFP
	FgMCM1	0.97942	0.939523	1.08674	1.28343	1.31951	1.32869	For FgMCM1, PH-1 vs. ΔFgRbp1, P value = 0.0026					6.8566	8.17989			100.465	0.033282	80.8844	PH-1 vs. ΔFgRbp1, P value = 0.0001
	FgGPA1	1.15402	0.93088	0.93088	1.40932	1.14472	1.23114	For FgGPA1, PH-1 vs. ΔFgRbp1, P value = 0.0759					6.7213	8.00358			93.9828	0.044613	112.903	PH-1 vs. ΔFgRbp1::FgRbp1-GFP, P value = 0.9750
													6.71872	7.95546			86.4749	0.067792	81.1483	ΔFgRbp1 vs. ΔFgRbp1::FgRbp1-GFP, P value = 0.0002
	Fig. S8b												6.59709	7.55744
		PH-1	ΔFgRbp1	PH-1 vs. ΔFgRbp1, P value = 0.9757									6.50534	7.54327			Fig. S11b
		0.844791	0.864537										6.22722	7.48431				PH-1			ΔFgRbp1
		1.0293	1.03886										5.99747	7.46309			Tri1	0.827652	1.28529	0.887056	0.008287	0.012254	0.017171	For Tri1, PH-1 vs. ΔFgRbp1, P value = 0.0023
		1.15003	1.10957										5.86084	7.46056			Tri4	1.22418	0.764092	1.01173	0.015558	0.019081	0.009799	For Tri4, PH-1 vs. ΔFgRbp1, P value = 0.0018
													5.80265	7.43338			Tri5	1.30301	0.788315	0.90868	0.036756	0.040784	0.016524	For Tri5, PH-1 vs. ΔFgRbp1, P value = 0.0034
													5.73821	7.1716			Tri10	0.871706	0.953902	1.17439	0.562845	0.66934	0.552865	For Tri10, PH-1 vs. ΔFgRbp1, P value = 0.0143
													5.63917	7.10944
													5.62845	7.09076
													5.61992	7.06824
													5.59557	7.00499
													5.54482	6.96531
													5.44594	6.96508
													5.39516	6.96368
													5.38497	6.94415
													5.35861	6.94383
													5.27393	6.92332
													5.19496	6.89554
													5.18755	6.82025
													5.16739	6.81192
													5.15265	6.7637
													5.1356	6.7535
													5.10281	6.74413
													4.93246	6.69338
													4.89451	6.69226
													4.8884	6.65824
													4.87023	6.65336
													4.81516	6.60261
													4.80967	6.60192
													4.803	6.58089
													4.80257	6.55123
													4.77688	6.54665
													4.77049	6.53535
													4.76142	6.53157
													4.72834	6.49574
													4.71392	6.46403
													4.70739	6.45315
													4.68224	6.42033
													4.61858	6.41388
													4.61611	6.40884
													4.61566	6.38814
													4.58573	6.38773
													4.57784	6.36167
													4.49288	6.35815
													4.48318	6.35067
													4.4447	6.32595
													4.41996	6.32296
													4.41732	6.31712
													4.39193	6.29173
													4.38575	6.24841
													4.35644	6.18885
													4.33735	6.17604
													4.32328	6.17306
													4.29147	6.13402
													4.18969	6.11176
													4.18251	6.08077
													4.18219	6.06379
													4.13346	6.00636
													4.12391	5.99302
													4.1199	5.98371
													4.11778	5.97433
													4.10502	5.96302
													4.09605	5.95426
													4.09026	5.95406
													4.08351	5.94699
													4.08152	5.93568
													4.06713	5.92159
													4.05994	5.91809
													4.02545	5.9098
													4.00955	5.90807
													3.99392	5.90262
													3.98633	5.90149
													3.97438	5.89602
													3.97185	5.8945
													3.96759	5.88437
													3.95405	5.87903
													3.94775	5.87656
													3.94743	5.87389
													3.93761	5.8664
													3.93662	5.86199
													3.9354	5.85384
													3.92572	5.85209
													3.92455	5.84148
													3.91299	5.83595
													3.90191	5.83153
													3.89469	5.8238
													3.89407	5.81588
													3.88191	5.81074
													3.87948	5.80874
													3.85916	5.80839
													3.85914	5.80757
													3.85494	5.8039
													3.84458	5.80204
													3.84183	5.79709
													3.84019	5.79009
													3.83218	5.78656
													3.82712	5.78438
													3.74611	5.78107
													3.72985	5.7726
													3.69245	5.76549
													3.66559	5.76463
													3.65745	5.7606
													3.63627	5.75593
													3.62102	5.75129
													3.61797	5.74862
													3.6156	5.74431
													3.59138	5.74147
													3.58176	5.73946
													3.58163	5.73851
													3.57826	5.72227
													3.57744	5.71823
													3.57448	5.71689
													3.56468	5.71265
													3.5626	5.69081
													3.56104	5.68009
													3.55164	5.67902
													3.55113	5.66022
													3.54964	5.6565
													3.53528	5.65346
													3.53063	5.65293
													3.51363	5.6444
													3.49714	5.64151
													3.49339	5.63128
													3.48293	5.62655
													3.48267	5.62531
													3.45173	5.62508
													3.45043	5.62373
													3.42231	5.61813
													3.40033	5.61395
													3.39882	5.60711
													3.39077	5.60589
													3.3896	5.597
													3.3805	5.59253
													3.37288	5.58964
													3.34519	5.5836
													3.33801	5.57878
													3.33605	5.57758
													3.32218	5.57644
													3.32206	5.57605
													3.28485	5.57384
													3.27433	5.56941
													3.26938	5.55815
													3.26877	5.55588
													3.25332	5.55582
													3.24927	5.55204
													3.24337	5.54634
													3.2429	5.54326
													3.24075	5.53598
													3.22654	5.53505
													3.22586	5.53034
													3.21555	5.52835
													3.21191	5.51436
													3.19068	5.50535
													3.18304	5.48723
													3.17126	5.47227
													3.17051	5.47006
													3.16249	5.46764
													3.15916	5.46175
													3.15881	5.45982
													3.12718	5.45864
													3.12276	5.45811
													3.11838	5.45614
													3.09419	5.45002
													3.08788	5.44755
													3.08021	5.4459
													3.0744	5.43692
													3.07372	5.41906
													3.06661	5.41455
													3.05819	5.41417
													3.03683	5.41052
													3.02755	5.41007
													3.02292	5.40713
													3.01773	5.4061
													3.017	5.39854
													2.98871	5.38495
													2.97348	5.37558
													2.97185	5.37221
													2.9669	5.37132
													2.96059	5.36924
													2.95246	5.36734
													2.94904	5.35958
													2.94136	5.35665
													2.93466	5.35502
													2.93378	5.35241
													2.9145	5.35197
													2.91007	5.35068
													2.90732	5.34466
													2.88696	5.33821
													2.88292	5.3313
													2.86572	5.32511
													2.85588	5.32483
													2.84739	5.31805
													2.84737	5.31637
													2.84153	5.307
													2.84144	5.30461
													2.83172	5.30051
													2.82925	5.29879
													2.82799	5.29774
													2.82629	5.29542
													2.80719	5.28707
													2.80462	5.2828
													2.7825	5.27436
													2.77681	5.26955
													2.76277	5.26266
													2.7616	5.26259
													2.72905	5.26223
													2.72681	5.25958
													2.71947	5.25395
													2.71902	5.2514
													2.71163	5.24195
													2.7111	5.2261
													2.70031	5.226
													2.68732	5.22511
													2.68688	5.22452
													2.6695	5.21705
													2.66415	5.21269
													2.65674	5.20991
													2.64638	5.20882
													2.63095	5.20237
													2.63004	5.20124
													2.62198	5.19726
													2.61222	5.19583
													2.61115	5.1894
													2.5968	5.18439
													2.59307	5.18369
													2.57977	5.17405
													2.57948	5.16886
													2.57646	5.16613
													2.56652	5.16297
													2.56415	5.16
													2.54875	5.15929
													2.54526	5.15692
													2.53149	5.1553
													2.53039	5.1532
													2.52599	5.15306
													2.51436	5.15066
													2.50669	5.14806
													2.50138	5.14403
													2.49777	5.13721
													2.46819	5.12714
													2.46442	5.12642
													2.45978	5.12619
													2.4456	5.12565
													2.43079	5.12481
													2.42594	5.12216
													2.42208	5.12177
													2.42105	5.12073
													2.41439	5.11997
													2.40074	5.11738
													2.39698	5.11602
													2.39623	5.11472
													2.38047	5.11217
													2.37925	5.11114
													2.37761	5.10805
													2.3771	5.10461
													2.35876	5.1032
													2.35872	5.09848
													2.35857	5.09172
													2.35718	5.08763
													2.29258	5.08592
													2.276	5.0831
													2.27496	5.07848
													2.25902	5.07712
													2.2529	5.07364
													2.24892	5.07033
													2.24414	5.0628
													2.2387	5.06185
													2.22033	5.05925
													2.20314	5.05557
													2.20259	5.05493
													2.20241	5.04212
													2.198	5.03778
													2.18996	5.0312
													2.18189	5.03034
													2.17353	5.02948
													2.1682	5.0261
													2.15123	5.02313
													2.14801	5.01885
													2.14231	5.01115
													2.12713	5.01023
													2.11027	5.00863
													2.10457	5.00231
													2.09727	5.00169
													2.08304	4.99983
													2.05961	4.99887
													2.05226	4.99326
													2.04279	4.993
													2.04051	4.98293
													2.03656	4.98194
													2.02082	4.98181
													2.00736	4.98065
													2.00277	4.9806
													1.99419	4.97816
													1.96766	4.97673
													1.94573	4.97027
													1.93171	4.96507
													1.93098	4.96018
													1.91161	4.95939
													1.909	4.95844
													1.90399	4.94929
													1.89728	4.94856
													1.89711	4.9483
													1.8969	4.9429
													1.89518	4.94168
													1.89517	4.93649
													1.86043	4.93239
													1.82609	4.91589
													1.8172	4.91145
													1.76265	4.90734
													1.75605	4.90404
													1.74957	4.90391
													1.72346	4.90354
													1.71372	4.90023
													1.70715	4.8958
													1.70513	4.89571
													1.70052	4.886
													1.66218	4.88347
													1.65181	4.87946
													1.63689	4.87765
													1.58933	4.8775
													1.58342	4.87693
													1.55932	4.87427
													1.54836	4.8736
													1.51298	4.8716
													1.5013	4.86422
													1.50069	4.8639
													1.43913	4.86251
													1.42442	4.85922
													1.3905	4.85665
													1.38387	4.85429
													1.38138	4.84574
													1.37207	4.84369
													1.37101	4.83679
													1.33313	4.83263
													1.32253	4.8264
													1.31834	4.82423
													1.25221	4.8227
													1.24679	4.81935
													1.2185	4.81803
													1.11213	4.80763
													1.10718	4.80646
													1.09865	4.80624
													1.06035	4.80453
													1.05483	4.80436
													1.04504	4.80089
													1.02774	4.79918
													1.01232	4.79738
														4.79405
														4.79362
														4.78913
														4.78735
														4.78654
														4.78313
														4.78097
														4.77735
														4.77575
														4.77369
														4.77335
														4.77002
														4.76873
														4.76598
														4.76356
														4.76246
														4.7616
														4.75665
														4.75319
														4.75115
														4.74372
														4.74333
														4.73625
														4.73319
														4.73168
														4.72881
														4.72708
														4.72326
														4.72157
														4.71752
														4.71533
														4.71463
														4.71336
														4.71289
														4.70816
														4.7066
														4.7028
														4.69999
														4.69965
														4.69894
														4.69825
														4.69691
														4.69505
														4.69019
														4.68643
														4.68609
														4.68548
														4.68337
														4.68326
														4.67771
														4.67573
														4.67366
														4.67169
														4.67073
														4.66924
														4.66312
														4.66265
														4.66
														4.65952
														4.65797
														4.65649
														4.65594
														4.65453
														4.64641
														4.64399
														4.63328
														4.63202
														4.63118
														4.6288
														4.62861
														4.62767
														4.62596
														4.62436
														4.62199
														4.61933
														4.61585
														4.61039
														4.61032
														4.60755
														4.60654
														4.60608
														4.60362
														4.60257
														4.60137
														4.59694
														4.59642
														4.59469
														4.59458
														4.59037
														4.5896
														4.58873
														4.58557
														4.58405
														4.58398
														4.58064
														4.58037
														4.58027
														4.57653
														4.57438
														4.57309
														4.57265
														4.57075
														4.56669
														4.56644
														4.56469
														4.56153
														4.55986
														4.55678
														4.55606
														4.55547
														4.55427
														4.54879
														4.54839
														4.54705
														4.54562
														4.54363
														4.54134
														4.54091
														4.54025
														4.53998
														4.53761
														4.53532
														4.53479
														4.53411
														4.53367
														4.5329
														4.52944
														4.52794
														4.52577
														4.52521
														4.50773
														4.50736
														4.50366
														4.50241
														4.50198
														4.49616
														4.49563
														4.49381
														4.4879
														4.48579
														4.48458
														4.48227
														4.48043
														4.48022
														4.48006
														4.47309
														4.47294
														4.47288
														4.47219
														4.4669
														4.46443
														4.46438
														4.45913
														4.45743
														4.45413
														4.45171
														4.45164
														4.44865
														4.4453
														4.445
														4.44468
														4.44103
														4.43096
														4.42867
														4.42666
														4.42552
														4.4234
														4.42289
														4.42263
														4.4213
														4.4196
														4.41785
														4.41729
														4.41256
														4.40992
														4.40751
														4.40491
														4.40338
														4.40323
														4.40191
														4.401
														4.40055
														4.39328
														4.39086
														4.38713
														4.3837
														4.38164
														4.38106
														4.37986
														4.37882
														4.37764
														4.37446
														4.37272
														4.37196
														4.3694
														4.36924
														4.36898
														4.36896
														4.36647
														4.36601
														4.36492
														4.35724
														4.35428
														4.35411
														4.35241
														4.35092
														4.35084
														4.35077
														4.3493
														4.34878
														4.34642
														4.34636
														4.34407
														4.34267
														4.34107
														4.34044
														4.33967
														4.33957
														4.33906
														4.33241
														4.33123
														4.33098
														4.33055
														4.32938
														4.32893
														4.3287
														4.32866
														4.32332
														4.3221
														4.32082
														4.32023
														4.31795
														4.31714
														4.31629
														4.31528
														4.3145
														4.31058
														4.3092
														4.30714
														4.30663
														4.30655
														4.30235
														4.30007
														4.29968
														4.29952
														4.29856
														4.29766
														4.29757
														4.29633
														4.29477
														4.29153
														4.2888
														4.28636
														4.2863
														4.28535
														4.2849
														4.28158
														4.27833
														4.27803
														4.27689
														4.27654
														4.2755
														4.27167
														4.27115
														4.27089
														4.27027
														4.26991
														4.26973
														4.26902
														4.26827
														4.26676
														4.266
														4.26559
														4.26369
														4.26263
														4.26255
														4.26215
														4.25771
														4.25693
														4.25664
														4.25573
														4.25564
														4.25539
														4.24754
														4.24597
														4.23692
														4.23528
														4.23528
														4.23501
														4.23423
														4.23228
														4.23217
														4.2286
														4.22781
														4.22684
														4.22585
														4.22401
														4.22396
														4.21472
														4.21468
														4.21137
														4.21136
														4.21119
														4.21063
														4.20982
														4.20536
														4.20504
														4.20419
														4.20351
														4.20259
														4.19712
														4.19507
														4.19381
														4.19306
														4.19075
														4.19025
														4.19013
														4.18891
														4.18837
														4.18751
														4.18418
														4.18303
														4.18154
														4.17778
														4.17643
														4.17152
														4.16924
														4.16742
														4.1639
														4.16155
														4.16147
														4.16034
														4.15964
														4.15938
														4.15854
														4.15813
														4.15754
														4.1573
														4.15587
														4.15543
														4.1553
														4.1542
														4.15383
														4.15147
														4.15022
														4.14993
														4.14755
														4.14023
														4.13981
														4.13971
														4.13286
														4.13259
														4.13247
														4.13186
														4.12944
														4.12897
														4.12821
														4.12749
														4.12746
														4.12739
														4.12733
														4.1246
														4.12358
														4.12316
														4.12147
														4.12001
														4.11731
														4.11451
														4.11376
														4.11292
														4.11262
														4.10973
														4.10857
														4.10777
														4.10656
														4.10302
														4.10196
														4.10177
														4.09874
														4.09567
														4.0911
														4.09069
														4.09068
														4.09025
														4.08694
														4.08648
														4.0856
														4.0845
														4.08199
														4.08037
														4.07894
														4.07875
														4.07798
														4.07425
														4.07152
														4.06764
														4.06531
														4.06498
														4.06495
														4.06297
														4.06209
														4.06031
														4.05913
														4.0575
														4.0563
														4.05217
														4.05144
														4.0503
														4.04961
														4.04856
														4.04793
														4.04172
														4.04013
														4.03967
														4.03776
														4.03612
														4.03556
														4.03555
														4.03531
														4.03423
														4.03069
														4.02929
														4.02879
														4.02699
														4.02655
														4.02529
														4.02513
														4.02159
														4.02061
														4.01841
														4.01787
														4.01494
														4.01159
														4.01102
														4.00886
														4.00736
														4.00684
														4.003
														4.0021
														4.00165
														3.99905
														3.99862
														3.99458
														3.99273
														3.99141
														3.9878
														3.98698
														3.98687
														3.98629
														3.98492
														3.98341
														3.98307
														3.9827
														3.98185
														3.9818
														3.98122
														3.97554
														3.97354
														3.96947
														3.96869
														3.96681
														3.96524
														3.96504
														3.96468
														3.96457
														3.96397
														3.96344
														3.9597
														3.95935
														3.95544
														3.95401
														3.95376
														3.95361
														3.9532
														3.95298
														3.9527
														3.95255
														3.95188
														3.95111
														3.94803
														3.94782
														3.9461
														3.94531
														3.94284
														3.9426
														3.93981
														3.93966
														3.93821
														3.93799
														3.93675
														3.93412
														3.93138
														3.92999
														3.92951
														3.92864
														3.92741
														3.92676
														3.92594
														3.92575
														3.92532
														3.92306
														3.92241
														3.91888
														3.91735
														3.91701
														3.91665
														3.9163
														3.91381
														3.91094
														3.90896
														3.9088
														3.90757
														3.9074
														3.90086
														3.90063
														3.90009
														3.89805
														3.89745
														3.89431
														3.89409
														3.89284
														3.89284
														3.89194
														3.89014
														3.88845
														3.88845
														3.88598
														3.8859
														3.88566
														3.88456
														3.88316
														3.88288
														3.88245
														3.88235
														3.87967
														3.87932
														3.8791
														3.87873
														3.87564
														3.87411
														3.87365
														3.87159
														3.87078
														3.86986
														3.86885
														3.86769
														3.86582
														3.86533
														3.86462
														3.86447
														3.86269
														3.86138
														3.861
														3.86069
														3.85962
														3.8589
														3.85533
														3.85459
														3.85138
														3.851
														3.84996
														3.84878
														3.84742
														3.84707
														3.84567
														3.84549
														3.84497
														3.84344
														3.84314
														3.84268
														3.84188
														3.84048
														3.83861
														3.83797
														3.83774
														3.83545
														3.83458
														3.83418
														3.83392
														3.83328
														3.83276
														3.83134
														3.83053
														3.83005
														3.82962
														3.82915
														3.82864
														3.82721
														3.82299
														3.82275
														3.81954
														3.8177
														3.81629
														3.81582
														3.81368
														3.8135
														3.81192
														3.80867
														3.80345
														3.80302
														3.80229
														3.80216
														3.79992
														3.79984
														3.79793
														3.79728
														3.797
														3.79657
														3.79451
														3.79382
														3.79091
														3.79047
														3.78789
														3.78774
														3.78632
														3.78599
														3.78322
														3.78304
														3.78273
														3.782
														3.78125
														3.78123
														3.78057
														3.78038
														3.77997
														3.77739
														3.77372
														3.77371
														3.77256
														3.77188
														3.77068
														3.76977
														3.76913
														3.76805
														3.76746
														3.76716
														3.76679
														3.76451
														3.76372
														3.76298
														3.76087
														3.75994
														3.75822
														3.7567
														3.75567
														3.75511
														3.7551
														3.75355
														3.75044
														3.74997
														3.74991
														3.74896
														3.74801
														3.74473
														3.74312
														3.74252
														3.74188
														3.74109
														3.74076
														3.7403
														3.73966
														3.73902
														3.73683
														3.7326
														3.7297
														3.72877
														3.72828
														3.72788
														3.72658
														3.72637
														3.72636
														3.72611
														3.72301
														3.721
														3.71994
														3.71989
														3.71932
														3.71896
														3.71587
														3.71555
														3.71226
														3.71213
														3.70959
														3.70796
														3.7077
														3.70741
														3.70498
														3.7028
														3.7021
														3.70113
														3.70066
														3.69909
														3.69879
														3.69835
														3.69704
														3.69633
														3.6955
														3.69503
														3.69434
														3.69356
														3.69328
														3.69238
														3.69089
														3.68962
														3.68794
														3.68526
														3.68516
														3.68509
														3.68472
														3.68465
														3.68409
														3.68351
														3.68239
														3.68117
														3.67979
														3.67861
														3.67846
														3.67832
														3.67829
														3.67798
														3.67541
														3.67467
														3.67427
														3.67314
														3.67142
														3.67139
														3.6662
														3.66607
														3.66374
														3.66061
														3.66041
														3.65979
														3.65954
														3.65633
														3.65487
														3.65331
														3.65193
														3.65178
														3.65161
														3.64866
														3.64568
														3.64547
														3.641
														3.63845
														3.63833
														3.63735
														3.63635
														3.63589
														3.63432
														3.63318
														3.63283
														3.63211
														3.62772
														3.62634
														3.62571
														3.62417
														3.62245
														3.62205
														3.62124
														3.62119
														3.61893
														3.61858
														3.61687
														3.61588
														3.61486
														3.61421
														3.61216
														3.61134
														3.6112
														3.61099
														3.60728
														3.60691
														3.60325
														3.60084
														3.59926
														3.59906
														3.59889
														3.59706
														3.5967
														3.59669
														3.595
														3.59247
														3.59203
														3.59184
														3.59108
														3.59028
														3.58919
														3.58867
														3.58162
														3.58122
														3.57816
														3.57576
														3.57499
														3.57479
														3.57451
														3.57317
														3.57199
														3.56987
														3.56747
														3.56689
														3.56598
														3.56432
														3.56426
														3.56373
														3.56347
														3.55925
														3.55666
														3.55591
														3.55544
														3.55341
														3.55305
														3.552
														3.55063
														3.55039
														3.54959
														3.54855
														3.54711
														3.54407
														3.54268
														3.54265
														3.54159
														3.53749
														3.5367
														3.53607
														3.53568
														3.53403
														3.53402
														3.53241
														3.53208
														3.53184
														3.53165
														3.53113
														3.53072
														3.53031
														3.52556
														3.52463
														3.52281
														3.52236
														3.5215
														3.52148
														3.52085
														3.51862
														3.51829
														3.51701
														3.51618
														3.51602
														3.5141
														3.51335
														3.51296
														3.51284
														3.51236
														3.51177
														3.50806
														3.50782
														3.50707
														3.50651
														3.503
														3.50138
														3.5003
														3.49929
														3.49901
														3.49759
														3.49604
														3.49415
														3.48949
														3.48736
														3.48684
														3.48428
														3.48278
														3.4826
														3.48167
														3.4801
														3.47913
														3.47744
														3.47685
														3.47626
														3.47584
														3.47464
														3.47277
														3.46986
														3.46922
														3.46896
														3.46875
														3.46811
														3.46205
														3.46106
														3.46084
														3.46047
														3.46015
														3.45895
														3.45826
														3.45524
														3.45408
														3.4531
														3.45185
														3.45135
														3.45063
														3.4506
														3.44942
														3.4486
														3.44853
														3.44852
														3.44695
														3.44651
														3.44469
														3.44396
														3.44323
														3.44294
														3.44183
														3.44129
														3.43934
														3.4388
														3.4387
														3.43852
														3.43799
														3.43718
														3.43694
														3.4368
														3.43534
														3.43395
														3.43386
														3.43358
														3.43331
														3.43107
														3.4303
														3.42886
														3.42883
														3.42833
														3.42778
														3.42774
														3.42582
														3.42421
														3.42409
														3.42384
														3.42348
														3.42258
														3.42215
														3.42161
														3.42159
														3.42044
														3.41927
														3.41891
														3.41853
														3.41746
														3.41545
														3.41098
														3.40958
														3.40926
														3.408
														3.40794
														3.40671
														3.4056
														3.40555
														3.40326
														3.40324
														3.40211
														3.40127
														3.40002
														3.39947
														3.39875
														3.39812
														3.39727
														3.39686
														3.39641
														3.39619
														3.39493
														3.39446
														3.39343
														3.39336
														3.39267
														3.39219
														3.39173
														3.39144
														3.39013
														3.3899
														3.38896
														3.38804
														3.38739
														3.38726
														3.38699
														3.38459
														3.38378
														3.38323
														3.38312
														3.38101
														3.38017
														3.37971
														3.37958
														3.37859
														3.37838
														3.37799
														3.37753
														3.37644
														3.37575
														3.37192
														3.37183
														3.37139
														3.37016
														3.36972
														3.3688
														3.367
														3.36689
														3.3642
														3.36383
														3.3637
														3.36104
														3.35931
														3.35912
														3.35858
														3.35852
														3.35848
														3.35673
														3.35592
														3.35583
														3.35505
														3.35319
														3.35133
														3.35128
														3.34645
														3.34621
														3.34524
														3.34454
														3.34407
														3.34308
														3.34279
														3.34274
														3.34262
														3.34255
														3.34082
														3.34077
														3.33952
														3.33845
														3.33808
														3.33745
														3.33723
														3.33713
														3.3362
														3.33563
														3.33365
														3.33323
														3.33316
														3.33236
														3.33016
														3.33011
														3.32962
														3.32931
														3.32918
														3.32624
														3.32603
														3.32519
														3.32507
														3.32506
														3.32393
														3.32331
														3.32129
														3.32106
														3.32094
														3.3191
														3.31832
														3.31803
														3.31799
														3.31759
														3.31754
														3.31678
														3.31644
														3.31636
														3.31634
														3.31584
														3.31451
														3.31338
														3.31214
														3.31214
														3.30941
														3.30934
														3.30904
														3.30875
														3.30782
														3.30773
														3.30691
														3.30619
														3.30542
														3.30343
														3.30341
														3.30315
														3.3021
														3.30142
														3.30111
														3.30036
														3.30022
														3.30019
														3.30018
														3.29827
														3.29793
														3.29753
														3.29697
														3.29676
														3.29667
														3.2963
														3.29522
														3.29462
														3.29332
														3.29264
														3.28955
														3.28917
														3.28744
														3.28528
														3.28499
														3.28399
														3.28304
														3.28302
														3.28301
														3.28217
														3.27733
														3.27628
														3.27611
														3.27559
														3.27554
														3.27409
														3.2729
														3.27289
														3.27205
														3.27175
														3.27131
														3.27094
														3.27088
														3.27045
														3.27038
														3.27001
														3.26895
														3.26886
														3.26821
														3.26758
														3.26135
														3.26012
														3.25965
														3.25963
														3.25835
														3.2577
														3.256
														3.25369
														3.25348
														3.2507
														3.25043
														3.25039
														3.25012
														3.24954
														3.24752
														3.2467
														3.24604
														3.24554
														3.24489
														3.24462
														3.2438
														3.24367
														3.24336
														3.2432
														3.24192
														3.2396
														3.23667
														3.23658
														3.23638
														3.23511
														3.23457
														3.23448
														3.23438
														3.23303
														3.23241
														3.23143
														3.22978
														3.22878
														3.22837
														3.22826
														3.22741
														3.22677
														3.22629
														3.22623
														3.22379
														3.22353
														3.22216
														3.22132
														3.21927
														3.21801
														3.21524
														3.21452
														3.21396
														3.21282
														3.21076
														3.20869
														3.20762
														3.20721
														3.20714
														3.2033
														3.20296
														3.20113
														3.20059
														3.19977
														3.19964
														3.1988
														3.19855
														3.19842
														3.19833
														3.19685
														3.19645
														3.19528
														3.19439
														3.19402
														3.19331
														3.19248
														3.19247
														3.19202
														3.19196
														3.19073
														3.19058
														3.18797
														3.18783
														3.18366
														3.18321
														3.18321
														3.1832
														3.18294
														3.18235
														3.18171
														3.18116
														3.18075
														3.18063
														3.17988
														3.17922
														3.17888
														3.17777
														3.17678
														3.17542
														3.17378
														3.17374
														3.17352
														3.17306
														3.17251
														3.17148
														3.17136
														3.16832
														3.16592
														3.16553
														3.16521
														3.16509
														3.16481
														3.16475
														3.16389
														3.1618
														3.16156
														3.16113
														3.16067
														3.15984
														3.15955
														3.15946
														3.15814
														3.15782
														3.15664
														3.15633
														3.15535
														3.15325
														3.153
														3.15262
														3.15151
														3.15093
														3.14933
														3.14729
														3.14704
														3.14508
														3.14508
														3.14431
														3.14261
														3.14227
														3.14172
														3.14155
														3.14118
														3.14055
														3.14053
														3.13852
														3.138
														3.13783
														3.13763
														3.13671
														3.13505
														3.13463
														3.13431
														3.13382
														3.13358
														3.13351
														3.13306
														3.13243
														3.13228
														3.13178
														3.12998
														3.12943
														3.12939
														3.12865
														3.12836
														3.12821
														3.12784
														3.12702
														3.12618
														3.12584
														3.12569
														3.12548
														3.12526
														3.12446
														3.12362
														3.12303
														3.12281
														3.12233
														3.12096
														3.11901
														3.11823
														3.11759
														3.1172
														3.11657
														3.11653
														3.11596
														3.11576
														3.11566
														3.11261
														3.11237
														3.11111
														3.11063
														3.11025
														3.11009
														3.10984
														3.10933
														3.108
														3.10785
														3.10763
														3.1064
														3.10508
														3.10395
														3.10368
														3.10177
														3.10118
														3.10115
														3.09955
														3.09841
														3.09775
														3.09771
														3.09673
														3.09641
														3.09582
														3.09548
														3.09534
														3.09507
														3.09431
														3.09297
														3.09203
														3.09191
														3.08983
														3.08803
														3.08599
														3.08584
														3.08475
														3.08428
														3.08312
														3.0811
														3.08035
														3.07985
														3.07922
														3.07848
														3.07817
														3.07814
														3.07753
														3.07734
														3.0767
														3.07625
														3.07472
														3.07416
														3.07412
														3.07353
														3.07286
														3.07211
														3.07064
														3.07058
														3.06997
														3.06765
														3.06697
														3.0659
														3.06575
														3.06569
														3.06401
														3.06374
														3.06048
														3.06025
														3.0572
														3.05639
														3.05616
														3.05364
														3.05218
														3.05135
														3.05057
														3.05057
														3.04855
														3.04829
														3.04755
														3.04694
														3.04659
														3.04657
														3.04592
														3.0446
														3.04342
														3.04246
														3.04123
														3.03975
														3.03856
														3.03847
														3.03804
														3.03793
														3.03665
														3.03652
														3.03648
														3.0364
														3.03607
														3.03569
														3.03525
														3.03513
														3.0351
														3.03405
														3.03337
														3.03179
														3.02943
														3.02881
														3.02754
														3.02734
														3.02733
														3.02715
														3.02503
														3.02404
														3.02344
														3.02237
														3.02214
														3.0217
														3.02134
														3.02094
														3.01953
														3.01873
														3.0174
														3.0171
														3.0165
														3.01629
														3.01523
														3.01509
														3.01498
														3.01321
														3.01136
														3.0105
														3.01035
														3.00957
														3.00939
														3.00936
														3.00879
														3.00848
														3.00778
														3.00731
														3.00528
														3.00467
														3.004
														3.00372
														3.00226
														3.00116
														3.00114
														3.00004
														2.99949
														2.99839
														2.99836
														2.99749
														2.99745
														2.99717
														2.99674
														2.99605
														2.99592
														2.9949
														2.99474
														2.99462
														2.99439
														2.99421
														2.99395
														2.99328
														2.99212
														2.9912
														2.9907
														2.99018
														2.98856
														2.9883
														2.98816
														2.98762
														2.98724
														2.98707
														2.98649
														2.98556
														2.98542
														2.9846
														2.98413
														2.98227
														2.98217
														2.98157
														2.9813
														2.97978
														2.97975
														2.97971
														2.97905
														2.97865
														2.97681
														2.9744
														2.97436
														2.97375
														2.97227
														2.97204
														2.97179
														2.9712
														2.97069
														2.96874
														2.96793
														2.96775
														2.96761
														2.96502
														2.96485
														2.96459
														2.96444
														2.96309
														2.96283
														2.96271
														2.96145
														2.96109
														2.96103
														2.95966
														2.95964
														2.95897
														2.95859
														2.95854
														2.95843
														2.95727
														2.9569
														2.9563
														2.95276
														2.95264
														2.95174
														2.95079
														2.94973
														2.94955
														2.94697
														2.94697
														2.94679
														2.94667
														2.94642
														2.94554
														2.94537
														2.94481
														2.9444
														2.94171
														2.94045
														2.94031
														2.94014
														2.93886
														2.9383
														2.93793
														2.93631
														2.93617
														2.93597
														2.93593
														2.9358
														2.93491
														2.93467
														2.93455
														2.9343
														2.93403
														2.93298
														2.93247
														2.932
														2.93112
														2.93102
														2.9308
														2.92952
														2.92951
														2.92839
														2.92826
														2.9268
														2.92642
														2.92563
														2.92533
														2.92355
														2.92229
														2.91986
														2.9186
														2.91838
														2.91637
														2.91602
														2.91593
														2.91562
														2.915
														2.91496
														2.91458
														2.91427
														2.91376
														2.91267
														2.91213
														2.9119
														2.91176
														2.91168
														2.91093
														2.91058
														2.90868
														2.90731
														2.90714
														2.90669
														2.90637
														2.90585
														2.90539
														2.90497
														2.90485
														2.90362
														2.90277
														2.90265
														2.90169
														2.90118
														2.90055
														2.89981
														2.89923
														2.89853
														2.89802
														2.89797
														2.89747
														2.897
														2.89677
														2.89625
														2.89579
														2.89574
														2.89562
														2.89481
														2.8946
														2.89444
														2.89426
														2.89336
														2.89329
														2.89195
														2.89164
														2.89114
														2.89054
														2.88859
														2.8872
														2.88629
														2.88429
														2.88283
														2.88209
														2.88201
[truncated: 3,816 more rows]
